# Supplementary material for: Timing the initiation of multiple myeloma
Source: Nat Commun. 2020 Apr 21;11:1917. doi: 10.1038/s41467-020-15740-9 (PMC7174344; doi:10.1038/s41467-020-15740-9)
Supplement: Supplementary file 4 — Supplementary Data 1 [file 41467_2020_15740_MOESM4_ESM.xlsx]

## Sheet: Supplementary_Table_1
Supplementary Data 1. Clinical and biological characterization of 52 multiple myeloma patients included in this study.
sample	patient	coverage	Age	Gender	Stage	Heavy Chain	Light Chain	SCT	CCF	Ploidy	t(11;14)	t(4;14)	MAFA.MAFB	t on MYC	HRD	del13q34	del1p22	del20q13	del6q25	del8p22	del8q24	del9p13	delCDKN2C	delCYLD	delFAM46C	delRB1	delTP53	delTRAF3	gain1q21	ACTG1	ATM	ATRX	BRAF	CCND1	CDKN2C	CYLD	DIS3	DUSP2	EP300	FAM46C	HIST1H1E	HUWE1	IGLL5	IRF4	KLHL6	KRAS	LTB	MAN2C1	NCOR1
MMRC006BBM	MMRC006BBM	33.89	37	Male	MM RR	NA	Kappa	NA	0.957369	3.5782	0	0	1	0	1	1	0	0	1	0	0	0	0	1	1	1	0	0	1	0	0	0	0	0	0	0	0	0	0	0	0	0	0	0	0	0	0	0	0
MMRC00GABM	MMRC00GABM	32.52	59	Male	MM RR	IgG	Lambda	NA	0.92644	2.37668	0	0	0	1	1	0	1	0	0	0	1	0	0	0	1	1	0	0	0	0	0	0	0	0	0	0	0	0	0	0	0	0	0	0	0	1	0	0	0
MMRC00GIBM	MMRC00GIBM	33.54	71	Female	MM RR	IgG	Lambda	NA	0.8	2.05364	1	0	0	0	0	0	0	0	0	0	0	0	0	0	0	0	0	0	0	0	0	0	0	0	0	0	0	0	0	1	0	0	0	1	0	0	0	0	0
MMRC01LGBM	MMRC01LGBM	30.81	71	Male	MM RR	IgG	Lambda	NA	0.98	2.1	0	0	0	0	0	1	0	1	0	0	0	0	0	1	0	1	1	0	1	0	0	0	0	0	0	0	0	0	0	0	0	0	0	0	0	0	0	0	0
MMRC01Q1BM	MMRC01Q1BM	26.47	66	Male	MM RR	IgG	Lambda	NA	0.92247	2.37293	0	1	0	0	1	0	1	1	0	0	0	0	0	0	0	0	0	0	0	0	0	0	0	0	0	0	0	0	0	0	0	0	0	0	0	1	0	0	0
MMRC01YHBM	MMRC01YHBM	34.01	59	Female	MM DG	IgA	Kappa	no	0.948371	2.48154	0	0	0	1	1	0	0	0	0	0	0	0	0	0	0	0	0	0	1	0	0	0	0	0	0	0	0	0	0	0	0	0	0	0	0	1	0	0	0
MMRC023ZBM	MMRC023ZBM	36.33	49	Male	MM RR	IgG	Kappa	NA	0.955	2.46152	0	0	0	0	1	1	0	0	0	1	0	0	1	0	0	1	0	0	1	0	0	0	0	0	0	0	0	0	0	0	0	0	0	0	0	0	0	0	0
MMRC0244BM	MMRC0244BM	33.24	65	Female	MM DG	IgG	Kappa	no	0.8364	2.57862	0	0	0	1	1	0	0	1	0	0	0	0	0	0	0	1	0	0	1	0	0	0	0	0	0	0	0	0	0	0	0	0	0	0	0	0	0	0	0
MMRC02G7BM	MMRC02G7BM	32.04	45	Male	MM RR	IgA	NA	NA	0.90052	2.25778	0	1	0	1	0	1	0	0	1	1	1	0	0	0	1	1	0	0	1	0	0	0	0	0	0	0	1	0	0	0	0	0	0	0	0	0	0	0	0
MMRC02GIBM	MMRC02GIBM	31.76	58	Male	MM DG	IgA	Lambda	no	0.94767	2.38208	0	0	0	0	1	0	1	0	1	0	0	1	1	0	1	0	0	0	1	0	0	0	0	0	0	0	0	0	0	0	0	0	0	0	0	1	0	0	0
PD26400a	PD26400	38.74	69	Male	SMM	IgG	Kappa	no	0.94	2.20511	0	0	0	1	1	0	1	0	1	0	0	0	0	1	1	1	0	1	1	0	0	0	0	0	0	0	0	0	0	0	0	0	0	0	0	0	0	0	0
PD26400c	PD26400	38.54	72	Male	MM DG	IgG	Kappa	no	1	2.16946	0	0	0	1	1	0	1	1	1	0	0	0	1	1	1	1	0	1	1	0	0	0	0	0	0	0	0	0	0	0	0	0	0	0	0	0	0	0	0
PD26401a	PD26401	45.54	74	Male	SMM	IgG	Kappa	no	0.76	1.88838	0	0	0	0	0	1	0	0	0	1	1	0	1	0	0	1	0	1	1	0	1	0	0	0	0	0	0	0	1	0	0	0	0	0	0	0	0	0	0
PD26401c	PD26401	43.16	74	Male	MM DG	IgG	Kappa	no	0.9	1.90026	0	0	0	0	0	1	0	0	0	1	1	0	1	0	0	1	0	1	1	0	1	0	0	0	0	0	0	0	1	0	0	0	0	0	0	0	0	0	0
PD26402a	PD26402	43.41	55	Female	SMM	IgG	Kappa	no	0.45	1.99986	1	0	0	0	0	0	0	0	0	0	1	0	0	0	0	0	0	0	0	0	0	0	0	0	0	0	0	0	0	0	0	1	0	0	0	0	0	0	1
PD26402c	PD26402	41.07	57	Female	MM DG	IgG	Kappa	no	0.43	2.07678	1	0	0	0	0	0	0	0	0	0	1	0	0	0	0	0	0	0	0	0	0	0	0	0	0	0	0	0	0	0	0	1	0	0	0	0	0	0	1
PD26403a	PD26403	39.32	57	Female	SMM	IgG	Kappa	yes	0.8	2.35307	0	0	0	0	1	1	0	0	0	1	0	0	0	0	0	1	0	0	1	0	0	0	0	0	0	0	0	0	0	0	0	0	0	0	1	0	0	0	0
PD26403c	PD26403	40.07	57	Female	MM DG	IgG	Kappa	yes	0.93	2.34663	0	0	0	0	1	1	0	0	0	1	0	0	0	0	0	1	0	0	1	0	0	0	0	0	0	0	0	0	0	0	0	0	0	0	1	0	0	0	0
PD26403d	PD26403	39.08	59	Female	MM RR	IgG	Kappa	yes	0.96	2.29736	0	0	0	0	1	1	0	0	0	1	0	0	0	0	0	1	0	0	1	0	0	0	0	0	0	0	0	0	0	0	0	0	0	0	1	0	0	0	0
PD26404a	PD26404	41.2	64	Male	SMM	IgG	Kappa	no	0.79	2.32322	0	0	0	1	1	0	0	0	0	0	0	0	0	1	0	0	0	0	0	0	0	0	0	0	0	0	0	0	0	0	0	0	0	0	0	0	0	0	0
PD26404c	PD26404	36.13	65	Male	MM DG	IgA	Kappa	no	0.9	2.32258	0	0	0	1	1	0	0	0	0	0	0	0	0	1	0	0	0	0	0	0	0	0	0	0	0	0	0	0	0	0	0	0	0	0	0	0	0	0	0
PD26405a	PD26405	42.66	64	Female	SMM	IgA	Kappa	no	0.89	1.96889	0	1	0	0	0	1	0	0	1	1	0	0	0	0	0	1	0	0	1	0	0	0	0	0	0	0	0	0	0	0	0	0	0	0	0	0	0	0	0
PD26405c	PD26405	41.13	64	Female	MM DG	IgA	Kappa	no	0.88	1.98728	0	1	0	0	0	1	0	0	1	0	0	0	0	0	0	1	0	0	0	0	0	0	0	0	0	0	0	0	0	0	0	0	0	0	0	0	0	0	0
PD26406a	PD26406	35.27	61	Male	SMM	IgG	Kappa	no	0.87	1.94848	0	1	0	0	0	1	0	0	1	0	0	0	0	0	0	1	0	1	1	0	0	0	0	0	0	0	1	0	0	0	0	0	0	0	0	0	0	0	0
PD26406c	PD26406	39.37	63	Male	MM DG	IgG	Kappa	no	0.92	1.9164	0	1	0	0	0	1	0	0	0	0	0	0	0	0	0	1	0	1	1	0	0	0	0	0	0	0	1	0	0	0	0	0	0	1	0	0	0	0	0
PD26407a	PD26407	36.09	49	Male	SMM	IgG	Kappa	no	0.63	2.12426	0	0	0	0	1	1	0	0	1	1	1	0	0	0	0	1	0	0	0	0	0	0	0	0	0	0	0	0	0	0	0	0	0	0	0	0	0	0	0
PD26407c	PD26407	43.83	49	Male	MM DG	IgG	Kappa	no	0.69	2.1212	0	0	0	0	1	1	0	0	1	1	1	0	0	0	0	1	0	0	0	0	0	0	0	0	0	0	0	0	0	0	0	0	0	0	0	0	0	0	0
PD26408a	PD26408	47.87	53	Male	SMM	IgG	Kappa	no	0.36	2.50277	0	0	0	1	1	0	0	0	0	1	0	0	0	0	0	0	0	0	1	0	0	0	0	0	0	0	0	0	0	0	0	0	0	0	0	0	0	0	0
PD26408c	PD26408	46.73	53	Male	MM DG	IgG	Kappa	no	0.8	2.263	0	0	0	1	1	0	0	0	0	0	0	0	0	0	0	0	0	0	1	0	0	0	0	0	0	0	0	0	0	0	0	0	0	0	0	0	0	0	0
PD26409a	PD26409	41.47	64	Female	SMM	IgG	Kappa	no	0.8	2.12038	0	0	0	1	1	0	1	0	0	0	0	0	0	0	0	0	0	0	0	0	0	0	1	0	0	0	0	0	0	0	0	0	0	0	0	0	0	0	0
PD26409c	PD26409	45.16	65	Female	MM DG	IgG	Kappa	no	0.88	2.12669	0	0	0	1	1	0	1	0	0	0	0	0	0	0	0	0	0	0	0	0	0	0	1	0	0	0	0	0	0	0	0	0	0	0	0	0	0	0	0
PD26410d	PD26410	37.7	66	Male	MM RR	IgG	Lambda	no	0.95	2.37639	0	0	0	1	1	0	1	0	0	0	0	0	0	0	1	0	0	0	0	0	0	0	0	0	0	0	0	0	0	0	0	0	0	0	0	0	0	0	0
PD26411a	PD26411	39.27	65	Male	MM RR	IgA	Lambda	yes	0.56	2.26144	0	0	0	1	1	0	1	1	0	1	0	0	1	1	1	0	0	0	1	0	0	0	1	0	0	0	0	0	0	0	0	0	0	0	0	0	0	0	0
PD26411c	PD26411	36.37	64	Male	MM RR	IgA	Lambda	yes	0.36	2.46276	0	0	0	1	1	0	1	1	0	0	0	0	1	0	1	0	0	0	1	0	0	0	1	0	0	0	0	0	0	0	0	0	0	0	0	0	0	0	0
PD26411d	PD26411	34.91	64	Male	MM RR	IgA	Lambda	yes	0.3	2.56038	0	0	0	1	1	0	1	1	0	0	0	0	1	0	1	0	0	0	1	0	0	0	0	0	0	0	0	0	0	0	0	0	0	0	0	0	0	0	0
PD26412a	PD26412	34.4	50	Male	MM RR	IgG	Kappa	yes	0.35	2.61519	0	0	0	1	1	0	0	0	0	0	0	0	0	0	0	0	1	0	1	0	0	0	0	0	0	0	0	0	0	0	0	0	0	0	0	0	0	0	0
PD26412c	PD26412	36.92	54	Male	MM RR	IgG	Kappa	yes	0.85	2.21559	0	0	0	1	1	1	1	0	1	1	1	0	0	0	1	1	0	0	1	0	0	0	0	0	0	0	0	0	0	0	0	0	0	0	0	0	0	0	0
PD26412d	PD26412	36.13	54	Male	MM RR	IgG	Kappa	yes	0.73	2.24601	0	0	0	1	1	1	1	0	1	1	0	0	0	0	1	1	0	0	1	0	0	0	0	0	0	0	0	0	0	0	0	0	0	0	0	0	0	0	0
PD26414a	PD26414	35.19	54	Female	MM RR	IgA	Kappa	no	0.46	3.2	0	1	0	0	1	1	0	0	1	0	0	0	0	0	1	1	0	0	1	0	0	0	0	0	0	0	0	0	0	0	0	0	0	0	0	0	0	0	0
PD26414b	PD26414	36.1	54	Female	MM RR	IgA	Kappa	no	0.9	4.4	0	1	0	0	1	1	0	0	1	0	0	0	0	0	1	1	0	0	1	0	0	0	1	0	0	0	0	0	0	0	0	0	0	0	0	0	0	0	0
PD26414e	PD26414	31.4	58	Female	MM RR	IgA	Kappa	no	0.66	3.14006	0	1	0	0	1	1	0	0	1	0	0	0	0	0	1	1	0	0	1	0	0	0	0	0	0	0	0	0	0	0	0	0	0	0	0	0	0	0	0
PD26414f	PD26414	34.2	58	Female	MM RR	IgA	Kappa	no	0.76	4.38	0	1	0	0	1	1	0	0	1	0	0	0	0	0	1	1	0	0	1	0	0	0	1	0	0	0	0	0	0	0	0	0	0	0	0	0	0	0	0
PD26414g	PD26414	31.7	58	Female	MM RR	IgA	Kappa	no	0.9	4	0	1	0	0	1	1	0	0	1	0	0	0	0	0	1	1	0	0	1	0	0	0	1	0	0	0	0	0	0	0	0	0	0	0	0	0	0	0	0
PD26415c	PD26415	38.41	55	Male	MM RR	IgG	Kappa	yes	0.27	2.18602	0	0	0	0	1	0	0	0	0	0	0	0	0	0	0	0	0	0	0	0	0	0	0	0	0	0	0	0	0	0	0	0	0	0	0	0	0	0	0
PD26415g	PD26415	39.39	62	Male	MM RR	IgG	Kappa	yes	0.76	2.18418	0	0	0	0	1	0	0	0	0	0	0	0	0	0	0	0	0	0	0	0	0	0	0	0	0	0	0	0	0	0	0	0	0	0	0	0	0	0	0
PD26416d	PD26416	36.13	52	Female	MM RR	IgG	Kappa	no	0.42	2.24632	0	0	0	1	1	0	0	1	0	0	0	0	0	1	1	0	0	0	0	0	0	0	0	0	0	1	0	0	0	0	0	0	0	0	0	1	0	0	0
PD26416e	PD26416	36.71	53	Female	MM RR	IgG	Kappa	no	0.92	2.24999	0	0	0	1	1	0	0	1	0	0	0	0	0	1	1	0	0	0	0	0	0	0	0	0	0	1	0	0	0	0	0	0	0	0	0	1	0	0	0
PD26418a	PD26418	40.35	71	Male	MM RR	IgA	Kappa	yes	0.95	2.0187	1	0	0	0	0	1	0	0	0	0	0	0	0	1	0	1	1	0	0	0	0	0	0	0	0	0	0	0	0	0	0	0	0	0	0	0	0	0	0
PD26418c	PD26418	35.64	71	Male	MM RR	IgA	Kappa	yes	0.99	2.01987	1	0	0	0	0	1	0	0	0	0	0	0	0	1	0	1	1	0	0	0	0	0	0	0	0	0	0	0	0	0	0	0	0	0	0	0	0	0	0
PD26418d	PD26418	42.96	72	Male	MM RR	IgA	Kappa	yes	0.96	2.02315	1	0	0	0	0	1	0	0	0	0	0	0	0	1	0	1	1	0	0	0	0	0	0	0	0	0	0	0	0	0	0	0	0	0	0	0	0	0	0
PD26418e	PD26418	34.5	72	Male	MM RR	IgA	Kappa	yes	0.81	2.02261	1	0	0	0	0	1	0	0	0	0	0	0	0	1	0	1	1	0	0	1	0	0	0	0	0	0	0	0	0	0	0	0	0	0	0	0	0	0	0
PD26419a	PD26419	36.32	65	Female	MM DG	LC	Kappa	no	0.31	1.97522	0	0	1	1	0	0	1	0	1	1	0	0	1	1	0	1	0	0	1	0	0	0	0	0	0	0	0	0	0	0	0	0	0	0	0	0	0	0	0
PD26419c	PD26419	36.36	67	Female	MM RR	LC	Kappa	no	0.3	1.91139	0	0	1	1	0	0	0	0	0	0	0	0	0	0	0	0	0	0	1	0	0	0	0	0	0	0	0	0	0	0	0	0	0	0	0	0	0	0	0
PD26419d	PD26419	37.75	67	Female	MM RR	LC	Kappa	no	0.77	3.40871	0	0	1	1	0	0	0	0	1	1	0	0	0	1	0	1	0	0	1	0	0	0	0	0	0	0	0	0	0	0	0	0	0	0	0	0	0	0	0
PD26420a	PD26420	40.69	56	Male	MM RR	IgM	Kappa	yes	0.96	1.94112	0	0	0	0	0	1	0	0	1	0	0	0	0	1	0	1	0	0	0	0	0	0	1	0	0	0	0	0	0	0	0	0	0	0	0	0	0	0	0
PD26420c	PD26420	37.75	56	Male	MM RR	IgM	Kappa	yes	0.93	1.94081	0	0	0	0	0	1	0	0	1	0	0	0	0	1	0	1	0	0	0	0	0	0	1	0	0	0	0	0	0	0	0	0	0	0	0	0	0	0	0
PD26422d	PD26422	37.68	70	Male	MM RR	IgA	Kappa	yes	0.9	1.71214	1	0	0	0	0	1	1	0	1	1	1	0	0	0	0	1	1	0	1	0	0	0	0	0	0	0	0	0	0	0	0	0	0	0	0	0	0	1	0
PD26422e	PD26422	37.34	70	Male	MM RR	IgA	Kappa	yes	0.98	1.71242	1	0	0	0	0	1	1	0	1	1	1	0	0	0	0	1	1	0	1	0	0	0	0	0	0	0	0	0	0	0	0	0	0	0	0	0	0	1	0
PD26422f	PD26422	38.2	70	Male	MM RR	IgA	Kappa	yes	0.82	1.71189	1	0	0	0	0	1	1	0	1	1	1	0	0	0	0	1	1	0	1	0	0	0	0	0	0	0	0	0	0	0	0	0	0	0	0	0	0	0	0
PD26423e	PD26423	33.94	54	Male	MM RR	IgG	Kappa	yes	0.83	3.07	0	0	0	1	1	0	1	0	0	0	0	0	1	0	1	0	1	0	1	0	0	0	0	0	0	0	0	0	0	0	1	0	0	0	0	0	0	0	0
PD26423g	PD26423	35.11	58	Male	MM RR	IgG	Kappa	yes	0.7	3.07	0	0	0	1	1	0	1	0	0	0	0	0	1	0	1	0	1	0	1	0	0	0	0	0	0	0	0	0	0	0	1	0	0	0	0	0	0	0	0
PD26423h	PD26423	37.93	58	Male	MM RR	IgG	Kappa	yes	0.3	3.07	0	0	0	1	1	0	1	0	0	0	0	0	1	0	1	0	1	0	1	0	0	0	0	0	0	0	0	0	0	0	1	0	0	0	0	0	0	0	0
PD26424a	PD26424	37.32	63	Male	SMM	IgG	Kappa	no	0.65	2.13423	0	0	0	0	1	0	0	0	1	1	0	0	0	0	0	0	0	0	0	0	0	0	0	0	0	0	1	0	0	0	0	0	0	0	0	0	0	0	0
PD26424c	PD26424	35.86	64	Male	MM RR	IgG	Kappa	no	0.5	2.14068	0	0	0	0	1	0	0	0	1	1	0	0	0	0	0	0	0	1	0	0	0	0	0	0	0	0	1	0	0	0	0	0	0	0	0	0	0	0	0
PD26425e	PD26425	36.54	63	Male	MM RR	IgA	Kappa	yes	0.8	1.89279	1	0	0	0	0	1	0	0	1	0	0	0	0	1	0	1	0	0	0	0	0	0	0	0	0	0	0	0	0	0	0	0	0	0	0	0	0	0	0
PD26425f	PD26425	37.84	64	Male	MM RR	IgA	Kappa	yes	0.7	1.84797	1	0	0	0	0	1	0	1	1	0	0	1	0	0	0	1	0	0	1	0	0	0	0	0	0	0	0	0	0	0	0	0	0	0	0	0	0	0	0
PD26426e	PD26426	33.51	77	Male	MM RR	IgG	Kappa	no	0.97	2.30283	0	0	0	1	1	1	0	0	0	0	0	0	0	1	0	0	0	1	1	0	0	0	0	0	1	0	0	1	0	1	0	0	1	0	0	0	0	0	0
PD26427a	PD26427	34.52	51	Female	MM DG	LC	Lambda	no	0.45	2.19927	1	0	0	0	0	0	0	0	0	0	0	0	0	1	0	0	0	0	1	1	0	0	0	0	0	0	0	0	0	0	0	0	0	0	0	0	0	0	0
PD26427c	PD26427	35.72	52	Female	MM RR	LC	Lambda	no	0.31	2.13608	1	0	0	0	0	0	0	0	0	0	0	0	0	1	0	0	1	0	1	1	0	0	0	0	0	0	0	0	0	0	0	0	0	0	0	0	0	0	0
PD26428a	PD26428	29.64	41	Male	MM DG	IgG	Kappa	no	0.45	1.95702	1	0	0	0	0	0	0	0	0	0	0	0	0	0	0	0	0	0	0	0	0	0	0	0	0	0	0	0	0	0	0	0	0	0	0	0	0	0	0
PD26428c	PD26428	37.68	42	Male	MM RR	IgG	Kappa	no	0.3	1.95785	1	0	0	0	0	0	0	0	0	0	0	0	0	0	0	0	0	0	0	0	0	0	0	0	0	0	0	0	0	0	0	0	0	0	0	1	0	0	0
PD26429a	PD26429	32.91	64	Female	MM DG	IgG	Kappa	no	0.86	2.01118	0	0	0	0	1	1	1	0	1	1	0	0	0	1	1	1	1	0	0	0	0	0	0	0	0	0	0	0	0	0	0	0	0	0	0	0	0	0	0
PD26432c	PD26432	34.35	61	Male	MM RR	IgA	Lambda	no	0.45	2.71792	0	0	0	1	1	0	0	0	1	0	0	0	0	1	0	0	0	0	0	0	0	0	0	0	0	0	0	0	0	0	0	0	0	0	0	0	1	0	0
PD26432e	PD26432	31.56	68	Male	MM RR	IgA	Lambda	no	0.8	2.70268	0	0	0	1	0	0	0	0	1	1	0	0	0	1	0	0	0	0	0	0	0	0	0	0	0	0	0	0	0	0	0	0	0	0	0	0	0	0	0
PD26434c	PD26434	34.47	58	Male	MM DG	IgG	Kappa	no	0.3	1.95661	1	0	0	0	0	0	0	0	0	0	0	0	0	0	0	0	0	0	0	0	0	0	0	0	0	0	0	0	0	0	0	0	0	0	0	0	0	0	0
PD26435c	PD26435	38.05	65	Male	MM RR	IgA	Kappa	no	0.5	2.30594	0	0	0	1	1	1	1	1	0	1	0	0	0	0	1	1	0	1	1	0	0	0	0	0	0	0	0	0	0	0	0	0	0	0	0	1	0	0	0
PD26435e	PD26435	37.38	67	Male	MM RR	IgA	Kappa	no	0.82	3.61955	0	0	0	1	1	0	0	0	0	1	0	0	0	0	0	0	0	0	1	0	0	0	0	0	0	0	0	0	0	0	0	0	0	0	0	1	0	0	0
V0D56U	V0D56U	34.77	56	Male	MM DG	IgA	Kappa	no	0.8104	2.02753	0	1	0	1	0	1	0	0	0	1	0	0	0	0	0	1	1	0	0	0	0	0	0	0	0	0	0	0	0	0	0	0	0	0	0	0	0	0	0
V0D56W	V0D56W	37.12	55	Male	NA	NA	Kappa	no	0.94842	2.33468	0	1	0	1	1	0	0	0	0	0	1	0	0	0	0	0	0	0	1	0	0	0	0	0	0	0	1	0	0	0	0	0	0	0	0	0	0	0	0
V0D56Z	V0D56Z	29.93	60	Female	MM DG	IgG	Kappa	no	0.97	2.43134	0	0	0	1	1	0	0	1	0	1	0	0	0	1	0	0	0	0	0	0	0	1	0	0	0	0	0	0	0	0	0	0	0	0	0	0	0	0	0
V0D577	V0D577	59.44	61	Male	MM DG	IgA	Lambda	no	0.93024	1.86845	0	0	0	0	0	1	1	0	1	1	1	0	0	1	1	1	0	1	0	0	0	0	0	0	0	0	0	0	0	0	0	0	0	0	0	0	0	0	0
V0D57C	V0D57C	33.32	69	Male	MM RR	IgG	Kappa	yes	1	2.08	1	0	0	0	0	1	0	0	0	0	0	0	0	0	0	1	0	0	1	0	0	0	0	0	0	0	0	0	0	0	0	0	0	0	0	0	0	0	0
V0D57H	V0D57H	31.92	56	Male	MM RR	IgA	Kappa	yes	0.92344	1.91357	1	0	0	1	0	0	0	0	1	0	0	0	0	1	0	1	1	0	0	0	0	0	0	1	0	0	0	0	0	0	0	0	1	0	0	0	0	0	0
V0D57M	V0D57M	32.6	52	Male	MM DG	NA	Kappa	no	0.91776	2.1963	1	0	0	0	1	1	0	1	1	0	0	0	0	0	0	1	0	0	1	0	0	0	0	0	0	0	0	0	0	0	0	0	0	0	0	0	0	0	0
V0D583	V0D583	39.1	72	Male	MM RR	IgA	Kappa	yes	0.91485	2.26935	1	0	0	1	0	0	0	0	0	1	0	0	0	0	0	1	0	0	1	0	0	0	0	0	0	0	0	0	0	0	0	0	0	0	0	0	0	0	0
V0D58G	V0D58G	47.08	63	Male	MM DG	IgG	Kappa	no	1	2.13459	1	0	0	0	0	0	0	0	0	0	0	0	0	0	0	0	0	0	0	0	0	0	0	0	0	0	0	0	0	0	0	0	1	0	0	1	0	0	0
V0D58I	V0D58I	36.5	62	Male	MM RR	NA	Kappa	yes	0.94176	2.03946	1	0	0	1	0	1	0	0	1	0	1	0	0	1	0	1	1	0	0	0	0	0	0	0	0	0	1	0	0	0	0	0	0	0	0	0	0	0	0
V0D58T	V0D58T	38.34	56	Female	MM RR	IgG	Lambda	yes	0.874	2.11696	0	0	0	0	1	0	0	0	1	1	0	0	0	0	0	0	0	0	0	0	1	0	0	0	0	0	0	0	0	0	0	0	0	0	0	0	0	0	0
V0D92Z	V0D92Z	32.64	NA	Female	MM DG	IgG	Lambda	no	0.71	2.31	0	0	0	0	1	0	0	0	1	0	0	0	0	0	0	0	0	0	1	0	0	0	0	0	0	0	0	0	0	0	0	0	0	0	0	1	0	0	0
[truncated: 19 more columns]

## Sheet: Sheet1
PD26400	a
PD26400	c
PD26401	a
PD26401	c
PD26402	a
PD26402	c
PD26403	a
PD26403	c
PD26403	d
PD26404	a
PD26404	c
PD26405	a
PD26405	c
PD26406	a
PD26406	c
PD26407	a
PD26407	c
PD26408	a
PD26408	c
PD26409	a
PD26409	c
PD26410	d
PD26411	a
PD26411	c
PD26411	d
PD26412	a
PD26412	c
PD26412	d
PD26414	a
PD26414	b
PD26414	e
PD26414	f
PD26414	g
PD26415	c
PD26415	g
PD26416	d
PD26416	e
PD26418	a
PD26418	c
PD26418	d
PD26418	e
PD26419	a
PD26419	c
PD26419	d
PD26420	a
PD26420	c
PD26422	d
PD26422	e
PD26422	f
PD26423	e
PD26423	g
PD26423	h
PD26424	a
PD26424	c
PD26425	e
PD26425	f
PD26426	e
PD26427	a
PD26427	c
PD26428	a
PD26428	c
PD26429	a
PD26432	c
PD26432	e
PD26434	c
PD26435	c
PD26435	e
