# Supplementary material for: Timing the initiation of multiple myeloma
Source: Nat Commun. 2020 Apr 21;11:1917. doi: 10.1038/s41467-020-15740-9 (PMC7174344; doi:10.1038/s41467-020-15740-9)
Supplement: Supplementary file 5 — Supplementary Data 2 [file 41467_2020_15740_MOESM5_ESM.xlsx]

## Sheet: Supplementary_Table_3_reb
Supplementary Data 2. Mutational signature profile of each patient.
Sample	Signature	CI025	CI975	Estimate
PD26405	SBS1	0.0310561	0.0451134	0.0378066
PD26405	SBS2	0.0306329	0.0447113	0.0372331
PD26405	SBS5	0.409242	0.467938	0.438339
PD26405	SBS8	0.221075	0.257535	0.239499
PD26405	SBS9	0.225041	0.270023	0.247123
PD26405	SBS13	0	0	0
PD26405	SBS18	0	0	0
PD26405	SBS-MM1	0	0	0
PD26410	SBS1	0.0560551	0.0722543	0.0639469
PD26410	SBS2	0.068091	0.085264	0.0771436
PD26410	SBS5	0.440759	0.496252	0.46815
PD26410	SBS8	0	0	0
PD26410	SBS9	0.26141	0.307807	0.284405
PD26410	SBS13	0	0	0
PD26410	SBS18	0.0893849	0.122792	0.106354
PD26410	SBS-MM1	0	0	0
PD26414	SBS1	0.016322	0.0267627	0.0198098
PD26414	SBS2	0.115843	0.136073	0.122065
PD26414	SBS5	0.258179	0.446157	0.429305
PD26414	SBS8	0.130767	0.157973	0.14245
PD26414	SBS9	0	0.146639	0
PD26414	SBS13	0	0	0
PD26414	SBS18	0	0	0
PD26414	SBS-MM1	0.272292	0.301164	0.28637
PD26415	SBS1	0.0337018	0.0522179	0.0427852
PD26415	SBS2	0	0	0
PD26415	SBS5	0.293255	0.370557	0.332036
PD26415	SBS8	0	0	0
PD26415	SBS9	0.441912	0.507528	0.473491
PD26415	SBS13	0	0	0
PD26415	SBS18	0.130459	0.173925	0.151688
PD26415	SBS-MM1	0	0	0
PD26420	SBS1	0.0403651	0.0614793	0.048154
PD26420	SBS2	0.0377371	0.0603969	0.045442
PD26420	SBS5	0.332454	0.505691	0.477087
PD26420	SBS8	0.207732	0.257433	0.227712
PD26420	SBS9	0.17086	0.226604	0.201605
PD26420	SBS13	0	0	0
PD26420	SBS18	0	0	0
PD26420	SBS-MM1	0	0.109482	0
PD26424	SBS1	0.0251043	0.03613	0.0308279
PD26424	SBS2	0.0545072	0.0679283	0.0612097
PD26424	SBS5	0.292487	0.347446	0.320779
PD26424	SBS8	0.112208	0.142203	0.126843
PD26424	SBS9	0.438907	0.481314	0.46034
PD26424	SBS13	0	0	0
PD26424	SBS18	0	0	0
PD26424	SBS-MM1	0	0	0
PD26426	SBS1	0.0478306	0.0603549	0.0541299
PD26426	SBS2	0	0	0
PD26426	SBS5	0.446805	0.493587	0.47053
PD26426	SBS8	0.164273	0.200299	0.182062
PD26426	SBS9	0.129347	0.163192	0.146713
PD26426	SBS13	0	0	0
PD26426	SBS18	0.128907	0.162768	0.146566
PD26426	SBS-MM1	0	0	0
PD26428	SBS1	0.0488986	0.0671829	0.0576034
PD26428	SBS2	0.0295096	0.0466768	0.0382531
PD26428	SBS5	0.277115	0.349723	0.313251
PD26428	SBS8	0.183536	0.227957	0.205818
PD26428	SBS9	0.355464	0.415746	0.385075
PD26428	SBS13	0	0	0
PD26428	SBS18	0	0	0
PD26428	SBS-MM1	0	0	0
PD26435	SBS1	0.0116973	0.0237892	0.0192017
PD26435	SBS2	0	0.0287031	0.0227566
PD26435	SBS5	0.487568	0.566296	0.515232
PD26435	SBS8	0.238941	0.328211	0.312788
PD26435	SBS9	0.0832464	0.120934	0.105563
PD26435	SBS13	0	0.0305062	0.0244582
PD26435	SBS18	0	0.0851821	0
PD26435	SBS-MM1	0	0	0
PD26401	SBS1	0.0834729	0.100956	0.0923222
PD26401	SBS2	0.0355171	0.0487567	0.0420658
PD26401	SBS5	0.392454	0.44701	0.418834
PD26401	SBS8	0.154547	0.18717	0.170816
PD26401	SBS9	0.254081	0.296226	0.275962
PD26401	SBS13	0	0	0
PD26401	SBS18	0	0	0
PD26401	SBS-MM1	0	0	0
PD26419	SBS1	0.0335481	0.0435116	0.0384927
PD26419	SBS2	0.137761	0.153189	0.145436
PD26419	SBS5	0.446082	0.479463	0.462925
PD26419	SBS8	0.244731	0.272831	0.258723
PD26419	SBS9	0	0	0
PD26419	SBS13	0.0878648	0.101181	0.0944243
PD26419	SBS18	0	0	0
PD26419	SBS-MM1	0	0	0
PD26432	SBS1	0.0658423	0.0819959	0.0748406
PD26432	SBS2	0	0.0300228	0.0255941
PD26432	SBS5	0.195707	0.329986	0.22207
PD26432	SBS8	0	0.106595	0.0930043
PD26432	SBS9	0.550907	0.608537	0.584491
PD26432	SBS13	0	0	0
PD26432	SBS18	0	0	0
PD26432	SBS-MM1	0	0	0
PD26402	SBS1	0.0344548	0.0476197	0.0411333
PD26402	SBS2	0.045648	0.0604611	0.0531004
PD26402	SBS5	0.385383	0.440317	0.413756
PD26402	SBS8	0.208239	0.24397	0.226028
PD26402	SBS9	0.242698	0.288673	0.265983
PD26402	SBS13	0	0	0
PD26402	SBS18	0	0	0
PD26402	SBS-MM1	0	0	0
PD26403	SBS1	0.0349163	0.0450274	0.0399765
PD26403	SBS2	0	0	0
PD26403	SBS5	0.42682	0.474153	0.450693
PD26403	SBS8	0.154507	0.180617	0.167257
PD26403	SBS9	0.224144	0.258487	0.241836
PD26403	SBS13	0	0	0
PD26403	SBS18	0	0	0
PD26403	SBS-MM1	0.0875677	0.112433	0.100238
PD26407	SBS1	0.047986	0.0724514	0.0593988
PD26407	SBS2	0	0.0338004	0
PD26407	SBS5	0.362155	0.485933	0.445507
PD26407	SBS8	0.104821	0.158514	0.129292
PD26407	SBS9	0.33327	0.409078	0.365802
PD26407	SBS13	0	0	0
PD26407	SBS18	0	0	0
PD26407	SBS-MM1	0	0	0
PD26411	SBS1	0.0453257	0.0570747	0.0511445
PD26411	SBS2	0.0380897	0.0498574	0.0438145
PD26411	SBS5	0.274075	0.330348	0.301263
PD26411	SBS8	0.158028	0.186942	0.17248
PD26411	SBS9	0.220858	0.256582	0.238609
PD26411	SBS13	0	0	0
PD26411	SBS18	0	0	0
PD26411	SBS-MM1	0.177116	0.208969	0.192689
PD26412	SBS1	0.0461166	0.0569279	0.0516577
PD26412	SBS2	0.0649306	0.0778244	0.0711004
PD26412	SBS5	0.330201	0.380181	0.355531
PD26412	SBS8	0.206	0.231804	0.21857
PD26412	SBS9	0.16083	0.194582	0.177827
PD26412	SBS13	0	0	0
PD26412	SBS18	0	0	0
PD26412	SBS-MM1	0.111673	0.138924	0.125313
PD26425	SBS1	0.0341371	0.0485179	0.0416456
PD26425	SBS2	0.0287868	0.0423988	0.0355975
PD26425	SBS5	0.357129	0.416176	0.387855
PD26425	SBS8	0.169854	0.206265	0.18734
PD26425	SBS9	0.286214	0.331379	0.307514
PD26425	SBS13	0.033338	0.0476024	0.0400475
PD26425	SBS18	0	0	0
PD26425	SBS-MM1	0	0	0
PD26400	SBS1	0.0316311	0.0434031	0.0373977
PD26400	SBS2	0.0473648	0.0610299	0.0542914
PD26400	SBS5	0.386191	0.43601	0.410668
PD26400	SBS8	0.187207	0.218849	0.202437
PD26400	SBS9	0.27595	0.314194	0.295206
PD26400	SBS13	0	0	0
PD26400	SBS18	0	0	0
PD26400	SBS-MM1	0	0	0
PD26409	SBS1	0.0446064	0.0610086	0.0525486
PD26409	SBS2	0	0.0375348	0.0302493
PD26409	SBS5	0.460385	0.548771	0.49044
PD26409	SBS8	0.123405	0.162756	0.144606
PD26409	SBS9	0.254689	0.306381	0.282155
PD26409	SBS13	0	0	0
PD26409	SBS18	0	0	0
PD26409	SBS-MM1	0	0	0
PD26422	SBS1	0.0347314	0.050713	0.0436036
PD26422	SBS2	0.0364096	0.0561229	0.0482
PD26422	SBS5	0.393541	0.584094	0.433623
PD26422	SBS8	0.159615	0.202213	0.1799
PD26422	SBS9	0	0.155354	0.130786
PD26422	SBS13	0	0	0
PD26422	SBS18	0	0	0
PD26422	SBS-MM1	0.144028	0.189977	0.163888
PD26427	SBS1	0.0353271	0.0509535	0.0433215
PD26427	SBS2	0.0281291	0.0437313	0.0357389
PD26427	SBS5	0.364933	0.426799	0.393281
PD26427	SBS8	0.190558	0.229328	0.210819
PD26427	SBS9	0.290365	0.341345	0.316839
PD26427	SBS13	0	0	0
PD26427	SBS18	0	0	0
PD26427	SBS-MM1	0	0	0
PD26404	SBS1	0.0716047	0.0925192	0.0817689
PD26404	SBS2	0	0.039882	0.0322813
PD26404	SBS5	0.386201	0.535213	0.420335
PD26404	SBS8	0	0.135407	0.117868
PD26404	SBS9	0.31805	0.376189	0.347747
PD26404	SBS13	0	0	0
PD26404	SBS18	0	0	0
PD26404	SBS-MM1	0	0	0
PD26406	SBS1	0.0174548	0.0296656	0.023178
PD26406	SBS2	0.0686069	0.0879618	0.0779644
PD26406	SBS5	0.433441	0.495967	0.464968
PD26406	SBS8	0.127275	0.165703	0.145609
PD26406	SBS9	0.264176	0.313362	0.28828
PD26406	SBS13	0	0	0
PD26406	SBS18	0	0	0
PD26406	SBS-MM1	0	0	0
PD26408	SBS1	0.0834506	0.101891	0.0929497
PD26408	SBS2	0.0352773	0.0502088	0.0426331
PD26408	SBS5	0.366824	0.430981	0.396921
PD26408	SBS8	0.163918	0.201183	0.18335
PD26408	SBS9	0.258895	0.308317	0.284147
PD26408	SBS13	0	0	0
PD26408	SBS18	0	0	0
PD26408	SBS-MM1	0	0	0
PD26423	SBS1	0.0369626	0.0479935	0.042193
PD26423	SBS2	0.039416	0.0497534	0.0443203
PD26423	SBS5	0.230883	0.282097	0.257602
PD26423	SBS8	0.15505	0.183289	0.169222
PD26423	SBS9	0.174088	0.20817	0.190554
PD26423	SBS13	0	0	0
PD26423	SBS18	0	0	0
PD26423	SBS-MM1	0.280945	0.311131	0.296109
PD26429	SBS1	0.0681754	0.0867991	0.0774661
PD26429	SBS2	0.0419526	0.0597949	0.050197
PD26429	SBS5	0.465088	0.56931	0.539768
PD26429	SBS8	0	0.0800281	0
PD26429	SBS9	0.305134	0.359692	0.332569
PD26429	SBS13	0	0	0
PD26429	SBS18	0	0	0
PD26429	SBS-MM1	0	0	0
PD26434	SBS1	0.0469726	0.0771769	0.0613938
PD26434	SBS2	0	0	0
PD26434	SBS5	0.315282	0.416776	0.367181
PD26434	SBS8	0	0	0
PD26434	SBS9	0.520057	0.620411	0.571425
PD26434	SBS13	0	0	0
PD26434	SBS18	0	0	0
PD26434	SBS-MM1	0	0	0
PD26418	SBS1	0.0130817	0.0226472	0.0176411
PD26418	SBS2	0.0199641	0.0311325	0.0248846
PD26418	SBS5	0.427632	0.521788	0.499773
PD26418	SBS8	0.257385	0.288957	0.273064
PD26418	SBS9	0.168379	0.203346	0.184638
PD26418	SBS13	0	0.024731	0
PD26418	SBS18	0	0	0
PD26418	SBS-MM1	0	0.0669132	0
PD26416	SBS1	0.0489642	0.0662222	0.0573673
PD26416	SBS2	0.0267607	0.0425631	0.0342486
PD26416	SBS5	0.534861	0.620632	0.566621
PD26416	SBS8	0	0.1574	0.131603
PD26416	SBS9	0	0.139494	0.11882
PD26416	SBS13	0	0	0
PD26416	SBS18	0.0717987	0.150581	0.0913394
PD26416	SBS-MM1	0	0.0847201	0
MMRC006BBM	SBS1	0.0168628	0.0231498	0.0199343
MMRC006BBM	SBS2	0.300287	0.315773	0.308169
MMRC006BBM	SBS5	0.328497	0.352058	0.339715
MMRC006BBM	SBS8	0.158567	0.177362	0.168083
MMRC006BBM	SBS9	0	0	0
MMRC006BBM	SBS13	0.157232	0.170723	0.164098
MMRC006BBM	SBS18	0	0	0
MMRC006BBM	SBS-MM1	0	0	0
MMRC00GABM	SBS1	0.040228	0.0565617	0.0483872
MMRC00GABM	SBS2	0.0680485	0.088581	0.0777195
MMRC00GABM	SBS5	0.421176	0.515029	0.482961
MMRC00GABM	SBS8	0.126666	0.166871	0.145995
MMRC00GABM	SBS9	0.220924	0.273406	0.244937
MMRC00GABM	SBS13	0	0.0326749	0
MMRC00GABM	SBS18	0	0	0
MMRC00GABM	SBS-MM1	0	0	0
MMRC00GIBM	SBS1	0.0334005	0.0476345	0.04026
MMRC00GIBM	SBS2	0	0.0341564	0.0275751
MMRC00GIBM	SBS5	0.424268	0.498221	0.454772
MMRC00GIBM	SBS8	0.277441	0.318909	0.297778
MMRC00GIBM	SBS9	0.155492	0.202648	0.179615
MMRC00GIBM	SBS13	0	0	0
MMRC00GIBM	SBS18	0	0	0
MMRC00GIBM	SBS-MM1	0	0	0
MMRC01LGBM	SBS1	0.0392318	0.0529954	0.0459557
MMRC01LGBM	SBS2	0	0	0
MMRC01LGBM	SBS5	0.463918	0.520981	0.493138
MMRC01LGBM	SBS8	0.169358	0.204958	0.187159
MMRC01LGBM	SBS9	0.252116	0.295813	0.273747
MMRC01LGBM	SBS13	0	0	0
MMRC01LGBM	SBS18	0	0	0
MMRC01LGBM	SBS-MM1	0	0	0
MMRC01Q1BM	SBS1	0.0313354	0.0462713	0.0389875
MMRC01Q1BM	SBS2	0.027838	0.043414	0.035907
MMRC01Q1BM	SBS5	0.404451	0.470927	0.437416
MMRC01Q1BM	SBS8	0.155729	0.19529	0.175739
MMRC01Q1BM	SBS9	0.285869	0.337462	0.31195
MMRC01Q1BM	SBS13	0	0	0
MMRC01Q1BM	SBS18	0	0	0
MMRC01Q1BM	SBS-MM1	0	0	0
MMRC01YHBM	SBS1	0.0755285	0.102122	0.086945
MMRC01YHBM	SBS2	0.0232178	0.0444517	0.0333494
MMRC01YHBM	SBS5	0.468092	0.562897	0.522681
MMRC01YHBM	SBS8	0	0.147122	0
MMRC01YHBM	SBS9	0.211769	0.273559	0.244073
MMRC01YHBM	SBS13	0	0	0
MMRC01YHBM	SBS18	0	0.133512	0.112952
MMRC01YHBM	SBS-MM1	0	0	0
MMRC023ZBM	SBS1	0.025113	0.034519	0.0297178
MMRC023ZBM	SBS2	0.0409606	0.0516722	0.0460667
MMRC023ZBM	SBS5	0.300261	0.351527	0.325406
MMRC023ZBM	SBS8	0.130798	0.158063	0.144539
MMRC023ZBM	SBS9	0.191258	0.226835	0.208295
MMRC023ZBM	SBS13	0	0	0
MMRC023ZBM	SBS18	0	0	0
MMRC023ZBM	SBS-MM1	0.231347	0.260115	0.245975
MMRC0244BM	SBS1	0.0459659	0.0620498	0.0532164
MMRC0244BM	SBS2	0	0.0253747	0
MMRC0244BM	SBS5	0.391656	0.49331	0.474372
MMRC0244BM	SBS8	0	0.0845952	0
MMRC0244BM	SBS9	0.448025	0.506337	0.472412
MMRC0244BM	SBS13	0	0	0
MMRC0244BM	SBS18	0	0	0
MMRC0244BM	SBS-MM1	0	0	0
MMRC02G7BM	SBS1	0.0144936	0.0243229	0.0194536
MMRC02G7BM	SBS2	0.119319	0.136878	0.128149
MMRC02G7BM	SBS5	0.424798	0.473811	0.450028
MMRC02G7BM	SBS8	0.215692	0.247827	0.231481
MMRC02G7BM	SBS9	0.153546	0.187988	0.170888
MMRC02G7BM	SBS13	0	0	0
MMRC02G7BM	SBS18	0	0	0
MMRC02G7BM	SBS-MM1	0	0	0
MMRC02GIBM	SBS1	0.0333452	0.0504091	0.0418274
MMRC02GIBM	SBS2	0.0357991	0.0542642	0.0454048
MMRC02GIBM	SBS5	0.396384	0.48429	0.430963
MMRC02GIBM	SBS8	0.0894194	0.13157	0.11398
MMRC02GIBM	SBS9	0.339253	0.397393	0.367825
MMRC02GIBM	SBS13	0	0	0
MMRC02GIBM	SBS18	0	0	0
MMRC02GIBM	SBS-MM1	0	0	0
V0D56U	SBS1	0.0172554	0.030376	0.0238283
V0D56U	SBS2	0.0655597	0.0840204	0.0745896
V0D56U	SBS5	0.494867	0.560486	0.527672
V0D56U	SBS8	0.127088	0.167069	0.147751
V0D56U	SBS9	0.202537	0.24965	0.22616
V0D56U	SBS13	0	0	0
V0D56U	SBS18	0	0	0
V0D56U	SBS-MM1	0	0	0
V0D56W	SBS1	0.0218747	0.0345992	0.0282567
V0D56W	SBS2	0.0952508	0.11536	0.105102
V0D56W	SBS5	0.388879	0.459533	0.418618
V0D56W	SBS8	0.156173	0.196998	0.177388
V0D56W	SBS9	0.205376	0.24986	0.227986
V0D56W	SBS13	0.0353345	0.0502163	0.0426497
V0D56W	SBS18	0	0	0
V0D56W	SBS-MM1	0	0	0
V0D56Z	SBS1	0.0660206	0.0844058	0.0744809
V0D56Z	SBS2	0.0293463	0.0446874	0.0366366
V0D56Z	SBS5	0.325156	0.393763	0.360227
V0D56Z	SBS8	0.123365	0.16118	0.141976
V0D56Z	SBS9	0.359155	0.415076	0.38668
V0D56Z	SBS13	0	0	0
V0D56Z	SBS18	0	0	0
V0D56Z	SBS-MM1	0	0	0
V0D577	SBS1	0.0235208	0.0363968	0.0299758
V0D577	SBS2	0.0495408	0.0671358	0.0582905
V0D577	SBS5	0.420234	0.476542	0.448785
V0D577	SBS8	0.189866	0.22884	0.208786
V0D577	SBS9	0.183166	0.229331	0.204809
V0D577	SBS13	0.0410573	0.0574614	0.0493541
V0D577	SBS18	0	0	0
V0D577	SBS-MM1	0	0	0
V0D57C	SBS1	0.0181904	0.0314691	0.0251368
V0D57C	SBS2	0	0.0327386	0.0260583
V0D57C	SBS5	0.301247	0.422907	0.337346
V0D57C	SBS8	0.237632	0.278584	0.259368
V0D57C	SBS9	0.145955	0.197314	0.17461
V0D57C	SBS13	0	0	0
V0D57C	SBS18	0	0	0
V0D57C	SBS-MM1	0.151301	0.197663	0.177481
V0D57H	SBS1	0.0165094	0.0248094	0.0206565
V0D57H	SBS2	0.0567981	0.0679343	0.0622813
V0D57H	SBS5	0.349229	0.392662	0.373697
V0D57H	SBS8	0.413876	0.442881	0.428582
V0D57H	SBS9	0.101579	0.128049	0.114783
V0D57H	SBS13	0	0	0
V0D57H	SBS18	0	0	0
V0D57H	SBS-MM1	0	0	0
V0D57M	SBS1	0.0482232	0.0632445	0.0556436
V0D57M	SBS2	0.060514	0.076902	0.0686542
V0D57M	SBS5	0.460075	0.515512	0.48903
V0D57M	SBS8	0.121244	0.152875	0.13564
V0D57M	SBS9	0.229038	0.274055	0.251033
V0D57M	SBS13	0	0	0
V0D57M	SBS18	0	0	0
V0D57M	SBS-MM1	0	0	0
V0D583	SBS1	0.0237265	0.0391101	0.0309739
V0D583	SBS2	0.021194	0.0374389	0.0292767
V0D583	SBS5	0.464589	0.535738	0.500694
V0D583	SBS8	0.204675	0.24563	0.225481
V0D583	SBS9	0.185913	0.239385	0.213574
V0D583	SBS13	0	0	0
V0D583	SBS18	0	0	0
V0D583	SBS-MM1	0	0	0
V0D58G	SBS1	0.0280837	0.0412852	0.0348411
V0D58G	SBS2	0.0795585	0.0982341	0.0888949
V0D58G	SBS5	0.40803	0.4644	0.434482
V0D58G	SBS8	0.229452	0.267535	0.248558
V0D58G	SBS9	0.172522	0.215021	0.193224
V0D58G	SBS13	0	0	0
V0D58G	SBS18	0	0	0
V0D58G	SBS-MM1	0	0	0
V0D58I	SBS1	0.0232874	0.0353949	0.0286735
V0D58I	SBS2	0	0.0279952	0
V0D58I	SBS5	0.344562	0.433793	0.413195
V0D58I	SBS8	0.267132	0.308817	0.284136
V0D58I	SBS9	0.256432	0.306593	0.273996
V0D58I	SBS13	0	0	0
V0D58I	SBS18	0	0	0
V0D58I	SBS-MM1	0	0	0
V0D58T	SBS1	0.0372158	0.0513383	0.0439854
V0D58T	SBS2	0.0664308	0.0820987	0.073891
V0D58T	SBS5	0.291699	0.35141	0.321824
V0D58T	SBS8	0	0	0
V0D58T	SBS9	0.241568	0.287113	0.264789
V0D58T	SBS13	0	0	0
V0D58T	SBS18	0.156482	0.188377	0.171956
V0D58T	SBS-MM1	0.107253	0.138591	0.123554
V0D92Z	SBS1	0.0367867	0.0476737	0.042047
V0D92Z	SBS2	0	0.0255043	0
V0D92Z	SBS5	0.398532	0.474537	0.452123
V0D92Z	SBS8	0.184988	0.216144	0.19955
V0D92Z	SBS9	0.287307	0.329394	0.30628
V0D92Z	SBS13	0	0	0
V0D92Z	SBS18	0	0	0
V0D92Z	SBS-MM1	0	0	0
