# Supplementary material for: Timing the initiation of multiple myeloma
Source: Nat Commun. 2020 Apr 21;11:1917. doi: 10.1038/s41467-020-15740-9 (PMC7174344; doi:10.1038/s41467-020-15740-9)
Supplement: Supplementary file 6 — Supplementary Data 3 [file 41467_2020_15740_MOESM6_ESM.xlsx]

## Sheet: table_strand_bias
Supplementary Data 3. Transcriptional strand bias comparison between patient with and without SBS-MM1.
	Melphalan exposed samples			Melphalan not-exposed samples
MutationType	Enrichment.Trans.UnTrans	p.value	FDR_q.value	Enrichment.Trans.UnTrans	p.value	FDR_q.value
C>T	0.888889	4.01833e-32	2.411e-31	2.5	0.0107302	0.0160953
G[C>T]A	1.83333	1.66917e-17	1.60241e-15	0.833333	0.0690131	0.150442
A[C>T]A	0	1.03105e-11	4.94903e-10	0.846154	3.43941e-10	1.65092e-08
G[C>T]T	0.833333	4.36038e-11	1.39532e-09	1.12766	0.137265	0.244026
GG[C>T]AG	3.82143	4.43678e-12	6.81489e-09	1.17647	0.447806	1
C>A	1.875	4.03788e-08	1.21136e-07	1.48598	1.12374e-21	6.74244e-21
G[C>T]C	1.16667	2.00718e-07	4.81723e-06	1.21053	0.927203	0.967516
C[T>G]T	0.947368	8.4074e-07	1.61422e-05	1.14706	0.192333	0.312948
GG[C>T]AA	3.03333	2.49573e-08	1.91672e-05	1.17143	0.566573	1
T>G	2	1.23652e-05	2.47304e-05	1.4186	1.05816e-10	3.17447e-10
GG[C>T]TG	2.79412	7.34099e-08	3.75859e-05	1.02	1	1
GG[C>T]CA	2.41463	1.03308e-06	0.000396702	1.3	0.251322	0.945426
C>G	3	0.000300819	0.000451228	2.11111	0.00999466	0.0160953
C[C>T]A	1.80952	9.45469e-05	0.00151275	1.625	0.12366	0.232984
A[C>T]C	0.5	0.000113744	0.00155992	0.714286	0.00905033	0.0394924
A[C>T]T	3	0.000151055	0.00181266	1.85714	0.000193609	0.00232331
G[C>A]C	1.75	0.00018123	0.00193312	1.4359	0.311147	0.437636
C[T>G]A	1.5	0.000593141	0.00569415	1.02174	0.197612	0.316179
GA[C>T]CA	3.26667	2.43646e-05	0.00643021	1.48276	0.124918	0.798638
GG[C>T]AC	3.05882	2.93043e-05	0.00643021	0.8	0.449963	1
GG[C>T]TA	4.5	2.54486e-05	0.00643021	1.45	0.25287	0.945426
A[T>C]A	2	0.000749532	0.00654137	1.80952	9.36426e-06	0.000128424
GA[C>T]AA	5	6.96017e-05	0.0133635	1.53333	0.0846461	0.798638
T>C	0.76	0.0132177	0.0158613	2.67391	0.827769	0.827769
G[C>T]G	1	0.00314161	0.0231996	1.37037	0.0503106	0.123842
T[C>G]A	1.73333	0.00310609	0.0231996	1.37778	0.410015	0.546687
C[C>G]A	2	0.00479157	0.0328565	1.17857	0.314551	0.437636
A[C>A]A	1.875	0.00804884	0.0501129	1.48598	5.29598e-10	1.69471e-08
C[T>A]A	1.26667	0.00835215	0.0501129	1.325	0.691519	0.79983
GA[C>A]CA	3.08333	0.000469757	0.0747128	1.44444	0.175286	0.866607
GA[C>T]TC	4.33333	0.000535053	0.0747128	1.05263	1	1
GG[C>T]TC	2.12903	0.000490158	0.0747128	1.29268	0.256442	0.945426
GG[C>T]TT	2.0625	0.000769883	0.098545	0.891892	0.720203	1
A[T>C]T	0.666667	0.0183047	0.103368	1.84615	0.101893	0.203787
G[C>G]A	3.33333	0.021069	0.112368	1.32258	0.0377206	0.105949
A[T>G]G	1	0.0278509	0.14072	0.5	0.31232	0.437636
GA[C>T]AC	3.5	0.00119324	0.140986	1.88889	0.0364834	0.710154
GT[C>A]TC	6	0.00148964	0.163435	1.08333	0.887725	1
T[T>A]G	NaN	0.0368004	0.176642	Inf	0.000423861	0.00339089
GA[C>A]TC	inf	0.00195312	0.1875	1.28571	0.596615	1
TC[T>A]CA	inf	0.00195312	0.1875	0.625	0.199591	0.911958
TC[T>G]TA	2.53333	0.00219019	0.19789	1.13333	0.536269	1
GG[C>A]AC	7.5	0.00234985	0.19964	1.45455	0.220328	0.932299
GG[C>G]AC	4.75	0.00259948	0.19964	2.66667	0.226562	0.941525
GT[C>G]TG	5.66667	0.00257683	0.19964	0.775	0.342471	1
A[C>A]C	3	0.0524442	0.213653	2.11111	3.85186e-14	3.69779e-12
A[C>G]C	2	0.0556387	0.213653	1.4186	0.000949988	0.0057567
C[C>T]T	1.06667	0.0537073	0.213653	1.21552	0.520801	0.666625
G[C>A]T	0.857143	0.0491231	0.213653	1.14085	0.454425	0.597599
G[T>G]T	1.14286	0.0480015	0.213653	1.2	0.000316429	0.00276156
GG[C>T]AT	1.82051	0.00294364	0.215306	1.15556	0.54261	1
GA[C>G]TC	inf	0.00390625	0.241654	0.428571	0.115318	0.798638
GC[C>G]AA	3	0.00393317	0.241654	0.52381	0.110184	0.798638
GC[C>G]TG	3.66667	0.00371917	0.241654	0.695652	0.336784	1
GC[C>T]AG	2.5	0.00380165	0.241654	0.736842	0.267812	0.945426
CC[T>G]TG	2.72727	0.004324	0.255449	0.730769	0.371298	1
C[T>C]A	1.23077	0.0722959	0.266939	1.05714	0.972609	0.993302
A[T>A]A	1	0.0781238	0.277773	1.10811	0.0705198	0.150442
G[T>G]A	2.5	0.0821913	0.281799	2	0.2389	0.36991
A[C>T]G	0.5	0.0889447	0.289972	2.5	3.97536e-06	7.6327e-05
C[C>A]C	Inf	0.0966574	0.289972	0.4	0.011799	0.045383
T[C>T]A	1.04167	0.0917018	0.289972	1.33333	0.470287	0.610103
T[T>C]T	0.833333	0.0957976	0.289972	0.814815	0.00404222	0.0194026
GT[C>G]AG	2.8	0.00509764	0.289999	1.04348	1	1
GG[C>T]CT	1.66	0.00532574	0.292155	0.470588	0.000408777	0.15697
GA[C>T]CC	3.5	0.00592461	0.3138	1.05	1	1
AG[C>G]TC	0.153846	0.00738525	0.325225	1.27778	0.532709	1
CA[C>T]AA	2.35714	0.00794273	0.325225	1.73529	0.0124006	0.491519
CA[T>C]AG	3.8	0.00661075	0.325225	0.87931	0.5657	1
CT[T>A]CA	0	0.0078125	0.325225	0.944444	1	1
GA[C>T]TT	2.35714	0.00794273	0.325225	1.35897	0.174984	0.866607
GA[T>C]GC	0	0.0078125	0.325225	1.15385	0.850554	1
GC[C>T]GG	0.37037	0.00763208	0.325225	1	1	1
GG[C>T]CC	1.8125	0.00804593	0.325225	1.54839	0.0711634	0.762259
TC[T>G]AA	1.96	0.00708425	0.325225	1.04545	0.916129	1
GC[C>G]CA	2.54545	0.0094753	0.363852	0.809524	0.627103	1
GT[T>A]TT	0.3	0.00935531	0.363852	0.510638	0.00855454	0.410618
C[C>T]G	1.72727	0.130272	0.378972	1.01961	0.158578	0.271849
AC[T>A]TT	0.413793	0.0115078	0.382979	0.882353	0.385111	1
AG[T>C]GG	10	0.0117188	0.382979	1.12903	0.712231	1
CA[C>A]AA	2.875	0.0106738	0.382979	1.54545	0.0293022	0.658854
GT[T>C]AG	10	0.0117188	0.382979	1.36364	0.557197	1
TA[C>G]CC	10	0.0117188	0.382979	2.66667	0.226562	0.941525
TC[T>A]TT	0.347826	0.0106738	0.382979	0.853333	0.396415	1
TG[T>G]AA	2.28571	0.0113516	0.382979	0.92	0.885433	1
GG[C>G]AA	3	0.012541	0.40131	1.91667	0.0895311	0.798638
TC[T>A]TC	6	0.0129395	0.405612	1.05263	1	1
A[T>G]T	1.4	0.147998	0.417876	1.125	8.85642e-06	0.000128424
AA[C>A]AA	1.875	0.0154323	0.418697	1.48598	0.0017143	0.298292
AG[C>T]GC	3.4	0.0169005	0.418697	0.784314	0.29447	0.974797
CT[C>G]CT	0.407407	0.013853	0.418697	0.734694	0.19276	0.894825
GA[C>T]AT	2.21429	0.0160944	0.418697	1.07937	0.726876	1
GA[C>T]TG	2.33333	0.016589	0.418697	1.28	0.427043	1
GC[T>G]TG	3.4	0.0169005	0.418697	1	1	1
GG[C>A]CA	2.5	0.0166738	0.418697	1.0625	0.902159	1
GG[C>A]TG	2.33333	0.016589	0.418697	1.57143	0.0445975	0.72911
GG[C>G]AG	2.33333	0.016589	0.418697	1.10526	0.874629	1
GG[C>T]GT	2.05556	0.0144538	0.418697	0.81	0.180762	0.869875
GG[T>A]GA	0	0.015625	0.418697	0.8	0.701108	1
GT[T>A]AA	3.4	0.0169005	0.418697	1.1	0.801306	1
TT[T>G]AG	2.5	0.0166738	0.418697	0.733333	0.33175	1
AC[T>G]AA	1.86957	0.0186573	0.42154	1.34884	0.163279	0.858894
AC[T>G]TA	2.13333	0.0186238	0.42154	1.33333	0.063568	0.762259
CC[C>T]TC	2.85714	0.0191573	0.42154	1.175	0.520292	1
GT[T>G]AA	2.13333	0.0186238	0.42154	0.794872	0.402963	1
TA[C>G]AA	0.266667	0.0192108	0.42154	1	1	1
TC[T>C]AA	2.13333	0.0186238	0.42154	1.13514	0.652964	1
TG[C>T]TA	2.85714	0.0191573	0.42154	1.25	0.374174	1
TT[T>C]TT	0.534884	0.0186573	0.42154	0.827957	0.0925757	0.798638
AT[C>A]TG	2.55556	0.0200616	0.434009	1.01887	1	1
T[C>A]T	0.9	0.162354	0.445312	1.1875	1	1
CC[C>A]CC	9	0.0214844	0.452055	1.45	0.25287	0.945426
TA[T>G]GT	9	0.0214844	0.452055	0.68	0.279956	0.96533
CC[T>A]GG	5.5	0.0224609	0.46	1.14286	0.698883	1
CC[T>C]GC	0.181818	0.0224609	0.46	0.875	0.765992	1
G[T>G]G	2	0.188847	0.503591	1.5	1	1
T[T>C]A	2.33333	0.198427	0.514838	0.714286	0.661615	0.784717
A[C>G]A	0.76	0.233132	0.532874	2.67391	4.03221e-08	9.6773e-07
G[T>A]T	0.9	0.217356	0.532874	0.995413	0.114248	0.223832
G[T>C]T	1.35294	0.227736	0.532874	1.59322	0.00988088	0.0412419
T[C>A]C	0.75	0.223734	0.532874	0.870968	0.223824	0.352247
T[T>G]G	0.75	0.229658	0.532874	0.555556	0.000959451	0.0057567
A[T>A]T	0.823529	0.250773	0.541298	0.943182	0.9136	0.963798
G[C>A]G	4	0.252854	0.541298	0.863636	0.018509	0.0612713
T[T>G]T	0.470588	0.253733	0.541298	0.492958	0.000230998	0.00246398
TC[C>T]CT	0.464286	0.0275332	0.55646	1.01562	1	1
C[T>A]T	0.785714	0.27016	0.563811	1.225	0.373287	0.509151
A[C>A]T	0.692308	0.282272	0.571069	1.2449	0.133221	0.241306
T[T>G]A	1.57143	0.285534	0.571069	0.875	0.0135985	0.0483503
TG[C>T]GT	0.409091	0.0294494	0.579926	0.685714	0.0527483	0.730312
TT[T>A]AT	0.409091	0.0294494	0.579926	0.723684	0.0801699	0.794458
GT[C>T]AA	1.81818	0.0300159	0.5836	1.19178	0.30406	0.987107
AA[C>G]CA	3.5	0.0308838	0.592593	1.07407	0.893853	1
GG[T>A]GG	inf	0.03125	0.592593	1.1875	0.735879	1
A[T>G]C	2	0.313503	0.61421	1.15385	0.589426	0.727524
GG[C>T]GG	1.57895	0.03336	0.62489	1.14407	0.314457	0.991799
A[T>A]C	0.333333	0.32558	0.625114	1.30435	0.0208659	0.066771
AC[C>T]TG	2.83333	0.0346897	0.626863	1.1087	0.684859	1
GG[C>A]TA	2.83333	0.0346897	0.626863	0.821429	0.575849	1
TC[C>T]TA	0.352941	0.0346897	0.626863	1.29268	0.256442	0.945426
CT[T>G]AG	4	0.0351562	0.627907	0.727273	0.647606	1
GG[C>G]TG	2.5	0.0356981	0.630257	1.5	0.310505	0.987107
AA[C>T]AA	1.80952	0.0363432	0.634354	1.625	0.00950317	0.442329
A[C>G]T	1.05263	0.380823	0.660919	1.38028	0.0500924	0.123842
C[C>A]A	4	0.357298	0.660919	2.33333	0.00155884	0.00880284
C[C>T]C	1.1	0.383733	0.660919	1.34146	0.376559	0.509151
C[T>A]C	2.28571	0.378537	0.660919	1.2439	0.965161	0.993302
T[C>T]T	2.8	0.385536	0.660919	0.820513	0.0248363	0.0769123
T[T>G]C	0.6	0.368202	0.660919	0.625	0.0392326	0.105949
GA[C>G]CC	8	0.0390625	0.674157	1	1	1
A[C>A]G	0.888889	0.401062	0.675473	2.5	0.0351119	0.105336
T[C>A]G	2.75	0.440799	0.729598	1.38462	0.185559	0.307132
C[T>C]G	0.538462	0.454263	0.73914	1.24242	0.062904	0.147287
C[C>G]C	1	0.466389	0.742398	1.05	0.0442813	0.114892
G[C>G]C	0.5	0.471732	0.742398	1.68421	0.0597321	0.143357
T[T>A]T	0.333333	0.482135	0.746532	1.33333	0.00332156	0.017715
AG[C>G]AG	3.25	0.0490417	0.784668	0.8125	0.711071	1
GT[T>C]TT	0.307692	0.0490417	0.784668	1.03704	1	1
TA[C>G]TA	0.307692	0.0490417	0.784668	1.28571	0.596615	1
TC[C>A]TA	3.25	0.0490417	0.784668	1.9375	0.0399861	0.710154
TC[T>G]TG	1.93333	0.0487668	0.784668	0.878788	0.703537	1
TG[T>G]TG	3.25	0.0490417	0.784668	0.5	0.0987371	0.798638
TT[T>A]AA	0.745614	0.0468865	0.784668	0.858382	0.0582821	0.746011
C[C>A]T	NaN	0.523079	0.797074	1.5	0.0389307	0.105949
GG[C>A]TC	2.375	0.052239	0.806074	1.31579	0.451381	1
TA[C>T]CA	2.66667	0.0524788	0.806074	1.57692	0.0864372	0.798638
TG[C>A]CC	2.66667	0.0524788	0.806074	0.92	0.885433	1
TT[T>G]AT	0.421053	0.052239	0.806074	0.803922	0.161122	0.856345
A[T>C]G	0.857143	0.551244	0.80638	1.64103	0.123773	0.232984
C[C>A]G	2	0.550413	0.80638	1	0.806596	0.906198
C[T>G]G	1.875	0.554387	0.80638	0.875	0.296174	0.437426
GC[C>G]TC	2	0.0532519	0.806415	1.1	0.877614	1
GG[C>T]GA	1.875	0.054076	0.806415	0.928571	0.730789	1
TT[T>G]TG	1.875	0.054076	0.806415	0.672414	0.0670518	0.762259
T[T>A]A	1	0.574616	0.823331	1.09524	0.0118185	0.045383
AA[T>C]AA	1.5	0.0568879	0.827038	1.26596	0.0998562	0.798638
CC[T>C]GG	3.66667	0.057373	0.827038	0.944444	0.904975	1
CT[T>A]AA	2.09091	0.0576127	0.827038	1.69565	0.0558972	0.743639
GA[C>T]TA	2.09091	0.0576127	0.827038	1.9375	0.0399861	0.710154
AA[T>G]AT	2.8	0.0635681	0.830579	0.820513	0.27525	0.960873
AC[C>T]AA	2	0.0652453	0.830579	1.36842	0.170242	0.863011
AG[T>C]TA	0.222222	0.0654297	0.830579	1.46154	0.168643	0.859437
AT[C>G]CA	4.5	0.0654297	0.830579	1.375	0.206737	0.926014
AT[T>A]GA	0.357143	0.0635681	0.830579	0.636364	0.242985	0.945426
AT[T>C]GC	0.222222	0.0654297	0.830579	0.478261	0.0576127	0.743639
CC[T>A]GC	0.222222	0.0654297	0.830579	1	1	1
CC[T>C]CC	0.357143	0.0635681	0.830579	1.25	0.409579	1
GA[C>T]AG	2.22222	0.0614283	0.830579	1.77778	0.0202984	0.583877
GC[T>G]CC	inf	0.0625	0.830579	1.2	1	1
GC[T>G]TA	2.22222	0.0614283	0.830579	0.777778	0.381733	1
GG[C>A]CC	2.8	0.0635681	0.830579	1.33333	0.49956	1
GT[T>A]GT	0.222222	0.0654297	0.830579	0.571429	0.162756	0.858894
TA[T>A]AC	inf	0.0625	0.830579	1	1	1
T[C>A]A	1.4	0.590611	0.833804	1.12	0.00375573	0.0189763
AC[C>G]CC	0.142857	0.0703125	0.849067	1.81818	0.149613	0.841028
CT[T>C]CC	7	0.0703125	0.849067	0.818182	0.434042	1
GC[C>T]CA	1.73684	0.0703942	0.849067	0.866667	0.585647	1
GG[T>C]TC	7	0.0703125	0.849067	0.875	0.698883	1
TA[T>G]TG	0.142857	0.0703125	0.849067	0.235294	0.00719738	0.39222
TG[T>A]AG	0.142857	0.0703125	0.849067	1.625	0.38331	1
TT[C>G]AA	2.1	0.0707555	0.849067	0.886076	0.512356	1
T[C>T]C	1.25	0.612873	0.852693	0.75	0.00564176	0.0257909
AA[C>A]TC	0.333333	0.0768127	0.891493	1.30435	0.410103	1
AG[T>C]CA	3	0.0768127	0.891493	0.909091	0.801306	1
CT[C>A]TA	2.25	0.0755187	0.891493	1.24	0.504404	1
GC[C>A]TG	2.5	0.0783539	0.891493	1.33333	0.349682	1
GG[C>G]CA	3	0.0768127	0.891493	1.91667	0.0895311	0.798638
TA[C>T]AG	2.5	0.0783539	0.891493	1.07143	0.830373	1
TC[C>G]TA	0.4	0.0783539	0.891493	0.772727	0.522397	1
C[T>C]C	1.45455	0.655734	0.899293	1.0303	0.863206	0.941679
CC[C>T]TT	2	0.0801433	0.905148	0.888889	0.582494	1
C[C>G]G	1	0.671811	0.908289	1.58333	0.304885	0.437636
T[T>C]G	4	0.681217	0.908289	1.1	0.0134102	0.0483503
GC[C>T]AA	1.66667	0.0814268	0.912931	1.84	0.0169947	0.53273
C[T>A]G	1.5	0.728919	0.920739	0.428571	0.605607	0.735927
G[C>A]A	1.15625	0.7242	0.920739	1.03478	0.0682094	0.150442
T[C>G]C	0.857143	0.715577	0.920739	1.92593	0.676303	0.79177
T[C>T]G	0.4	0.726904	0.920739	0.625	0.0691513	0.150442
A[T>C]C	1.25	0.744914	0.928724	1.27273	0.000696927	0.00477893
G[T>C]C	1.07143	0.757026	0.931725	1.91667	0.591113	0.727524
G[T>C]A	1.5	0.767553	0.932723	1.26596	0.276597	0.414895
AA[C>T]CC	2.28571	0.0931396	0.947434	1.2439	0.348141	1
AA[T>A]CA	3.33333	0.0922852	0.947434	1.32258	0.288784	0.96533
AA[T>C]CC	0.4375	0.0931396	0.947434	1.95455	0.0125025	0.491519
CC[C>T]CA	1.91667	0.0895311	0.947434	1.36957	0.125005	0.798638
CC[T>G]TA	2.11111	0.0871586	0.947434	0.902439	0.734342	1
CT[T>C]AA	3.33333	0.0922852	0.947434	1.73684	0.0703942	0.762259
GA[T>A]CA	3.33333	0.0922852	0.947434	0.823529	0.7201	1
GC[C>G]AG	1.68421	0.0919145	0.947434	1.625	0.38331	1
GC[C>G]CC	3.33333	0.0922852	0.947434	1.5	0.607239	1
GG[C>A]GG	3.33333	0.0922852	0.947434	1.6	0.581055	1
GG[C>T]GC	1.51613	0.0887824	0.947434	0.868852	0.320519	1
GG[T>G]TA	3.33333	0.0922852	0.947434	0.575758	0.0703942	0.762259
TA[T>C]AT	1.8	0.0884295	0.947434	1.22535	0.232635	0.945426
TG[C>A]AC	0.3	0.0922852	0.947434	0.777778	0.470879	1
A[T>A]G	0.888889	0.809073	0.970887	1.05556	0.821242	0.906198
AC[C>G]TT	2.6	0.0962524	0.972656	0.958333	1	1
C[T>C]T	1.0625	0.830496	0.982612	1.36538	0.00063681	0.0047026
C[T>G]C	0.529412	0.846802	0.982612	1.39474	0.100248	0.203787
T[T>A]C	0.2	0.84955	0.982612	0.846154	0.161954	0.272764
AA[T>C]GG	2.75	0.118469	0.984615	1.38462	0.146177	0.837791
AA[T>C]TA	1.73333	0.117275	0.984615	1.37778	0.121512	0.798638
AA[T>G]GG	4	0.109375	0.984615	1.1	1	1
AA[T>G]TT	0.470588	0.107752	0.984615	0.492958	0.000606076	0.186187
AC[C>T]GT	0.363636	0.118469	0.984615	1.56	0.103422	0.798638
AC[T>G]TC	2	0.122078	0.984615	1.05128	0.911072	1
AG[C>G]CA	0.470588	0.107752	0.984615	1.32143	0.321084	1
AT[C>A]AA	1.90909	0.110184	0.984615	1.66667	0.0138362	0.491519
AT[C>T]CA	1.54167	0.123731	0.984615	1.26582	0.134724	0.812348
CA[T>C]GG	2.75	0.118469	0.984615	1.7	0.0256544	0.658854
CC[C>T]GG	0.617647	0.104789	0.984615	0.779817	0.0984264	0.798638
CC[T>G]AA	1.73333	0.117275	0.984615	1.8	0.0884295	0.798638
CG[T>C]GG	inf	0.125	0.984615	0.375	0.226562	0.941525
CT[T>C]TT	0.470588	0.107752	0.984615	0.872727	0.554601	1
CT[T>G]CT	0.166667	0.125	0.984615	1.4	0.541256	1
GA[C>T]GC	1.73333	0.117275	0.984615	0.833333	0.33838	1
GA[T>A]TC	0.363636	0.118469	0.984615	0.818182	0.635828	1
GA[T>A]TG	0	0.125	0.984615	0.833333	0.831812	1
GA[T>G]CA	6	0.125	0.984615	1.125	1	1
GA[T>G]GA	6	0.125	0.984615	0.75	0.571588	1
GC[C>A]CG	inf	0.125	0.984615	1	1	1
GC[C>G]AT	2	0.122078	0.984615	1.75	0.548828	1
GC[C>G]CG	6	0.125	0.984615	1.33333	1	1
GC[C>G]CT	2.33333	0.115318	0.984615	1.14286	1	1
GC[C>G]GC	inf	0.125	0.984615	2	0.6875	1
GG[C>A]AT	2.75	0.118469	0.984615	1.28	0.427043	1
GG[C>G]CG	inf	0.125	0.984615	5	0.21875	0.930748
GG[T>G]GA	6	0.125	0.984615	1.28571	0.596615	1
GG[T>G]GG	0.166667	0.125	0.984615	2	0.0987371	0.798638
GT[C>G]TT	2	0.122078	0.984615	1.03636	0.924775	1
GT[T>A]GC	0.166667	0.125	0.984615	0.555556	0.42395	1
TA[C>A]CG	0	0.125	0.984615	1.83333	0.332306	1
TA[C>G]GA	0	0.125	0.984615	1.33333	1	1
TC[C>A]CA	1.83333	0.121449	0.984615	1.375	0.150518	0.841028
TC[C>A]GG	inf	0.125	0.984615	0.666667	1	1
TC[T>C]TA	1.90909	0.110184	0.984615	0.69697	0.228806	0.941525
TC[T>G]AC	0.25	0.109375	0.984615	0.578947	0.200488	0.911958
TG[C>A]TT	0.52381	0.110184	0.984615	0.813559	0.333705	1
TG[C>T]AA	1.63158	0.11892	0.984615	1.18519	0.407486	1
TG[T>A]CT	4	0.109375	0.984615	0.769231	0.461391	1
TG[T>C]CT	1.90909	0.110184	0.984615	0.825397	0.351125	1
TG[T>C]TG	1.78571	0.108129	0.984615	1.03774	0.923401	1
TT[T>C]TC	0.52381	0.110184	0.984615	0.761194	0.167051	0.859437
TA[C>T]AA	1.6875	0.126289	0.984673	1.11538	0.633756	1
TG[C>T]CC	1.6875	0.126289	0.984673	1.13043	0.613734	1
A[C>G]G	0.6	1	1	2.16667	0.131979	0.241306
A[T>G]A	3.5	0.893968	1	1.07407	0.153601	0.268103
AA[C>A]AC	3	0.145996	1	2.11111	0.0104548	0.472312
AA[C>A]AG	0.888889	1	1	2.5	0.000216804	0.111004
AA[C>A]AT	0.692308	0.523467	1	1.2449	0.294234	0.974797
AA[C>A]CA	0.76	0.451381	1	2.67391	2.68794e-09	4.12867e-06
AA[C>A]CC	2	0.15159	1	1.4186	0.0950437	0.798638
AA[C>A]CG	0.6	0.726562	1	2.16667	0.167068	0.859437
AA[C>A]CT	1.05263	1	1	1.38028	0.0451796	0.72911
AA[C>A]GA	0	1	1	0.846154	0.83882	1
AA[C>A]GC	0.5	1	1	0.714286	0.774414	1
AA[C>A]GG	0.5	1	1	2.5	0.453125	1
AA[C>A]GT	3	0.289062	1	1.85714	0.263176	0.945426
AA[C>A]TA	1	1	1	1.10811	0.734342	1
AA[C>A]TG	0.888889	1	1	1.05556	0.907561	1
AA[C>A]TT	0.823529	0.7201	1	0.943182	0.759794	1
AA[C>G]AA	2	0.189247	1	1.80952	0.0363432	0.710154
AA[C>G]AC	1.25	1	1	1.27273	0.690038	1
AA[C>G]AG	0.857143	0.845019	1	1.64103	0.0176091	0.535472
AA[C>G]AT	0.666667	0.753906	1	1.84615	0.0988717	0.798638
AA[C>G]CC	2	0.301758	1	1.15385	0.850554	1
AA[C>G]CG	1	1	1	0.5	0.6875	1
AA[C>G]CT	1.4	0.774414	1	1.125	0.864166	1
AA[C>G]GA	4	0.375	1	2.33333	0.34375	1
AA[C>G]GC	inf	1	1	0.4	0.453125	1
AA[C>G]GG	2	1	1	1	1	1
AA[C>G]GT	nan	1	1	1.5	0.607239	1
AA[C>G]TA	2	0.237885	1	1.17857	0.608921	1
AA[C>G]TC	1	1	1	1.05	1	1
AA[C>G]TG	1	1	1	1.58333	0.0979544	0.798638
AA[C>G]TT	0.833333	0.831812	1	0.851852	0.671811	1
AA[C>T]AC	1.1	1	1	1.34146	0.184286	0.876356
AA[C>T]AG	1.72727	0.200488	1	1.01961	1	1
AA[C>T]AT	1.06667	0.899076	1	1.21552	0.134216	0.812348
AA[C>T]CA	1.26667	0.607591	1	1.325	0.213153	0.927487
AA[C>T]CG	1.5	1	1	0.428571	0.34375	1
AA[C>T]CT	0.785714	0.690038	1	1.225	0.39657	1
AA[C>T]GA	1.23077	0.711071	1	1.05714	0.802693	1
AA[C>T]GC	1.45455	0.442068	1	1.0303	0.931202	1
AA[C>T]GG	0.538462	0.263176	1	1.24242	0.217446	0.930748
AA[C>T]GT	1.0625	1	1	1.36538	0.104204	0.798638
AA[C>T]TA	1.5	0.503445	1	1.02174	1	1
AA[C>T]TC	0.529412	0.168638	1	1.39474	0.141793	0.831545
AA[C>T]TG	1.875	0.21004	1	0.875	0.644464	1
AA[C>T]TT	0.947368	1	1	1.14706	0.456482	1
AA[T>A]AA	1.15625	0.630456	1	1.03478	0.844572	1
AA[T>A]AC	1.75	0.286279	1	1.4359	0.100173	0.798638
AA[T>A]AG	4	0.375	1	0.863636	0.755229	1
AA[T>A]AT	0.857143	0.845019	1	1.14085	0.465509	1
AA[T>A]CC	0.5	0.387695	1	1.68421	0.0919145	0.798638
AA[T>A]CG	nan	1	1	0.666667	1	1
AA[T>A]CT	0.818182	0.823803	1	1.21212	0.482789	1
AA[T>A]GA	1.83333	0.332306	1	0.833333	0.455741	1
AA[T>A]GC	1.16667	1	1	1.21053	0.643969	1
AA[T>A]GG	1	1	1	1.37037	0.260435	0.945426
AA[T>A]GT	0.833333	0.831812	1	1.12766	0.617299	1
AA[T>A]TA	0.827586	0.583132	1	1.27778	0.137662	0.822756
AA[T>A]TC	1.18182	0.83882	1	0.93617	0.834081	1
AA[T>A]TG	1.57143	0.480682	1	0.857143	0.620145	1
AA[T>A]TT	0.9	0.681743	1	0.995413	1	1
AA[T>C]AC	1.07143	1	1	1.91667	0.00165903	0.298292
AA[T>C]AG	1.19048	0.658738	1	1.29508	0.150528	0.841028
AA[T>C]AT	1.35294	0.429591	1	1.59322	0.00580274	0.39222
AA[T>C]CA	2.5	0.453125	1	2	0.00630983	0.39222
AA[T>C]CG	2	1	1	1.5	1	1
AA[T>C]CT	1.14286	1	1	1.2	0.494382	1
AA[T>C]GA	1.4	0.774414	1	1.12	0.627431	1
AA[T>C]GC	0.75	0.790527	1	0.870968	0.694004	1
AA[T>C]GT	0.9	1	1	1.1875	0.435114	1
AA[T>C]TC	0.857143	1	1	1.92593	0.0065533	0.39222
AA[T>C]TG	1.31579	0.451381	1	1.16949	0.426439	1
AA[T>C]TT	1.71429	0.143307	1	1.14815	0.404403	1
AA[T>G]AA	1.04167	1	1	1.33333	0.0987007	0.798638
AA[T>G]AC	1.25	1	1	0.75	0.229864	0.941525
AA[T>G]AG	0.4	0.179565	1	0.625	0.0816815	0.798638
AA[T>G]CA	1	1	1	1.09524	0.880396	1
AA[T>G]CC	0.2	0.21875	1	0.846154	0.83882	1
AA[T>G]CG	nan	1	1	inf	0.5	1
AA[T>G]CT	0.333333	0.625	1	1.33333	0.571588	1
AA[T>G]GA	2.33333	0.34375	1	0.714286	0.245061	0.945426
AA[T>G]GC	2	0.6875	1	1.77778	0.229523	0.941525
AA[T>G]GT	0.833333	1	1	0.814815	0.568172	1
AA[T>G]TA	1.57143	0.480682	1	0.875	0.522991	1
AA[T>G]TC	0.6	0.726562	1	0.625	0.199591	0.911958
AA[T>G]TG	0.75	1	1	0.555556	0.0884295	0.798638
AC[C>A]AA	1.69231	0.175465	1	1.48889	0.0467351	0.730312
AC[C>A]AC	1	1	1	1.4375	0.140538	0.831545
AC[C>A]AG	1.07692	1	1	1.16667	0.571587	1
AC[C>A]AT	1.16667	0.845019	1	1.52381	0.040872	0.713402
AC[C>A]CA	1.71429	0.359283	1	1.03774	0.923401	1
AC[C>A]CC	1.16667	1	1	0.945946	0.906294	1
AC[C>A]CG	0.666667	1	1	1.625	0.38331	1
AC[C>A]CT	1.77778	0.229523	1	1.5	0.0642128	0.762259
AC[C>A]GA	inf	1	1	1.5	0.753906	1
AC[C>A]GC	3	0.625	1	1.33333	1	1
AC[C>A]GG	2	1	1	2	0.6875	1
AC[C>A]GT	1	1	1	0.363636	0.118469	0.798638
AC[C>A]TA	1.11111	1	1	1.72	0.0384601	0.710154
AC[C>A]TC	1.23077	0.711071	1	1.68	0.0498001	0.730312
AC[C>A]TG	1.18182	0.83882	1	0.945946	0.906294	1
AC[C>A]TT	1.35714	0.48685	1	1	1	1
AC[C>G]AA	1.61538	0.229481	1	2.30769	0.0137182	0.491519
AC[C>G]AC	0.882353	0.86005	1	1.73333	0.117275	0.798638
AC[C>G]AG	0.636364	0.242985	1	0.85	0.742829	1
AC[C>G]AT	1.08333	1	1	0.642857	0.404873	1
AC[C>G]CA	1	1	1	1.14286	0.765992	1
AC[C>G]CG	3	0.625	1	1.66667	0.726562	1
AC[C>G]CT	0.571429	0.548828	1	1.15385	0.850554	1
AC[C>G]GA	2	1	1	0.4	0.453125	1
AC[C>G]GC	inf	1	1	1.33333	1	1
AC[C>G]GG	nan	1	1	1	1	1
AC[C>G]GT	1	1	1	inf	0.0078125	0.39222
AC[C>G]TA	1.4	0.774414	1	0.909091	0.877614	1
AC[C>G]TC	1	1	1	1	1	1
AC[C>G]TG	0.642857	0.404873	1	0.941176	1	1
AC[C>T]AC	0.823529	0.7201	1	1.45714	0.105225	0.798638
AC[C>T]AG	1.53846	0.296206	1	1.05263	0.909946	1
AC[C>T]AT	1	1	1	1	1	1
AC[C>T]CA	1	1	1	0.779661	0.241432	0.945426
AC[C>T]CC	0.866667	0.850554	1	1.35714	0.267812	0.945426
AC[C>T]CG	0.25	0.375	1	inf	0.0625	0.762259
AC[C>T]CT	1.2	0.831812	1	1.10714	0.794844	1
AC[C>T]GA	1.11111	1	1	1.03448	1	1
AC[C>T]GC	1.07692	1	1	1	1	1
AC[C>T]GG	1.2	1	1	1.23077	0.511842	1
AC[C>T]TA	1.7	0.247789	1	1.47059	0.101136	0.798638
AC[C>T]TC	1	1	1	1.38298	0.107782	0.798638
AC[C>T]TT	0.85	0.742829	1	0.94382	0.761143	1
AC[T>A]AA	1.77778	0.229523	1	0.810811	0.463818	1
AC[T>A]AC	1.2	1	1	1	1	1
AC[T>A]AG	1.75	0.548828	1	1.58333	0.281042	0.96533
AC[T>A]AT	0.833333	1	1	0.928571	0.824313	1
AC[T>A]CA	2.2	0.210114	1	1.28571	0.470879	1
AC[T>A]CC	0.875	1	1	0.904762	0.874629	1
AC[T>A]CG	nan	1	1	1	1	1
AC[T>A]CT	1.8	0.42395	1	1.81818	0.0300159	0.658854
AC[T>A]GA	2	0.301758	1	0.9	0.791366	1
AC[T>A]GC	0.571429	0.548828	1	1.66667	0.15386	0.841028
AC[T>A]GG	1.2	1	1	1.17391	0.671811	1
AC[T>A]GT	0.625	0.581055	1	1.1875	0.550413	1
AC[T>A]TA	0.714286	0.541256	1	1.45161	0.135385	0.812348
AC[T>A]TC	1.1	1	1	1.16667	0.749259	1
AC[T>A]TG	0.923077	1	1	1.03333	1	1
AC[T>C]AA	1.33333	0.571588	1	0.878788	0.703537	1
AC[T>C]AC	1	1	1	1.45455	0.220328	0.932299
AC[T>C]AG	0.555556	0.42395	1	0.956522	1	1
AC[T>C]AT	0.714286	0.774414	1	1.31818	0.401062	1
AC[T>C]CA	0.833333	1	1	1.52174	0.148006	0.841028
AC[T>C]CC	1	1	1	1.38889	0.360378	1
AC[T>C]CG	1	1	1	1.6	0.581055	1
AC[T>C]CT	1.5	0.753906	1	0.953488	0.913202	1
AC[T>C]GA	0.545455	0.332306	1	1.11111	0.791366	1
AC[T>C]GC	0.666667	1	1	0.75	0.391603	1
AC[T>C]GG	0.666667	0.753906	1	1.28571	0.470879	1
AC[T>C]GT	1	1	1	0.742857	0.305677	0.987107
AC[T>C]TA	1.36364	0.557197	1	0.925926	0.889884	1
AC[T>C]TC	0.75	0.790527	1	0.725	0.2284	0.941525
AC[T>C]TG	1.25	0.814529	1	1.08333	0.817554	1
AC[T>C]TT	1	1	1	0.830769	0.359358	1
AC[T>G]AC	1	1	1	1.5	0.361595	1
AC[T>G]AG	1.125	1	1	0.5	0.237885	0.945426
AC[T>G]AT	0.5	0.387695	1	1.55	0.16078	0.856345
AC[T>G]CA	1.5	0.753906	1	1.06667	1	1
AC[T>G]CC	1.5	1	1	0.75	0.790527	1
AC[T>G]CG	0.666667	1	1	inf	0.25	0.945426
AC[T>G]CT	2	0.507812	1	1	1	1
AC[T>G]GA	2.16667	0.167068	1	1.65625	0.0294564	0.658854
AC[T>G]GC	1.16667	1	1	1.46154	0.377086	1
AC[T>G]GG	1.75	0.548828	1	0.714286	0.541256	1
AC[T>G]GT	1.625	0.38331	1	0.705882	0.237047	0.945426
AC[T>G]TG	0.818182	0.823803	1	1.32432	0.23538	0.945426
AC[T>G]TT	0.869565	0.760792	1	0.831858	0.2108	0.926014
AG[C>A]AA	1.38095	0.322236	1	1.05357	0.852156	1
AG[C>A]AC	0.375	0.226562	1	0.666667	0.268187	0.945426
AG[C>A]AG	1	1	1	1.29412	0.308168	0.987107
AG[C>A]AT	0.538462	0.263176	1	1.05263	0.909946	1
AG[C>A]CA	1.625	0.38331	1	1.47222	0.0893207	0.798638
AG[C>A]CC	1.83333	0.332306	1	0.68	0.279956	0.96533
AG[C>A]CG	2	1	1	0.444444	0.266846	0.945426
AG[C>A]CT	2	0.237885	1	0.979167	1	1
AG[C>A]GA	2	0.6875	1	1	1	1
AG[C>A]GC	nan	1	1	2.25	0.266846	0.945426
AG[C>A]GG	2	1	1	0.5	0.387695	1
AG[C>A]GT	0	0.25	1	1.16667	1	1
AG[C>A]TA	0.555556	0.42395	1	1.11538	0.787706	1
AG[C>A]TC	1.16667	1	1	1.15789	0.755229	1
AG[C>A]TG	1.57143	0.480682	1	1.11429	0.727547	1
AG[C>A]TT	0.666667	0.503445	1	0.803571	0.319727	1
AG[C>G]AA	1.07143	1	1	2.05556	0.0144538	0.493358
AG[C>G]AC	0.6	0.726562	1	0.4375	0.0931396	0.798638
AG[C>G]AT	0.5	0.387695	1	1.5	0.503445	1
AG[C>G]CC	0.571429	0.548828	1	1.14286	0.855536	1
AG[C>G]CG	1	1	1	0.75	1	1
AG[C>G]CT	0.888889	1	1	1.55556	0.183925	0.876356
AG[C>G]GA	0.5	1	1	0.333333	0.289062	0.96533
AG[C>G]GC	0	1	1	0	0.125	0.798638
AG[C>G]GG	1	1	1	inf	0.5	1
AG[C>G]GT	nan	1	1	1.33333	1	1
AG[C>G]TA	1.66667	0.454498	1	1.46667	0.324009	1
AG[C>G]TG	0.714286	0.774414	1	0.774194	0.418754	1
AG[C>G]TT	2.33333	0.34375	1	0.782609	0.532709	1
AG[C>T]AA	1.2	0.651588	1	1.56757	0.0396082	0.710154
AG[C>T]AC	1	1	1	1.02326	1	1
AG[C>T]AG	0.85	0.742829	1	1.02273	1	1
AG[C>T]AT	0.8125	0.711071	1	0.909091	0.743644	1
AG[C>T]CA	0.95	1	1	1	1	1
AG[C>T]CC	0.857143	0.845019	1	1.36667	0.235098	0.945426
AG[C>T]CG	2	1	1	1.3	0.677639	1
AG[C>T]CT	1.27778	0.532709	1	0.978723	1	1
AG[C>T]GA	1.1875	0.735879	1	1.5	0.0314093	0.660887
AG[C>T]GG	0.7	0.391528	1	0.982456	1	1
AG[C>T]GT	0.714286	0.774414	1	0.673913	0.110016	0.798638
AG[C>T]TA	0.611111	0.264931	1	1.04762	0.914212	1
AG[C>T]TC	0.65	0.296206	1	1.02273	1	1
AG[C>T]TG	1.1	0.877614	1	1.17308	0.451853	1
AG[C>T]TT	1.53333	0.255875	1	1.5641	0.0352002	0.710154
AG[T>A]AA	0.636364	0.480682	1	1.05405	0.908777	1
AG[T>A]AC	1.2	1	1	1	1	1
AG[T>A]AG	1.33333	0.790527	1	1.05882	1	1
AG[T>A]AT	0.4	0.453125	1	0.769231	0.461391	1
AG[T>A]CA	0.75	1	1	1.63636	0.264931	0.945426
AG[T>A]CC	0.666667	1	1	1	1	1
AG[T>A]CG	nan	1	1	2	1	1
AG[T>A]CT	2	0.507812	1	1.66667	0.15386	0.841028
AG[T>A]GA	1.125	1	1	0.827586	0.583132	1
AG[T>A]GC	0.857143	1	1	0.684211	0.377086	1
AG[T>A]GG	2.33333	0.34375	1	0.722222	0.47313	1
AG[T>A]GT	1.66667	0.726562	1	0.727273	0.417692	1
AG[T>A]TA	0.9	1	1	1.07692	0.891923	1
AG[T>A]TC	1.75	0.548828	1	0.4	0.0079159	0.39222
AG[T>A]TG	0.5	0.387695	1	0.592593	0.126289	0.798638
AG[T>A]TT	0.846154	0.83882	1	1.58974	0.0280895	0.658854
AG[T>C]AA	1	1	1	0.857143	0.529602	1
AG[T>C]AC	0.857143	1	1	0.952381	1	1
AG[T>C]AG	0.928571	1	1	0.72093	0.200678	0.911958
AG[T>C]AT	0.684211	0.377086	1	0.844444	0.51041	1
AG[T>C]CC	0.4	0.179565	1	1.10345	0.798153	1
AG[T>C]CG	inf	0.5	1	0.666667	1	1
AG[T>C]CT	2.2	0.210114	1	0.846154	0.555998	1
AG[T>C]GA	1	1	1	1.10256	0.740653	1
AG[T>C]GC	0.777778	0.803619	1	0.611111	0.264931	0.945426
AG[T>C]GT	0.666667	0.607239	1	1.03448	1	1
AG[T>C]TC	1.18182	0.83882	1	0.767442	0.301872	0.986947
AG[T>C]TG	0.75	0.571588	1	1	1	1
AG[T>C]TT	1.16667	0.845019	1	0.655738	0.0460441	0.72911
AG[T>G]AA	0.96	1	1	0.866667	0.68888	1
AG[T>G]AC	1.25	1	1	0.785714	0.690038	1
AG[T>G]AG	1	1	1	1.07143	1	1
AG[T>G]AT	0.8	1	1	1.25	0.701108	1
AG[T>G]CA	1	1	1	0.909091	1	1
AG[T>G]CC	3	0.625	1	1.125	1	1
AG[T>G]CG	nan	1	1	inf	1	1
AG[T>G]CT	0.5	0.507812	1	0.692308	0.523467	1
AG[T>G]GA	0.4	0.453125	1	1	1	1
AG[T>G]GC	0.428571	0.34375	1	0.75	0.571588	1
AG[T>G]GG	0.666667	1	1	0.692308	0.523467	1
AG[T>G]GT	0.625	0.581055	1	1.57143	0.242985	0.945426
AG[T>G]TA	1.33333	0.663624	1	1	1	1
AG[T>G]TC	0.666667	1	1	1.53333	0.255875	0.945426
AG[T>G]TG	1.75	0.548828	1	0.909091	0.877614	1
AG[T>G]TT	1.11111	1	1	0.890909	0.624144	1
AT[C>A]AC	1	1	1	1.27586	0.389052	1
AT[C>A]AG	0.5	0.237885	1	1.28	0.427043	1
AT[C>A]AT	1.14286	0.855536	1	1.29091	0.181224	0.869875
AT[C>A]CA	1.38462	0.47313	1	1	1	1
AT[C>A]CC	0.75	0.663624	1	1.83333	0.0205269	0.583877
AT[C>A]CG	inf	0.5	1	3	0.289062	0.96533
AT[C>A]CT	1.9	0.136046	1	1.23256	0.358398	1
AT[C>A]GA	0	1	1	0.4	0.179565	0.867925
AT[C>A]GC	inf	0.5	1	1.8	0.42395	1
AT[C>A]GG	3	0.625	1	3.25	0.0490417	0.730312
AT[C>A]GT	1	1	1	0.875	1	1
AT[C>A]TA	1.5	0.361595	1	1.01754	1	1
AT[C>A]TC	0.95	1	1	0.923077	0.764353	1
AT[C>A]TT	0.866667	0.68888	1	1.17708	0.268363	0.945426
AT[C>G]AA	1	1	1	1.26087	0.173291	0.866607
AT[C>G]AC	1.25	0.814529	1	0.647059	0.344928	1
AT[C>G]AG	1.22222	0.823803	1	1.25	0.449963	1
AT[C>G]AT	1.22222	0.823803	1	1.125	0.779768	1
AT[C>G]CC	1.4	0.774414	1	0.789474	0.607591	1
AT[C>G]CG	2	1	1	1.33333	1	1
AT[C>G]CT	2	0.387695	1	1	1	1
AT[C>G]GA	nan	1	1	0.833333	1	1
AT[C>G]GC	0	0.5	1	1	1	1
AT[C>G]GG	0	1	1	1	1	1
AT[C>G]GT	0	0.5	1	0.8	1	1
AT[C>G]TA	0.583333	0.359283	1	1.0137	1	1
AT[C>G]TC	0.444444	0.266846	1	1.35714	0.15907	0.856345
AT[C>G]TG	1.8	0.184933	1	0.786885	0.250282	0.945426
AT[C>G]TT	1.22222	0.823803	1	0.68	0.0165134	0.528429
AT[C>T]AA	1.39474	0.141793	1	1.26471	0.0459424	0.72911
AT[C>T]AC	1.3913	0.28061	1	1.13333	0.427355	1
AT[C>T]AG	0.633333	0.152408	1	1	1	1
AT[C>T]AT	0.930233	0.826405	1	0.915254	0.447078	1
AT[C>T]CC	1.30769	0.584665	1	0.828947	0.308753	0.987107
AT[C>T]CG	1	1	1	1.22222	0.823803	1
AT[C>T]CT	1.28	0.427043	1	0.8	0.135391	0.812348
AT[C>T]GA	0.875	1	1	1.06452	0.900653	1
AT[C>T]GC	1.625	0.38331	1	1.325	0.213153	0.927487
AT[C>T]GG	1	1	1	0.785714	0.479888	1
AT[C>T]GT	0.636364	0.480682	1	0.744186	0.248046	0.945426
AT[C>T]TA	1.10526	0.874629	1	0.957895	0.825968	1
AT[C>T]TC	1.47059	0.279956	1	1.12941	0.457398	1
AT[C>T]TG	0.666667	0.232693	1	1.17708	0.268363	0.945426
AT[C>T]TT	0.969697	1	1	1.0687	0.627073	1
AT[T>A]AA	1.05556	1	1	1.22388	0.251331	0.945426
AT[T>A]AC	1.22222	0.823803	1	1.03846	1	1
AT[T>A]AG	1.4	0.774414	1	0.5	0.189247	0.891343
AT[T>A]AT	1.57143	0.480682	1	0.769231	0.251322	0.945426
AT[T>A]CA	1.25	1	1	2.2	0.0501025	0.730312
AT[T>A]CC	1.5	1	1	1.09091	1	1
AT[T>A]CG	inf	1	1	inf	0.5	1
AT[T>A]CT	1.33333	0.790527	1	1.2	0.651588	1
AT[T>A]GC	1	1	1	1.42857	0.391528	1
AT[T>A]GG	1.5	1	1	0.8	0.701108	1
AT[T>A]GT	0.714286	0.774414	1	0.9375	0.899076	1
AT[T>A]TA	1.5	0.424356	1	1.18605	0.470492	1
AT[T>A]TC	1.28571	0.803619	1	0.542857	0.0402236	0.710154
AT[T>A]TG	0.846154	0.83882	1	0.578947	0.0518939	0.730312
AT[T>A]TT	1.08333	0.887725	1	0.991935	1	1
AT[T>C]AA	1.71429	0.359283	1	1.03846	1	1
AT[T>C]AC	0.916667	1	1	1.25	0.449963	1
AT[T>C]AG	0.909091	1	1	0.625	0.126347	0.798638
AT[T>C]AT	0.583333	0.359283	1	0.861111	0.625407	1
AT[T>C]CA	1.25	1	1	2.30769	0.0137182	0.491519
AT[T>C]CC	3	0.145996	1	1.63158	0.11892	0.798638
AT[T>C]CG	nan	1	1	0.666667	1	1
AT[T>C]CT	1	1	1	0.615385	0.0769258	0.782812
AT[T>C]GA	0.333333	0.625	1	0.551724	0.0724543	0.762259
AT[T>C]GG	2	1	1	1.41667	0.458258	1
AT[T>C]GT	1	1	1	1.23529	0.627103	1
AT[T>C]TA	2.4	0.143463	1	1.55	0.16078	0.856345
AT[T>C]TC	0.666667	0.753906	1	1.48	0.161881	0.857413
AT[T>C]TG	1.63636	0.264931	1	1.10256	0.740653	1
AT[T>C]TT	0.769231	0.677639	1	0.692308	0.0695652	0.762259
AT[T>G]AA	1.10811	0.734342	1	0.883721	0.479615	1
AT[T>G]AC	0.692308	0.523467	1	1.16667	0.529602	1
AT[T>G]AG	2	0.237885	1	1.10714	0.794844	1
AT[T>G]AT	0.6	0.215327	1	0.898876	0.538427	1
AT[T>G]CA	1.25	1	1	1.10526	0.874629	1
AT[T>G]CC	0.666667	1	1	1.75	0.548828	1
AT[T>G]CG	0	1	1	0	0.25	0.945426
AT[T>G]CT	1.33333	1	1	0.894737	0.867939	1
AT[T>G]GA	0.4	0.453125	1	0.6	0.111403	0.798638
AT[T>G]GC	1	1	1	1	1	1
AT[T>G]GG	0.333333	0.625	1	0.5	0.301758	0.986947
AT[T>G]GT	1.8	0.42395	1	0.95	1	1
AT[T>G]TA	1.37037	0.260435	1	0.957983	0.793352	1
AT[T>G]TC	1.16667	1	1	0.775	0.342471	1
AT[T>G]TG	0.916667	1	1	0.735294	0.297595	0.978814
AT[T>G]TT	1.04762	1	1	0.958333	0.794212	1
C[C>G]T	0.833333	0.911686	1	0.851852	0.0957298	0.199784
CA[C>A]AC	1	1	1	1.2	0.494382	1
CA[C>A]AG	0.833333	1	1	1.36364	0.33175	1
CA[C>A]AT	1	1	1	1.41379	0.188216	0.889539
CA[C>A]CA	0.785714	0.690038	1	1.74074	0.0265168	0.658854
CA[C>A]CC	1.4	0.541256	1	1.46154	0.168643	0.859437
CA[C>A]CG	1.5	1	1	1.2	1	1
CA[C>A]CT	0.9	1	1	1.23256	0.358398	1
CA[C>A]GA	0.75	1	1	11	0.00634766	0.39222
CA[C>A]GC	2	1	1	0.9	1	1
CA[C>A]GG	1.5	1	1	1	1	1
CA[C>A]GT	3	0.625	1	1.57143	0.480682	1
CA[C>A]TA	0.75	1	1	1.11111	0.871415	1
CA[C>A]TC	1	1	1	0.833333	0.728332	1
CA[C>A]TG	1	1	1	1.26923	0.434993	1
CA[C>A]TT	1.55556	0.404873	1	1.34211	0.203117	0.91761
CA[C>G]AA	0.9	1	1	1.68421	0.0919145	0.798638
CA[C>G]AC	1.66667	0.726562	1	1.33333	0.571588	1
CA[C>G]AG	1.7	0.247789	1	1.92308	0.00790518	0.39222
CA[C>G]AT	0.75	1	1	1.72727	0.200488	0.911958
CA[C>G]CA	1	1	1	1.875	0.0154323	0.504341
CA[C>G]CC	0.5	0.237885	1	2.25	0.0755187	0.782481
CA[C>G]CG	inf	1	1	0.272727	0.057373	0.743639
CA[C>G]CT	0.9	1	1	1.76923	0.132498	0.812348
CA[C>G]GA	1	1	1	6	0.0129395	0.491519
CA[C>G]GC	1	1	1	2.5	0.453125	1
CA[C>G]GG	2	1	1	0.8	1	1
CA[C>G]GT	0	1	1	0.9	1	1
CA[C>G]TA	1	1	1	0.823529	0.7201	1
CA[C>G]TC	1.33333	0.790527	1	1.33333	0.49956	1
CA[C>G]TG	2.2	0.210114	1	1.09524	0.880396	1
CA[C>G]TT	0.8	0.814529	1	1.65	0.0983706	0.798638
CA[C>T]AC	1.6	0.32694	1	1.42424	0.145635	0.837791
CA[C>T]AG	1.26667	0.607591	1	1.03509	0.926078	1
CA[C>T]AT	1.42105	0.301996	1	1.60938	0.00315765	0.303134
CA[C>T]CA	1.35	0.381693	1	1.06122	0.842382	1
CA[C>T]CC	0.888889	1	1	1.20588	0.488683	1
CA[C>T]CG	1	1	1	0.888889	1	1
CA[C>T]CT	1.55556	0.404873	1	1.1875	0.435114	1
CA[C>T]GA	1.58333	0.281042	1	1.64	0.00674636	0.39222
CA[C>T]GC	1.44444	0.175286	1	1.35135	0.0184944	0.546295
CA[C>T]GG	1.28571	0.470879	1	1.34146	0.0510648	0.730312
CA[C>T]GT	1.2	0.728332	1	1.14085	0.465509	1
CA[C>T]TA	1.77778	0.229523	1	1.25926	0.442626	1
CA[C>T]TC	0.888889	1	1	1.31818	0.401062	1
CA[C>T]TG	1.2	0.728332	1	0.933333	0.780739	1
CA[C>T]TT	1.15	0.760792	1	1.08333	0.683232	1
CA[T>A]AA	1.27778	0.532709	1	1.30769	0.246106	0.945426
CA[T>A]AC	0.666667	0.753906	1	0.785714	0.690038	1
CA[T>A]AG	1.25	1	1	1.25	0.701108	1
CA[T>A]AT	1.75	0.548828	1	2	0.0532519	0.730312
CA[T>A]CA	1.14286	1	1	1	1	1
CA[T>A]CC	2	0.387695	1	1.10526	0.874629	1
CA[T>A]CG	nan	1	1	0	1	1
CA[T>A]CT	0.9	1	1	1.6	0.126347	0.798638
CA[T>A]GA	0.625	0.581055	1	1.28	0.427043	1
CA[T>A]GC	1	1	1	1.6	0.32694	1
CA[T>A]GG	2	0.507812	1	1.35714	0.48685	1
CA[T>A]GT	0.8	1	1	1.08	0.889884	1
CA[T>A]TA	0.75	0.663624	1	1.54545	0.344928	1
CA[T>A]TC	1.25	1	1	0.947368	1	1
CA[T>A]TG	1.2	1	1	1.0625	1	1
CA[T>A]TT	0.666667	0.503445	1	0.954545	0.914212	1
CA[T>C]AA	1.76923	0.132498	1	1.53659	0.0389579	0.710154
CA[T>C]AC	0.857143	1	1	1.51724	0.100644	0.798638
CA[T>C]AT	1.25	0.814529	1	1.20408	0.386573	1
CA[T>C]CA	1	1	1	1.30435	0.410103	1
CA[T>C]CC	0.7	0.629059	1	1.66667	0.111403	0.798638
CA[T>C]CG	nan	1	1	1	1	1
CA[T>C]CT	1.14286	1	1	0.891304	0.668285	1
CA[T>C]GA	1.42857	0.629059	1	1.15385	0.585647	1
CA[T>C]GC	1.2	1	1	1.48276	0.124918	0.798638
CA[T>C]GT	1.28571	0.803619	1	1.17391	0.484118	1
CA[T>C]TA	2.16667	0.167068	1	1.12121	0.720203	1
CA[T>C]TC	1.55556	0.404873	1	1.7619	0.0479403	0.730312
CA[T>C]TG	1.26316	0.542384	1	0.768293	0.134685	0.812348
CA[T>C]TT	1.11765	0.867939	1	1.17333	0.347293	1
CA[T>G]AA	0.9	1	1	1.38095	0.322236	1
CA[T>G]AC	0.5	1	1	0.615385	0.38331	1
CA[T>G]AG	1	1	1	0.8	0.701108	1
CA[T>G]AT	3	0.289062	1	1.25	0.617719	1
CA[T>G]CA	1.33333	1	1	1.83333	0.332306	1
CA[T>G]CC	inf	0.25	1	0.75	0.790527	1
CA[T>G]CG	inf	1	1	inf	1	1
CA[T>G]CT	5	0.21875	1	1.5	0.503445	1
CA[T>G]GA	3	0.145996	1	2.88889	0.00598812	0.39222
CA[T>G]GC	0	1	1	2.28571	0.0931396	0.798638
CA[T>G]GG	0.75	1	1	2.5	0.179565	0.867925
CA[T>G]GT	0.8	1	1	2	0.122078	0.798638
CA[T>G]TA	0.333333	0.625	1	0.823529	0.7201	1
CA[T>G]TC	1	1	1	0.428571	0.115318	0.798638
CA[T>G]TG	0	0.25	1	0.666667	0.607239	1
CA[T>G]TT	0.833333	0.831812	1	0.904762	0.737554	1
CC[C>A]AA	0.851852	0.671811	1	1.28333	0.171409	0.866066
CC[C>A]AC	0.615385	0.38331	1	1.32	0.358143	1
CC[C>A]AG	1.5	0.202639	1	1.18033	0.385959	1
CC[C>A]AT	1.25	0.701108	1	0.774194	0.418754	1
CC[C>A]CA	0.583333	0.359283	1	0.981818	1	1
CC[C>A]CG	1	1	1	0.75	0.790527	1
CC[C>A]CT	0.857143	1	1	0.909091	0.801306	1
CC[C>A]GA	0.666667	1	1	1.66667	0.454498	1
CC[C>A]GC	0.666667	1	1	1.6	0.581055	1
CC[C>A]GG	1	1	1	1.5	0.503445	1
CC[C>A]GT	2	0.6875	1	0.428571	0.34375	1
CC[C>A]TA	0.857143	1	1	1.5	0.268187	0.945426
CC[C>A]TC	0.625	0.581055	1	0.64	0.211024	0.926014
CC[C>A]TG	0.533333	0.21004	1	1.1875	0.550413	1
CC[C>A]TT	0.666667	0.424356	1	0.978723	1	1
CC[C>G]AA	1.63636	0.264931	1	1	1	1
CC[C>G]AC	0.8	0.701108	1	1.08333	1	1
CC[C>G]AG	1.47059	0.279956	1	1.4	0.405032	1
CC[C>G]AT	1.42857	0.629059	1	1.66667	0.307456	0.987107
CC[C>G]CA	0.846154	0.83882	1	1.05	1	1
CC[C>G]CC	0.5	0.507812	1	1.09091	1	1
CC[C>G]CG	1	1	1	1	1	1
CC[C>G]CT	5	0.21875	1	1.58824	0.174171	0.866607
CC[C>G]GA	1	1	1	1.66667	0.726562	1
CC[C>G]GC	1	1	1	1	1	1
CC[C>G]GG	0	0.5	1	1.75	0.548828	1
CC[C>G]GT	1	1	1	1	1	1
CC[C>G]TA	0.375	0.226562	1	1.14286	0.855536	1
CC[C>G]TC	1	1	1	0.764706	0.584665	1
CC[C>G]TG	0.636364	0.480682	1	0.714286	0.405032	1
CC[C>G]TT	0.529412	0.168638	1	1	1	1
CC[C>T]AA	1.5	0.232693	1	1.04444	0.917041	1
CC[C>T]AC	0.727273	0.647606	1	0.933333	0.830373	1
CC[C>T]AG	1.16	0.683489	1	0.848101	0.362679	1
CC[C>T]AT	1.41667	0.458258	1	1.04444	0.917041	1
CC[C>T]CC	0.9	1	1	1.37037	0.260435	0.945426
CC[C>T]CG	1.5	1	1	0.8	0.814529	1
CC[C>T]CT	1	1	1	1.05	0.912157	1
CC[C>T]GA	0.75	0.663624	1	0.727273	0.150518	0.841028
CC[C>T]GC	1.58333	0.281042	1	1.05882	0.84537	1
CC[C>T]GT	0.769231	0.677639	1	1.12121	0.720203	1
CC[C>T]TA	0.533333	0.21004	1	1.04878	0.913202	1
CC[C>T]TG	1.375	0.417692	1	0.883333	0.572656	1
CC[T>A]AA	0.75	0.663624	1	1.45	0.25287	0.945426
CC[T>A]AC	5	0.21875	1	0.923077	1	1
CC[T>A]AG	1.33333	0.790527	1	1.14286	0.855536	1
CC[T>A]AT	0.75	1	1	0.857143	0.845019	1
CC[T>A]CA	0.857143	1	1	1.5625	0.211024	0.926014
CC[T>A]CC	0.583333	0.359283	1	0.888889	0.779768	1
CC[T>A]CG	0	1	1	0.5	0.507812	1
CC[T>A]CT	0.625	0.581055	1	0.606061	0.0983706	0.798638
CC[T>A]GA	1.0625	1	1	0.958333	1	1
CC[T>A]GT	1	1	1	1.08696	0.885433	1
CC[T>A]TA	1.28571	0.803619	1	1	1	1
CC[T>A]TC	2	0.507812	1	0.611111	0.264931	0.945426
CC[T>A]TG	0.933333	1	1	0.727273	0.417692	1
CC[T>A]TT	1.57143	0.480682	1	0.686275	0.105225	0.798638
CC[T>C]AA	1.875	0.21004	1	1.15385	0.68888	1
CC[T>C]AC	0.375	0.226562	1	1.17647	0.742829	1
CC[T>C]AG	1.28571	0.803619	1	0.892857	0.783846	1
CC[T>C]AT	1.25	0.814529	1	1.11111	0.791366	1
CC[T>C]CA	1.5	0.753906	1	0.771429	0.374152	1
CC[T>C]CG	0.75	1	1	1.4	0.774414	1
CC[T>C]CT	1.16667	1	1	1.08108	0.819893	1
CC[T>C]GA	0.857143	1	1	0.891304	0.668285	1
CC[T>C]GT	1	1	1	0.647059	0.140895	0.831545
CC[T>C]TA	1.16667	1	1	1.26667	0.607591	1
CC[T>C]TC	0.625	0.581055	1	0.666667	0.268187	0.945426
CC[T>C]TG	0.818182	0.823803	1	0.689655	0.25287	0.945426
CC[T>C]TT	0.6	0.307456	1	0.881356	0.56922	1
CC[T>G]AC	1.33333	1	1	1.28571	0.803619	1
CC[T>G]AG	1.75	0.548828	1	0.555556	0.42395	1
CC[T>G]AT	0.666667	1	1	1.4	0.541256	1
CC[T>G]CA	1.16667	1	1	1	1	1
CC[T>G]CC	0.428571	0.34375	1	1.07692	1	1
CC[T>G]CG	inf	1	1	1	1	1
CC[T>G]CT	0	0.5	1	0.5	0.15159	0.841028
CC[T>G]GA	0.8	1	1	1.19048	0.658738	1
CC[T>G]GC	1.66667	0.726562	1	0.777778	0.596615	1
CC[T>G]GG	0.857143	1	1	0.75	0.571588	1
CC[T>G]GT	0.333333	0.289062	1	1.4	0.312327	0.987107
CC[T>G]TC	0.7	0.629059	1	0.483871	0.0258961	0.658854
CC[T>G]TT	1.33333	0.790527	1	1.02439	1	1
CG[C>A]AA	3	0.625	1	0.75	1	1
CG[C>A]AC	0	1	1	1.5	1	1
CG[C>A]AG	1	1	1	0.75	1	1
CG[C>A]AT	0	0.25	1	1.5	1	1
CG[C>A]CA	1	1	1	0.8	1	1
CG[C>A]CC	inf	1	1	0.4	0.179565	0.867925
CG[C>A]CG	0	1	1	2	1	1
CG[C>A]CT	2	0.6875	1	2.5	0.179565	0.867925
CG[C>A]GA	inf	1	1	0	1	1
CG[C>A]GC	inf	0.5	1	3	0.625	1
CG[C>A]GG	nan	1	1	1	1	1
CG[C>A]GT	nan	1	1	0	0.5	1
CG[C>A]TA	inf	1	1	inf	1	1
CG[C>A]TC	inf	1	1	0.5	1	1
CG[C>A]TG	1	1	1	1.66667	0.726562	1
CG[C>A]TT	inf	0.5	1	0.4	0.453125	1
CG[C>G]AA	1	1	1	0.333333	0.625	1
CG[C>G]AC	0	1	1	inf	1	1
CG[C>G]AG	0	0.5	1	0.25	0.375	1
CG[C>G]AT	nan	1	1	inf	0.5	1
CG[C>G]CA	0.5	1	1	2	0.6875	1
CG[C>G]CC	0.5	0.6875	1	0.666667	0.753906	1
CG[C>G]CG	0.333333	0.625	1	0	1	1
CG[C>G]CT	inf	0.5	1	3	0.625	1
CG[C>G]GA	inf	0.5	1	inf	1	1
CG[C>G]GC	nan	1	1	1	1	1
CG[C>G]GG	nan	1	1	0	0.5	1
CG[C>G]GT	1	1	1	nan	1	1
CG[C>G]TA	0	1	1	0.666667	1	1
CG[C>G]TC	inf	1	1	0.4	0.453125	1
CG[C>G]TG	inf	0.5	1	7	0.0703125	0.762259
CG[C>G]TT	inf	1	1	0	0.5	1
CG[C>T]AA	0.666667	1	1	1	1	1
CG[C>T]AC	5	0.21875	1	0.833333	1	1
CG[C>T]AG	2	1	1	1	1	1
CG[C>T]AT	inf	0.25	1	0.888889	1	1
CG[C>T]CA	0.333333	0.289062	1	1.27273	0.690038	1
CG[C>T]CC	1.14286	1	1	0.941176	1	1
CG[C>T]CG	3	0.625	1	0.75	1	1
CG[C>T]CT	0.444444	0.266846	1	2.33333	0.0427739	0.72911
CG[C>T]GA	0.8	1	1	1.25	0.551484	1
CG[C>T]GC	1.33333	0.790527	1	0.619048	0.0681187	0.762259
CG[C>T]GG	0.454545	0.210114	1	1.05556	0.907561	1
CG[C>T]GT	1.75	0.548828	1	1.05882	1	1
CG[C>T]TA	0	1	1	3	0.289062	0.96533
CG[C>T]TC	0.666667	1	1	1	1	1
CG[C>T]TG	3	0.289062	1	2.4	0.143463	0.831545
CG[C>T]TT	2	1	1	0.8	0.814529	1
CG[T>A]AA	1	1	1	inf	0.5	1
CG[T>A]AC	2	1	1	0	1	1
CG[T>A]AG	nan	1	1	1	1	1
CG[T>A]AT	inf	1	1	3	0.625	1
CG[T>A]CA	nan	1	1	0	0.25	0.945426
CG[T>A]CC	0	1	1	1	1	1
CG[T>A]CG	nan	1	1	nan	1	1
CG[T>A]CT	inf	1	1	0.333333	0.625	1
CG[T>A]GA	1	1	1	0.75	1	1
CG[T>A]GC	1	1	1	0	0.25	0.945426
CG[T>A]GG	0	1	1	6	0.125	0.798638
CG[T>A]GT	1	1	1	0.2	0.21875	0.930748
CG[T>A]TA	0	1	1	0.25	0.375	1
CG[T>A]TC	nan	1	1	nan	1	1
CG[T>A]TG	inf	0.5	1	2	0.6875	1
CG[T>A]TT	inf	0.5	1	0.666667	1	1
CG[T>C]AA	1.5	1	1	2.5	0.453125	1
CG[T>C]AC	inf	0.5	1	0.666667	0.753906	1
CG[T>C]AG	2	1	1	0.8	1	1
CG[T>C]AT	inf	1	1	0.666667	0.753906	1
CG[T>C]CA	0	1	1	1.75	0.548828	1
CG[T>C]CC	0	1	1	1.25	0.814529	1
CG[T>C]CG	nan	1	1	nan	1	1
CG[T>C]CT	2.5	0.453125	1	1.36364	0.557197	1
CG[T>C]GA	inf	0.25	1	1	1	1
CG[T>C]GC	0	1	1	0.142857	0.0703125	0.762259
CG[T>C]GT	2	1	1	0.25	0.109375	0.798638
CG[T>C]TA	0	1	1	0	0.125	0.798638
CG[T>C]TC	0	1	1	6	0.125	0.798638
CG[T>C]TG	inf	0.5	1	0.8	1	1
CG[T>C]TT	1	1	1	0.5	0.237885	0.945426
CG[T>G]AA	2.5	0.453125	1	1.5	1	1
CG[T>G]AC	nan	1	1	0.5	1	1
CG[T>G]AG	0	1	1	1	1	1
CG[T>G]AT	0	1	1	0	0.5	1
CG[T>G]CA	nan	1	1	1.5	1	1
CG[T>G]CC	1	1	1	inf	1	1
CG[T>G]CG	nan	1	1	0	1	1
CG[T>G]CT	nan	1	1	2	1	1
CG[T>G]GA	inf	1	1	1.66667	0.726562	1
CG[T>G]GC	nan	1	1	1	1	1
CG[T>G]GG	0	1	1	0.333333	0.625	1
CG[T>G]GT	inf	1	1	0.333333	0.625	1
CG[T>G]TA	inf	1	1	0.75	1	1
CG[T>G]TC	0	1	1	1.5	0.753906	1
CG[T>G]TG	0.333333	0.625	1	nan	1	1
CG[T>G]TT	0.5	1	1	0.8	1	1
CT[C>A]AA	0.8125	0.711071	1	1.12766	0.617299	1
CT[C>A]AC	1.5	0.607239	1	1.3913	0.28061	0.96533
CT[C>A]AG	0.909091	1	1	1.2	0.538583	1
CT[C>A]AT	1	1	1	1.11628	0.675222	1
CT[C>A]CA	0.909091	1	1	0.76087	0.266412	0.945426
CT[C>A]CC	1.66667	0.454498	1	0.886364	0.660884	1
CT[C>A]CG	1	1	1	0.222222	0.0654297	0.762259
CT[C>A]CT	0.846154	0.83882	1	0.924528	0.766604	1
CT[C>A]GA	0.5	1	1	1.16667	1	1
CT[C>A]GC	inf	1	1	1	1	1
CT[C>A]GG	inf	1	1	1.83333	0.332306	1
CT[C>A]GT	1.5	1	1	0.625	0.581055	1
CT[C>A]TC	1.66667	0.454498	1	0.965517	1	1
CT[C>A]TG	0.8	0.701108	1	1.08333	0.817554	1
CT[C>A]TT	1.14286	0.855536	1	0.844828	0.43944	1
CT[C>G]AA	1.5	0.361595	1	1.28205	0.115232	0.798638
CT[C>G]AC	0.875	1	1	0.833333	0.651588	1
CT[C>G]AG	1.1	1	1	1.09091	0.754652	1
CT[C>G]AT	1.33333	0.790527	1	0.645161	0.16078	0.856345
CT[C>G]CA	0.8	0.701108	1	1.03774	0.923401	1
CT[C>G]CC	0.823529	0.7201	1	0.848485	0.608921	1
CT[C>G]CG	0.5	0.6875	1	3	0.289062	0.96533
CT[C>G]GA	0.5	1	1	1.42857	0.629059	1
CT[C>G]GC	1	1	1	0.6	0.726562	1
CT[C>G]GG	nan	1	1	0.555556	0.42395	1
CT[C>G]GT	nan	1	1	0.4	0.453125	1
CT[C>G]TA	0.714286	0.541256	1	0.985915	1	1
CT[C>G]TC	0.642857	0.404873	1	0.885246	0.576012	1
CT[C>G]TG	0.85	0.742829	1	0.816327	0.20246	0.917343
CT[C>G]TT	0.8125	0.711071	1	0.787234	0.142453	0.831545
CT[C>T]AA	1.07407	0.893853	1	0.984252	0.949788	1
CT[C>T]AC	0.95	1	1	1.05208	0.775739	1
CT[C>T]AG	1.14286	0.698883	1	0.821429	0.0717955	0.762259
CT[C>T]AT	0.846154	0.665466	1	0.963768	0.808074	1
CT[C>T]CA	1.22222	0.635828	1	0.986486	1	1
CT[C>T]CC	0.956522	1	1	0.760417	0.0902905	0.798638
CT[C>T]CG	1	1	1	0.478261	0.0576127	0.743639
CT[C>T]CT	0.837838	0.544612	1	0.759124	0.0390529	0.710154
CT[C>T]GA	1.8	0.42395	1	0.894737	0.723948	1
CT[C>T]GC	0.846154	0.83882	1	1.02564	1	1
CT[C>T]GG	1	1	1	0.784314	0.119319	0.798638
CT[C>T]GT	0.666667	0.607239	1	0.538462	0.0273401	0.658854
CT[C>T]TA	1.41667	0.458258	1	0.788235	0.167722	0.859437
CT[C>T]TC	1.33333	0.49956	1	1.32911	0.0650326	0.762259
CT[C>T]TG	0.92	0.885433	1	0.876033	0.352804	1
CT[C>T]TT	0.714286	0.312327	1	1.09259	0.549488	1
CT[T>A]AC	2	0.6875	1	0.4	0.0783539	0.782812
CT[T>A]AG	1	1	1	0.916667	1	1
CT[T>A]AT	1	1	1	0.590909	0.175465	0.866607
CT[T>A]CC	0.4	0.453125	1	1.21429	0.7201	1
CT[T>A]CG	nan	1	1	1	1	1
CT[T>A]CT	1.33333	0.790527	1	0.866667	0.850554	1
CT[T>A]GA	1.09091	1	1	1	1	1
CT[T>A]GC	0.5	0.6875	1	1.1	1	1
CT[T>A]GG	2.66667	0.226562	1	0.8	0.701108	1
CT[T>A]GT	0.75	0.790527	1	0.538462	0.263176	0.945426
CT[T>A]TA	0.666667	0.607239	1	0.791667	0.542384	1
CT[T>A]TC	0.666667	1	1	1.55556	0.404873	1
CT[T>A]TG	1.33333	0.790527	1	1.27273	0.690038	1
CT[T>A]TT	0.857143	1	1	0.829787	0.450548	1
CT[T>C]AC	2	0.6875	1	1.21429	0.7201	1
CT[T>C]AG	1	1	1	1.15	0.760792	1
CT[T>C]AT	0.636364	0.480682	1	1.29167	0.418754	1
CT[T>C]CA	3	0.289062	1	1.4	0.312327	0.987107
CT[T>C]CG	nan	1	1	4	0.375	1
CT[T>C]CT	0.642857	0.404873	1	1.54167	0.123731	0.798638
CT[T>C]GA	1.66667	0.726562	1	1.11111	0.871415	1
CT[T>C]GC	nan	1	1	0.736842	0.48685	1
CT[T>C]GG	1.25	1	1	1.33333	0.391603	1
CT[T>C]GT	1.66667	0.726562	1	1.3125	0.511376	1
CT[T>C]TA	0.461538	0.167068	1	0.517241	0.0487668	0.730312
CT[T>C]TC	0.857143	1	1	0.916667	0.809949	1
CT[T>C]TG	0.5625	0.229523	1	0.844444	0.51041	1
CT[T>G]AA	1.18519	0.602923	1	0.727273	0.150518	0.841028
CT[T>G]AC	1.5	1	1	1.10526	0.874629	1
CT[T>G]AT	1.25	1	1	0.736842	0.48685	1
CT[T>G]CA	1.5	1	1	0.875	0.855536	1
CT[T>G]CC	0.714286	0.774414	1	0.9	1	1
CT[T>G]CG	nan	1	1	0.5	1	1
CT[T>G]GA	0.833333	1	1	0.73913	0.429591	1
CT[T>G]GC	0.5	1	1	3	0.145996	0.837791
CT[T>G]GG	0.375	0.226562	1	0.818182	0.823803	1
CT[T>G]GT	0.25	0.375	1	0.631579	0.281042	0.96533
CT[T>G]TA	1	1	1	1.02564	1	1
CT[T>G]TC	0.8	1	1	0.681818	0.324009	1
CT[T>G]TG	1.66667	0.307456	1	0.75	0.49956	1
CT[T>G]TT	0.916667	1	1	1	1	1
G[C>G]G	NaN	1	1	0.666667	0.723948	0.827369
G[C>G]T	0.818182	1	1	1.21212	0.662105	0.784717
G[T>A]A	0.827586	0.931708	1	1.27778	0.887058	0.946195
G[T>A]C	1.18182	0.906294	1	0.93617	0.812755	0.906198
G[T>A]G	1.57143	1	1	0.857143	0.0397309	0.105949
G[T>C]G	1.19048	0.937791	1	1.29508	0.554026	0.699823
G[T>G]C	0.4375	0.877614	1	1.95455	0.017043	0.0584333
GA[C>A]AA	1.28571	0.470879	1	1.75556	0.00288824	0.298448
GA[C>A]AC	2.5	0.179565	1	1.44444	0.291215	0.968196
GA[C>A]AG	2.4	0.143463	1	1.19355	0.544612	1
GA[C>A]AT	1.22222	0.823803	1	1.2381	0.560065	1
GA[C>A]CC	2.2	0.210114	1	1.70588	0.103805	0.798638
GA[C>A]CG	5	0.21875	1	3.33333	0.0922852	0.798638
GA[C>A]CT	1.85714	0.263176	1	1.22857	0.428207	1
GA[C>A]GA	1.5	1	1	3	0.625	1
GA[C>A]GC	0	0.25	1	1	1	1
GA[C>A]GG	inf	0.5	1	8	0.0390625	0.710154
GA[C>A]GT	inf	0.25	1	1.66667	0.726562	1
GA[C>A]TA	2.2	0.210114	1	1.27778	0.532709	1
GA[C>A]TG	1.71429	0.359283	1	1.35	0.381693	1
GA[C>A]TT	1.8	0.42395	1	1.11111	0.791366	1
GA[C>G]AA	1.625	0.38331	1	1.5	0.310505	0.987107
GA[C>G]AC	1.5	1	1	2	0.387695	1
GA[C>G]AG	1.63636	0.264931	1	1.48148	0.142071	0.831545
GA[C>G]AT	2	0.507812	1	1.2	0.831812	1
GA[C>G]CA	1.25	0.814529	1	2.45455	0.013853	0.491519
GA[C>G]CG	inf	1	1	nan	1	1
GA[C>G]CT	3	0.625	1	1	1	1
GA[C>G]GA	0.333333	0.625	1	1	1	1
GA[C>G]GC	1	1	1	1	1	1
GA[C>G]GG	1	1	1	0.666667	1	1
GA[C>G]GT	inf	0.5	1	1.66667	0.726562	1
GA[C>G]TA	2.5	0.453125	1	4.4	0.00151372	0.298292
GA[C>G]TG	2	0.387695	1	1.5	0.424356	1
GA[C>G]TT	1.4	0.774414	1	0.652174	0.255875	0.945426
GA[C>T]CG	3	0.289062	1	1	1	1
GA[C>T]CT	1.375	0.417692	1	1.26923	0.434993	1
GA[C>T]GA	0.75	0.49956	1	1.45098	0.0486622	0.730312
GA[C>T]GG	0.88	0.770867	1	1.49398	0.00530633	0.39222
GA[C>T]GT	1.36364	0.557197	1	1.02174	1	1
GA[T>A]AA	1	1	1	1	1	1
GA[T>A]AC	1	1	1	1.09091	1	1
GA[T>A]AG	0.333333	0.625	1	0.727273	0.647606	1
GA[T>A]AT	1.16667	1	1	0.64	0.211024	0.926014
GA[T>A]CC	nan	1	1	2.33333	0.115318	0.798638
GA[T>A]CG	inf	1	1	0.2	0.21875	0.930748
GA[T>A]CT	1.6	0.581055	1	1.42105	0.301996	0.986947
GA[T>A]GA	0.5	0.387695	1	0.863636	0.755229	1
GA[T>A]GC	0.666667	1	1	0.615385	0.38331	1
GA[T>A]GG	0.8	1	1	0.789474	0.607591	1
GA[T>A]GT	2.5	0.453125	1	0.47619	0.0707555	0.762259
GA[T>A]TA	0.888889	1	1	0.65625	0.168978	0.859437
GA[T>A]TT	1	1	1	0.891892	0.720203	1
GA[T>C]AA	0.846154	0.665466	1	1.2	0.538583	1
GA[T>C]AC	0.727273	0.647606	1	0.925926	0.889884	1
GA[T>C]AG	2	0.189247	1	0.972222	1	1
GA[T>C]AT	0.857143	1	1	0.942857	0.903597	1
GA[T>C]CA	1.6	0.581055	1	1.38462	0.47313	1
GA[T>C]CC	2	1	1	1.44444	0.523467	1
GA[T>C]CG	0	1	1	0.666667	1	1
GA[T>C]CT	2.5	0.453125	1	1	1	1
GA[T>C]GA	1.5	0.503445	1	1	1	1
GA[T>C]GG	0.6	0.454498	1	1.17857	0.608921	1
GA[T>C]GT	0.6	0.726562	1	0.846154	0.665466	1
GA[T>C]TA	1.16667	0.845019	1	1.7	0.0759047	0.782481
GA[T>C]TC	0.875	1	1	1.5	0.232693	0.945426
GA[T>C]TG	0.916667	1	1	1.11905	0.671809	1
GA[T>C]TT	0.6	0.307456	1	0.8	0.374174	1
GA[T>G]AA	1.42857	0.629059	1	0.666667	0.119609	0.798638
GA[T>G]AC	0.4	0.453125	1	1.61538	0.229481	0.941525
GA[T>G]AG	0.5	0.6875	1	0.590909	0.175465	0.866607
GA[T>G]AT	0.75	1	1	0.857143	0.749259	1
GA[T>G]CC	inf	1	1	1.2	1	1
GA[T>G]CG	nan	1	1	0.333333	0.289062	0.96533
GA[T>G]CT	inf	0.25	1	0.636364	0.480682	1
GA[T>G]GC	1	1	1	0.615385	0.38331	1
GA[T>G]GG	0.4	0.453125	1	0.75	0.790527	1
GA[T>G]GT	inf	1	1	1	1	1
GA[T>G]TA	0.8	1	1	1	1	1
GA[T>G]TC	2	0.6875	1	0.692308	0.523467	1
GA[T>G]TG	0	1	1	1.5	0.607239	1
GA[T>G]TT	1.5	0.753906	1	0.636364	0.133674	0.812348
GC[C>A]AA	1.42857	0.629059	1	2.3125	0.00548634	0.39222
GC[C>A]AC	1	1	1	1.90909	0.110184	0.798638
GC[C>A]AG	1.75	0.286279	1	1.22222	0.635828	1
GC[C>A]AT	1.125	1	1	0.777778	0.470879	1
GC[C>A]CA	0.857143	1	1	1.61905	0.104789	0.798638
GC[C>A]CC	0.666667	0.753906	1	1.5	0.424356	1
GC[C>A]CT	2	0.6875	1	1.05	1	1
GC[C>A]GA	inf	1	1	1	1	1
GC[C>A]GC	0.8	1	1	0.75	1	1
GC[C>A]GG	1	1	1	1.2	1	1
GC[C>A]GT	2	1	1	2	1	1
GC[C>A]TA	0.571429	0.548828	1	1.8	0.42395	1
GC[C>A]TC	3	0.145996	1	1	1	1
GC[C>A]TT	0.6	0.454498	1	1.04348	1	1
GC[C>G]AC	1.28571	0.596615	1	2.16667	0.167068	0.859437
GC[C>G]GA	3	0.625	1	0.25	0.375	1
GC[C>G]GG	0.6	0.726562	1	3	0.289062	0.96533
GC[C>G]GT	2	1	1	0.5	1	1
GC[C>G]TA	1	1	1	1	1	1
GC[C>G]TT	1.375	0.647606	1	0.95	1	1
GC[C>T]AC	1.53846	0.296206	1	0.916667	0.809949	1
GC[C>T]AT	1.47059	0.279956	1	0.972222	1	1
GC[C>T]CC	1.77778	0.229523	1	1.52	0.129918	0.812348
GC[C>T]CG	1.75	0.548828	1	0.6	0.454498	1
GC[C>T]CT	1.27273	0.690038	1	0.875	0.644464	1
GC[C>T]GA	1.14286	0.855536	1	0.68254	0.0644636	0.762259
GC[C>T]GC	1.09091	1	1	0.808511	0.385669	1
GC[C>T]GT	0.6	0.454498	1	0.837838	0.544612	1
GC[C>T]TA	1	1	1	1.68421	0.0919145	0.798638
GC[C>T]TC	1.48148	0.142071	1	0.867925	0.546713	1
GC[C>T]TG	1.71429	0.143307	1	0.979592	1	1
GC[C>T]TT	1.16667	0.749259	1	1.04762	0.914212	1
GC[T>A]AA	2.16667	0.167068	1	0.76	0.451381	1
GC[T>A]AC	1	1	1	1.09091	1	1
GC[T>A]AG	3	0.289062	1	1.42857	0.629059	1
GC[T>A]AT	2	0.507812	1	1.85714	0.263176	0.945426
GC[T>A]CA	1	1	1	1.07692	1	1
GC[T>A]CC	1.4	0.774414	1	0.636364	0.480682	1
GC[T>A]CG	inf	1	1	1	1	1
GC[T>A]CT	1.2	1	1	1.83333	0.121449	0.798638
GC[T>A]GA	0.727273	0.647606	1	1.36842	0.371298	1
GC[T>A]GC	0.4	0.453125	1	1.90909	0.110184	0.798638
GC[T>A]GG	1	1	1	0.875	0.855536	1
GC[T>A]GT	1.5	1	1	0.521739	0.0895311	0.798638
GC[T>A]TA	1.5	0.753906	1	0.588235	0.247789	0.945426
GC[T>A]TC	1	1	1	0.9	1	1
GC[T>A]TG	1.75	0.548828	1	1	1	1
GC[T>A]TT	0.75	0.663624	1	1	1	1
GC[T>C]AA	2	0.189247	1	0.923077	0.887725	1
GC[T>C]AC	1	1	1	1.23077	0.711071	1
GC[T>C]AG	1	1	1	0.9	0.871415	1
GC[T>C]AT	0.285714	0.179688	1	0.73913	0.429591	1
GC[T>C]CA	0.625	0.581055	1	0.607143	0.135156	0.812348
GC[T>C]CC	1.4	0.774414	1	0.785714	0.690038	1
GC[T>C]CG	0	1	1	0.5	0.6875	1
GC[T>C]CT	1	1	1	0.857143	0.677809	1
GC[T>C]GA	0.857143	1	1	0.606061	0.0983706	0.798638
GC[T>C]GC	2.66667	0.226562	1	0.941176	1	1
GC[T>C]GG	0.7	0.629059	1	1.2	0.590053	1
GC[T>C]GT	0.666667	0.753906	1	0.64	0.211024	0.926014
GC[T>C]TA	2.66667	0.226562	1	0.5	0.122078	0.798638
GC[T>C]TC	0.555556	0.42395	1	0.727273	0.417692	1
GC[T>C]TG	1.85714	0.263176	1	0.619048	0.229481	0.941525
GC[T>C]TT	0.285714	0.179688	1	0.625	0.126347	0.798638
GC[T>G]AA	1.21053	0.643969	1	0.857143	0.677809	1
GC[T>G]AC	0.5	0.6875	1	1.83333	0.332306	1
GC[T>G]AG	3	0.289062	1	0.833333	1	1
GC[T>G]AT	2	0.6875	1	0.933333	1	1
GC[T>G]CA	0.75	1	1	1.21429	0.7201	1
GC[T>G]CG	nan	1	1	nan	1	1
GC[T>G]CT	0.666667	1	1	0.846154	0.83882	1
GC[T>G]GA	2	0.507812	1	1.47368	0.24296	0.945426
GC[T>G]GC	0.666667	1	1	1.1	1	1
GC[T>G]GG	2.33333	0.34375	1	0.6875	0.442068	1
GC[T>G]GT	1	1	1	0.882353	0.86005	1
GC[T>G]TC	0.8	1	1	0.666667	0.310505	0.987107
GC[T>G]TT	1.2	0.831812	1	0.783333	0.245891	0.945426
GG[C>A]AA	0.952381	1	1	1.11364	0.678532	1
GG[C>A]AG	1.42857	0.391528	1	1.39535	0.114468	0.798638
GG[C>A]CG	1	1	1	2.5	0.0783539	0.782812
GG[C>A]CT	0.571429	0.286279	1	1.07143	0.895683	1
GG[C>A]GA	0.833333	1	1	1.5	0.503445	1
GG[C>A]GC	4	0.375	1	1.83333	0.332306	1
GG[C>A]GT	0.5	1	1	3.5	0.0308838	0.658854
GG[C>A]TT	1	1	1	1.38889	0.160578	0.856345
GG[C>G]AT	1.33333	0.571588	1	1.44444	0.523467	1
GG[C>G]CC	2.5	0.453125	1	1.125	1	1
GG[C>G]CT	2	0.507812	1	0.857143	1	1
GG[C>G]GA	1	1	1	4	0.375	1
GG[C>G]GC	2	0.6875	1	1.25	1	1
GG[C>G]GG	2	0.387695	1	0.666667	1	1
GG[C>G]GT	0.4	0.453125	1	1.5	1	1
GG[C>G]TA	0.8	1	1	1	1	1
GG[C>G]TC	1.8	0.42395	1	1.85714	0.263176	0.945426
GG[C>G]TT	1.14286	1	1	0.545455	0.332306	1
GG[C>T]CG	2	0.15159	1	1.14286	0.855536	1
GG[T>A]AA	0.75	1	1	1.05263	1	1
GG[T>A]AC	0.333333	0.289062	1	0.727273	0.647606	1
GG[T>A]AG	5	0.21875	1	0.833333	0.831812	1
GG[T>A]AT	0.428571	0.34375	1	0.769231	0.677639	1
GG[T>A]CA	4	0.375	1	0.6875	0.442068	1
GG[T>A]CC	0.5	1	1	0.6	0.454498	1
GG[T>A]CG	nan	1	1	0	1	1
GG[T>A]CT	0.666667	1	1	0.764706	0.584665	1
GG[T>A]GC	1.33333	1	1	0.714286	0.774414	1
GG[T>A]GT	0.666667	1	1	1.75	0.286279	0.96533
GG[T>A]TA	3	0.289062	1	0.473684	0.0871586	0.798638
GG[T>A]TC	2	0.301758	1	1	1	1
GG[T>A]TG	1.6	0.581055	1	1.6	0.32694	1
GG[T>A]TT	0.666667	0.753906	1	0.555556	0.0224629	0.597848
GG[T>C]AA	1.42857	0.629059	1	1.39286	0.221549	0.934887
GG[T>C]AC	0.333333	0.289062	1	0.913043	0.880396	1
GG[T>C]AG	1	1	1	0.956522	1	1
GG[T>C]AT	1	1	1	0.710526	0.214539	0.929052
GG[T>C]CA	1	1	1	1.11111	0.871415	1
GG[T>C]CC	0.5	0.387695	1	0.818182	0.635828	1
GG[T>C]CG	0.333333	0.625	1	1.5	1	1
GG[T>C]CT	0.6	0.454498	1	1.19048	0.658738	1
GG[T>C]GA	0.333333	0.289062	1	0.851852	0.671811	1
GG[T>C]GC	0.285714	0.179688	1	0.944444	1	1
GG[T>C]GG	0.666667	0.753906	1	1.17241	0.614655	1
GG[T>C]GT	0.666667	0.753906	1	0.95	1	1
GG[T>C]TA	5	0.21875	1	0.8125	0.711071	1
GG[T>C]TG	0.714286	0.774414	1	0.688889	0.135385	0.812348
GG[T>C]TT	1	1	1	1.41176	0.150675	0.841028
GG[T>G]AA	1.08333	1	1	1.38462	0.47313	1
GG[T>G]AC	inf	0.5	1	0.363636	0.118469	0.798638
GG[T>G]AG	3	0.145996	1	0.363636	0.118469	0.798638
GG[T>G]AT	0	1	1	0.705882	0.458258	1
GG[T>G]CA	2	1	1	0.833333	0.728332	1
GG[T>G]CC	1	1	1	0.428571	0.34375	1
GG[T>G]CG	nan	1	1	2	1	1
GG[T>G]CT	0.25	0.375	1	0.533333	0.21004	0.926014
GG[T>G]GC	0.75	1	1	0.923077	1	1
GG[T>G]GT	1.5	1	1	1.2	0.728332	1
GG[T>G]TC	1	1	1	0.6875	0.442068	1
GG[T>G]TG	2.66667	0.226562	1	1.1875	0.735879	1
GG[T>G]TT	1.25	0.551484	1	0.68323	0.00232634	0.298448
GT[C>A]AA	1.27273	0.690038	1	1.48276	0.124918	0.798638
GT[C>A]AC	0.75	1	1	1.33333	0.49956	1
GT[C>A]AG	0.909091	1	1	1.1875	0.735879	1
GT[C>A]AT	1.55556	0.404873	1	0.921053	0.815121	1
GT[C>A]CA	0.833333	1	1	1.88889	0.0364834	0.710154
GT[C>A]CC	1.5	0.607239	1	0.875	0.855536	1
GT[C>A]CG	nan	1	1	1.5	1	1
GT[C>A]CT	1.14286	1	1	0.685714	0.192526	0.894825
GT[C>A]GA	inf	1	1	1	1	1
GT[C>A]GC	inf	0.25	1	1.5	0.753906	1
GT[C>A]GG	0.5	1	1	2	0.6875	1
GT[C>A]GT	nan	1	1	0.666667	1	1
GT[C>A]TA	0.777778	0.803619	1	1.35294	0.429591	1
GT[C>A]TG	1	1	1	0.478261	0.0576127	0.743639
GT[C>A]TT	1.13333	0.86005	1	0.736842	0.15907	0.856345
GT[C>G]AA	1.18182	0.665466	1	1.44186	0.078485	0.782812
GT[C>G]AC	1.8	0.184933	1	1.23077	0.711071	1
GT[C>G]AT	1.58333	0.281042	1	0.727273	0.417692	1
GT[C>G]CA	2.5	0.179565	1	0.857143	0.749259	1
GT[C>G]CC	2.66667	0.226562	1	1.22222	0.823803	1
GT[C>G]CG	0.5	1	1	2	1	1
GT[C>G]CT	2.5	0.179565	1	0.625	0.199591	0.911958
GT[C>G]GA	inf	0.5	1	1.25	1	1
GT[C>G]GC	inf	0.25	1	0.5	1	1
GT[C>G]GG	inf	1	1	0.5	1	1
GT[C>G]GT	0	1	1	1.5	1	1
GT[C>G]TA	0.545455	0.332306	1	0.931034	0.893853	1
GT[C>G]TC	1.21429	0.7201	1	0.868421	0.635308	1
GT[C>T]AC	0.923077	1	1	0.802817	0.25044	0.945426
GT[C>T]AG	1.34783	0.340891	1	0.857143	0.378537	1
GT[C>T]AT	1.5	0.136032	1	0.811475	0.138728	0.825917
GT[C>T]CA	1.45	0.25287	1	1.04082	0.920411	1
GT[C>T]CC	1.28571	0.596615	1	0.961538	0.921191	1
GT[C>T]CG	2	0.6875	1	0.714286	0.774414	1
GT[C>T]CT	1.04762	1	1	0.769231	0.191496	0.894825
GT[C>T]GA	1.16667	1	1	1.3125	0.511376	1
GT[C>T]GC	1.25	1	1	1.35714	0.48685	1
GT[C>T]GG	1.28571	0.803619	1	0.714286	0.312327	0.987107
GT[C>T]GT	1	1	1	0.882353	0.86005	1
GT[C>T]TA	1.7	0.247789	1	0.97561	1	1
GT[C>T]TC	1.4	0.312327	1	1.04918	0.858119	1
GT[C>T]TG	0.6875	0.442068	1	1.04918	0.858119	1
GT[C>T]TT	0.690476	0.153913	1	1.01042	1	1
GT[T>A]AC	0.75	1	1	0.555556	0.184933	0.876721
GT[T>A]AG	1	1	1	0.857143	1	1
GT[T>A]AT	0.666667	1	1	0.714286	0.405032	1
GT[T>A]CA	1.66667	0.726562	1	1.23077	0.711071	1
GT[T>A]CC	1	1	1	1	1	1
GT[T>A]CG	nan	1	1	inf	1	1
GT[T>A]CT	1.5	1	1	0.8	0.701108	1
GT[T>A]GA	0.4	0.179565	1	0.642857	0.404873	1
GT[T>A]GG	0.6	0.726562	1	1.2	1	1
GT[T>A]TA	2	0.301758	1	0.764706	0.584665	1
GT[T>A]TC	0.5	0.6875	1	0.615385	0.38331	1
GT[T>A]TG	1	1	1	1.125	1	1
GT[T>C]AA	1.4	0.774414	1	1.26667	0.607591	1
GT[T>C]AC	1.16667	1	1	1.54545	0.344928	1
GT[T>C]AT	1	1	1	0.894737	0.867939	1
GT[T>C]CA	0.666667	0.607239	1	2.41667	0.0115078	0.490999
GT[T>C]CC	0.5	0.6875	1	1.05882	1	1
GT[T>C]CG	inf	1	1	0.5	0.6875	1
GT[T>C]CT	4	0.375	1	0.761905	0.511376	1
GT[T>C]GA	1.4	0.774414	1	0.769231	0.677639	1
GT[T>C]GC	0.333333	0.625	1	0.6	0.454498	1
GT[T>C]GG	1.33333	1	1	1.2	0.831812	1
GT[T>C]GT	0.75	1	1	0.285714	0.0308838	0.658854
GT[T>C]TA	2	0.507812	1	1.1875	0.735879	1
GT[T>C]TC	0.625	0.581055	1	0.586207	0.103805	0.798638
GT[T>C]TG	0.916667	1	1	1	1	1
GT[T>G]AC	0.6	0.726562	1	0.789474	0.607591	1
GT[T>G]AG	0.666667	0.607239	1	1.5	0.424356	1
GT[T>G]AT	1	1	1	0.785714	0.479888	1
GT[T>G]CA	1.66667	0.726562	1	1.33333	0.571588	1
GT[T>G]CC	nan	1	1	0.666667	0.753906	1
GT[T>G]CG	0	1	1	0.25	0.375	1
GT[T>G]CT	2.5	0.453125	1	0.416667	0.143463	0.831545
GT[T>G]GA	0.6	0.726562	1	0.923077	1	1
GT[T>G]GC	0.833333	1	1	1.5	0.607239	1
GT[T>G]GG	1	1	1	1.28571	0.803619	1
GT[T>G]GT	1	1	1	0.6	0.307456	0.987107
GT[T>G]TA	1.375	0.647606	1	0.884615	0.77545	1
GT[T>G]TC	1.75	0.548828	1	0.833333	0.728332	1
GT[T>G]TG	1.14286	0.855536	1	0.652174	0.255875	0.945426
GT[T>G]TT	0.7	0.629059	1	0.754386	0.193348	0.894825
T[C>G]G	1.31579	1	1	1.16949	0.267182	0.407135
T[C>G]T	1.71429	0.959829	1	1.14815	0.00026832	0.00257588
T[T>C]C	2	1	1	1.77778	0.875605	0.944472
T>A	0.692308	1	1	1.2449	0.0365708	0.043885
TA[C>A]AA	1.07692	1	1	1.09231	0.668266	1
TA[C>A]AC	1.2	1	1	1.13636	0.770867	1
TA[C>A]AG	0.538462	0.263176	1	1.2	0.538583	1
TA[C>A]AT	0.8	0.814529	1	0.9375	0.899076	1
TA[C>A]CA	1.07692	1	1	1.86364	0.022575	0.597848
TA[C>A]CC	1.5	0.607239	1	1.31579	0.451381	1
TA[C>A]CT	0.538462	0.263176	1	1.33333	0.254305	0.945426
TA[C>A]GA	2	1	1	0.2	0.21875	0.930748
TA[C>A]GC	nan	1	1	2	0.507812	1
TA[C>A]GG	0	1	1	1	1	1
TA[C>A]GT	nan	1	1	1.33333	0.790527	1
TA[C>A]TA	0.8	1	1	1.08	0.889884	1
TA[C>A]TC	1	1	1	1.54545	0.344928	1
TA[C>A]TG	0.5	0.387695	1	1	1	1
TA[C>A]TT	1.6	0.32694	1	0.877551	0.602412	1
TA[C>G]AC	3.5	0.179688	1	1	1	1
TA[C>G]AG	0.909091	1	1	1.72727	0.0518939	0.730312
TA[C>G]AT	1	1	1	0.866667	0.850554	1
TA[C>G]CA	0.416667	0.143463	1	1.17647	0.742829	1
TA[C>G]CG	nan	1	1	0	0.5	1
TA[C>G]CT	1.28571	0.803619	1	1.90909	0.110184	0.798638
TA[C>G]GC	2	1	1	0	1	1
TA[C>G]GG	nan	1	1	4	0.375	1
TA[C>G]GT	0	1	1	1	1	1
TA[C>G]TC	0.25	0.375	1	1.55556	0.404873	1
TA[C>G]TG	1.2	1	1	0.944444	1	1
TA[C>G]TT	0.7	0.629059	1	1.13043	0.77545	1
TA[C>T]AC	2	0.15159	1	1.79167	0.02712	0.658854
TA[C>T]AT	1.05556	1	1	1.4125	0.0210141	0.586866
TA[C>T]CC	0.466667	0.133801	1	1.12	0.783846	1
TA[C>T]CG	0	0.5	1	7	0.0703125	0.762259
TA[C>T]CT	0.615385	0.38331	1	0.756098	0.288784	0.96533
TA[C>T]GA	1.71429	0.359283	1	1.26316	0.331834	1
TA[C>T]GC	1.57143	0.480682	1	1.09302	0.752033	1
TA[C>T]GG	0.583333	0.359283	1	0.964912	0.924775	1
TA[C>T]GT	0.888889	0.864166	1	1.07843	0.770919	1
TA[C>T]TA	0.733333	0.557197	1	1.55882	0.0530031	0.730312
TA[C>T]TC	1.3	0.677639	1	1.52	0.129918	0.812348
TA[C>T]TG	1.44444	0.523467	1	1.96	0.00708425	0.39222
TA[C>T]TT	1	1	1	1.14754	0.48472	1
TA[T>A]AA	1.0625	1	1	1.07273	0.778876	1
TA[T>A]AG	1.5	0.753906	1	1.38462	0.47313	1
TA[T>A]AT	3	0.145996	1	1.38462	0.252854	0.945426
TA[T>A]CA	0.444444	0.266846	1	1.17647	0.742829	1
TA[T>A]CC	4	0.375	1	1.7	0.247789	0.945426
TA[T>A]CG	nan	1	1	0.5	0.6875	1
TA[T>A]CT	0.857143	1	1	0.818182	0.635828	1
TA[T>A]GA	1	1	1	0.833333	0.651588	1
TA[T>A]GC	inf	1	1	1.5	0.753906	1
TA[T>A]GG	0.8	1	1	1.09091	1	1
TA[T>A]GT	0.333333	0.289062	1	0.95	1	1
TA[T>A]TA	1.22222	0.823803	1	1.24138	0.457021	1
TA[T>A]TC	1.25	1	1	1.18182	0.83882	1
TA[T>A]TG	1	1	1	1	1	1
TA[T>A]TT	0.642857	0.404873	1	0.875	0.522991	1
TA[T>C]AA	1.09375	0.807195	1	0.945205	0.801339	1
TA[T>C]AC	1.66667	0.307456	1	1.05128	0.911072	1
TA[T>C]AG	1.5	0.424356	1	1.47619	0.0619264	0.762259
TA[T>C]CA	0.428571	0.34375	1	1.14815	0.694004	1
TA[T>C]CC	2.33333	0.34375	1	1.28571	0.470879	1
TA[T>C]CG	nan	1	1	0.5	0.6875	1
TA[T>C]CT	1.71429	0.359283	1	1.29032	0.342471	1
TA[T>C]GA	1	1	1	1.3125	0.295413	0.975817
TA[T>C]GC	0.666667	1	1	0.615385	0.164149	0.859437
TA[T>C]GG	1.66667	0.454498	1	0.75	0.281979	0.96533
TA[T>C]GT	0.833333	0.831812	1	0.774194	0.214977	0.929052
TA[T>C]TA	1.35294	0.429591	1	1.15909	0.538394	1
TA[T>C]TC	1.125	1	1	1.44444	0.175286	0.866607
TA[T>C]TG	1.81818	0.149613	1	0.688312	0.0432551	0.72911
TA[T>C]TT	0.842105	0.735879	1	0.779817	0.0984264	0.798638
TA[T>G]AA	0.692308	0.523467	1	1.21429	0.525773	1
TA[T>G]AC	1.5	0.753906	1	0.777778	0.596615	1
TA[T>G]AG	0.75	0.790527	1	0.428571	0.0427739	0.72911
TA[T>G]AT	0.666667	0.607239	1	0.974359	1	1
TA[T>G]CA	2	0.6875	1	0.681818	0.324009	1
TA[T>G]CC	0	1	1	1.8	0.42395	1
TA[T>G]CG	nan	1	1	inf	1	1
TA[T>G]CT	0.333333	0.289062	1	1.44444	0.523467	1
TA[T>G]GA	0.5	0.507812	1	1.25	0.701108	1
TA[T>G]GC	4	0.375	1	1.57143	0.480682	1
TA[T>G]GG	0.5	1	1	1	1	1
TA[T>G]TA	0.75	1	1	1.66667	0.15386	0.841028
TA[T>G]TC	3.5	0.179688	1	0.4	0.0783539	0.782812
TA[T>G]TT	0.555556	0.42395	1	0.736842	0.15907	0.856345
TC[C>A]AA	1.33333	0.663624	1	0.666667	0.177001	0.867925
TC[C>A]AC	1.28571	0.803619	1	1.0625	1	1
TC[C>A]AG	0.5	0.15159	1	0.837838	0.544612	1
TC[C>A]AT	0.833333	0.728332	1	1.07692	0.824313	1
TC[C>A]CC	0.7	0.629059	1	1.27273	0.479888	1
TC[C>A]CG	1	1	1	1.33333	1	1
TC[C>A]CT	1.125	1	1	1.24242	0.415985	1
TC[C>A]GA	1	1	1	1.25	1	1
TC[C>A]GC	0	0.5	1	1	1	1
TC[C>A]GT	0.666667	1	1	0.6	0.726562	1
TC[C>A]TC	0.75	0.663624	1	1.18519	0.602923	1
TC[C>A]TG	1.07692	1	1	0.911765	0.804317	1
TC[C>A]TT	1.13043	0.77545	1	1.02778	0.93408	1
TC[C>G]AA	1.1	0.877614	1	0.8125	0.711071	1
TC[C>G]AC	1.18182	0.83882	1	0.625	0.581055	1
TC[C>G]AG	1.6	0.32694	1	0.857143	0.845019	1
TC[C>G]AT	0.666667	0.503445	1	0.384615	0.0962524	0.798638
TC[C>G]CA	0.769231	0.677639	1	0.958333	1	1
TC[C>G]CC	0.545455	0.332306	1	1.5	0.361595	1
TC[C>G]CG	0.333333	0.625	1	1.25	1	1
TC[C>G]CT	0.533333	0.21004	1	1.53846	0.296206	0.976337
TC[C>G]GA	0	0.5	1	1	1	1
TC[C>G]GC	inf	1	1	inf	0.5	1
TC[C>G]GG	0	1	1	0	0.25	0.945426
TC[C>G]GT	2	1	1	0.5	1	1
TC[C>G]TC	1	1	1	0.56	0.108129	0.798638
TC[C>G]TG	0.588235	0.247789	1	0.714286	0.405032	1
TC[C>G]TT	0.533333	0.21004	1	0.923077	0.887725	1
TC[C>T]AA	1.69231	0.175465	1	1.61702	0.0112758	0.490999
TC[C>T]AC	1.375	0.647606	1	0.974359	1	1
TC[C>T]AG	0.913043	0.880396	1	0.945205	0.801339	1
TC[C>T]AT	1.33333	0.440799	1	1.17647	0.447806	1
TC[C>T]CA	1.04167	1	1	1.01299	1	1
TC[C>T]CC	0.869565	0.760792	1	1.0625	0.840822	1
TC[C>T]CG	1.25	1	1	0.692308	0.523467	1
TC[C>T]GA	1.625	0.38331	1	1.05714	0.906294	1
TC[C>T]GC	0.590909	0.175465	1	1.06349	0.792583	1
TC[C>T]GG	1.4	0.541256	1	0.692308	0.0695652	0.762259
TC[C>T]GT	1.13333	0.86005	1	1.07843	0.770919	1
TC[C>T]TC	1.44444	0.291215	1	1	1	1
TC[C>T]TG	0.666667	0.268187	1	0.907895	0.618445	1
TC[C>T]TT	0.8	0.496617	1	0.865979	0.372465	1
TC[T>A]AA	1.61538	0.229481	1	0.783784	0.389052	1
TC[T>A]AC	1.6	0.581055	1	1.0625	1	1
TC[T>A]AG	2.25	0.266846	1	0.777778	0.596615	1
TC[T>A]AT	0.909091	1	1	1.65	0.0983706	0.798638
TC[T>A]CC	2	0.507812	1	0.722222	0.47313	1
TC[T>A]CG	0	0.5	1	1	1	1
TC[T>A]CT	0.75	0.790527	1	0.9	0.791366	1
TC[T>A]GA	0.555556	0.42395	1	0.9	0.791366	1
TC[T>A]GC	0.714286	0.774414	1	0.875	0.855536	1
TC[T>A]GG	1	1	1	0.882353	0.86005	1
TC[T>A]GT	1.33333	0.790527	1	0.882353	0.707981	1
TC[T>A]TA	0.833333	0.831812	1	1.4375	0.336784	1
TC[T>A]TG	0.769231	0.677639	1	1.41176	0.348889	1
TC[T>C]AC	2.5	0.179565	1	1.4	0.312327	0.987107
TC[T>C]AG	1.23077	0.711071	1	1.11429	0.727547	1
TC[T>C]AT	0.8	1	1	0.470588	0.00244423	0.298448
TC[T>C]CA	0.833333	0.831812	1	0.95	0.909946	1
TC[T>C]CC	1.66667	0.454498	1	0.888889	0.664645	1
TC[T>C]CG	0.333333	0.625	1	1.33333	0.790527	1
TC[T>C]CT	1.125	1	1	1.10909	0.642667	1
TC[T>C]GA	0.666667	0.503445	1	0.969697	1	1
TC[T>C]GC	1.16667	1	1	0.83871	0.596642	1
TC[T>C]GG	1	1	1	1.20833	0.583132	1
TC[T>C]GT	1.25	0.814529	1	0.790698	0.362032	1
TC[T>C]TC	0.538462	0.263176	1	1.33333	0.349682	1
TC[T>C]TG	1.08696	0.885433	1	0.837209	0.499897	1
TC[T>C]TT	1.17647	0.742829	1	0.721649	0.0439024	0.72911
TC[T>G]AG	1.22222	0.823803	1	0.727273	0.647606	1
TC[T>G]AT	2.5	0.179565	1	1.08571	0.815121	1
TC[T>G]CA	0.428571	0.34375	1	1.13636	0.770867	1
TC[T>G]CC	1.4	0.774414	1	0.533333	0.21004	0.926014
TC[T>G]CG	inf	0.5	1	0.285714	0.179688	0.867925
TC[T>G]CT	0.833333	1	1	0.375	0.00365777	0.33049
TC[T>G]GA	0.454545	0.210114	1	1.28	0.427043	1
TC[T>G]GC	0.5	0.507812	1	1.13333	0.86005	1
TC[T>G]GG	0.8	1	1	1.16667	0.845019	1
TC[T>G]GT	1.125	1	1	0.921053	0.815121	1
TC[T>G]TC	2	0.237885	1	0.74359	0.27499	0.960873
TC[T>G]TT	0.571429	0.162756	1	0.865169	0.393301	1
TG[C>A]AA	0.6	0.454498	1	1.30233	0.227626	0.941525
TG[C>A]AG	0.9375	1	1	1.06452	0.900653	1
TG[C>A]AT	0.888889	1	1	1.03571	1	1
TG[C>A]CA	1	1	1	1.51613	0.0887824	0.798638
TG[C>A]CG	inf	0.5	1	0.25	0.109375	0.798638
TG[C>A]CT	1.875	0.21004	1	0.939394	0.900653	1
TG[C>A]GA	2	1	1	2	0.507812	1
TG[C>A]GC	0.666667	1	1	1.66667	0.726562	1
TG[C>A]GG	0.333333	0.625	1	2	0.507812	1
TG[C>A]GT	2	1	1	1	1	1
TG[C>A]TA	0.625	0.581055	1	0.904762	0.874629	1
TG[C>A]TC	2.25	0.266846	1	1.23529	0.627103	1
TG[C>A]TG	1.28571	0.803619	1	0.909091	0.877614	1
TG[C>G]AA	0.6	0.454498	1	2.66667	0.0524788	0.730312
TG[C>G]AC	1.16667	1	1	0.571429	0.548828	1
TG[C>G]AG	0.75	0.790527	1	0.941176	1	1
TG[C>G]AT	0.533333	0.21004	1	1.2	0.831812	1
TG[C>G]CA	0.928571	1	1	1	1	1
TG[C>G]CC	0.529412	0.168638	1	0.722222	0.47313	1
TG[C>G]CG	1.5	1	1	0.333333	0.625	1
TG[C>G]CT	0.642857	0.404873	1	1.58333	0.281042	0.96533
TG[C>G]GA	nan	1	1	3	0.625	1
TG[C>G]GC	0	1	1	1	1	1
TG[C>G]GG	1	1	1	0.5	0.6875	1
TG[C>G]GT	0	0.5	1	0.5	0.6875	1
TG[C>G]TA	0.5	0.387695	1	1.08333	1	1
TG[C>G]TC	0.571429	0.548828	1	1.85714	0.263176	0.945426
TG[C>G]TG	0.875	1	1	0.68	0.279956	0.96533
TG[C>G]TT	0.416667	0.143463	1	1.13636	0.770867	1
TG[C>T]AC	1.26667	0.607591	1	1.27778	0.320293	1
TG[C>T]AG	1.16667	0.749259	1	1.01724	1	1
TG[C>T]AT	1.05263	1	1	1.22727	0.363354	1
TG[C>T]CA	1.5	0.177001	1	0.968254	0.928492	1
TG[C>T]CG	0.333333	0.625	1	0.769231	0.677639	1
TG[C>T]CT	0.918919	0.812589	1	0.775	0.153444	0.841028
TG[C>T]GA	1	1	1	0.919355	0.714026	1
TG[C>T]GC	0.9375	1	1	0.816901	0.290688	0.968196
TG[C>T]GG	1.6	0.199591	1	0.818182	0.271842	0.955491
TG[C>T]TC	1.05882	1	1	0.9	0.731009	1
TG[C>T]TG	1	1	1	1.05263	0.853408	1
TG[C>T]TT	1.12	0.783846	1	0.795181	0.189759	0.891343
TG[T>A]AA	1.66667	0.307456	1	0.962963	1	1
TG[T>A]AC	2	0.6875	1	0.733333	0.557197	1
TG[T>A]AT	2.5	0.453125	1	1.15789	0.755229	1
TG[T>A]CA	0.75	0.790527	1	1.05	1	1
TG[T>A]CC	0.5	0.387695	1	1	1	1
TG[T>A]CG	nan	1	1	inf	1	1
TG[T>A]GA	0.5	0.387695	1	0.740741	0.381693	1
TG[T>A]GC	1.33333	1	1	0.307692	0.0490417	0.730312
TG[T>A]GG	0.833333	1	1	0.666667	0.424356	1
TG[T>A]GT	0.833333	1	1	1	1	1
TG[T>A]TA	1.25	0.814529	1	1.1875	0.735879	1
TG[T>A]TC	2	0.507812	1	1.36364	0.557197	1
TG[T>A]TG	1.83333	0.332306	1	0.64	0.211024	0.926014
TG[T>A]TT	0.933333	1	1	0.851852	0.484118	1
TG[T>C]AA	1.25	0.551484	1	1.7561	0.00455356	0.38857
TG[T>C]AC	1.25	0.814529	1	1.41935	0.165428	0.859437
TG[T>C]AG	0.466667	0.133801	1	1.17143	0.566573	1
TG[T>C]AT	0.928571	1	1	1.34043	0.152338	0.841028
TG[T>C]CA	0.75	0.790527	1	1.02381	1	1
TG[T>C]CC	0.666667	0.503445	1	0.78	0.289096	0.96533
TG[T>C]CG	1	1	1	1.5	1	1
TG[T>C]GA	2.66667	0.226562	1	0.842105	0.550413	1
TG[T>C]GC	0.625	0.581055	1	0.828571	0.532309	1
TG[T>C]GG	0.4	0.179565	1	1.68421	0.0919145	0.798638
TG[T>C]GT	1.5	0.503445	1	0.95	0.909946	1
TG[T>C]TA	1.66667	0.215327	1	0.808511	0.385669	1
TG[T>C]TC	1	1	1	0.603774	0.0294564	0.658854
TG[T>C]TT	1.04762	1	1	0.744898	0.0661429	0.762259
TG[T>G]AC	2	1	1	0.888889	1	1
TG[T>G]AG	1	1	1	1.42857	0.629059	1
TG[T>G]AT	0.333333	0.625	1	0.75	0.571588	1
TG[T>G]CA	0.666667	1	1	0.6	0.307456	0.987107
TG[T>G]CC	1.5	1	1	0.357143	0.0635681	0.762259
TG[T>G]CG	nan	1	1	0	0.25	0.945426
TG[T>G]CT	2	1	1	0.764706	0.584665	1
TG[T>G]GA	1.25	1	1	0.761905	0.511376	1
TG[T>G]GC	0.428571	0.34375	1	1.2	0.831812	1
TG[T>G]GG	0.333333	0.625	1	0.473684	0.0871586	0.798638
TG[T>G]GT	1.2	1	1	1	1	1
TG[T>G]TA	1	1	1	0.862069	0.683489	1
TG[T>G]TC	1.2	1	1	0.777778	0.596615	1
TG[T>G]TT	0.909091	1	1	0.625	0.0354496	0.710154
TT[C>A]AA	1.2	0.651588	1	1.39216	0.0849806	0.798638
TT[C>A]AC	0.923077	1	1	1.06061	0.903597	1
TT[C>A]AG	0.75	0.571588	1	0.846154	0.555998	1
TT[C>A]AT	1.07692	0.891923	1	0.869565	0.401684	1
TT[C>A]CA	1.1	0.877614	1	1.5	0.0279448	0.658854
TT[C>A]CC	1.46154	0.377086	1	1.59259	0.0722379	0.762259
TT[C>A]CG	inf	1	1	1	1	1
TT[C>A]CT	0.8	0.617719	1	0.814286	0.286915	0.96533
TT[C>A]GA	1	1	1	1.83333	0.332306	1
TT[C>A]GC	1	1	1	0.6	0.726562	1
TT[C>A]GG	inf	1	1	3	0.289062	0.96533
TT[C>A]GT	0.25	0.375	1	1	1	1
TT[C>A]TA	1.05	1	1	1.23529	0.302878	0.987107
TT[C>A]TC	1.10526	0.874629	1	1.23333	0.26135	0.945426
TT[C>A]TG	0.736842	0.48685	1	1.34694	0.13535	0.812348
TT[C>A]TT	0.87037	0.550709	1	0.812183	0.056586	0.743639
TT[C>G]AC	1.625	0.38331	1	0.8125	0.711071	1
TT[C>G]AG	1	1	1	0.75	0.391603	1
TT[C>G]AT	0.454545	0.210114	1	0.916667	0.882996	1
TT[C>G]CA	0.764706	0.584665	1	0.969697	1	1
TT[C>G]CC	0.923077	1	1	1.66667	0.215327	0.929052
TT[C>G]CG	0	0.25	1	1	1	1
TT[C>G]CT	0.722222	0.47313	1	0.758621	0.401062	1
TT[C>G]GA	0	1	1	1	1	1
TT[C>G]GC	inf	1	1	0	0.5	1
TT[C>G]GG	inf	1	1	0.666667	1	1
TT[C>G]GT	nan	1	1	0.6	0.726562	1
TT[C>G]TA	0.65	0.296206	1	1.02985	0.931708	1
TT[C>G]TC	0.8	0.814529	1	0.836735	0.460792	1
TT[C>G]TG	1.07143	1	1	0.566038	0.0152322	0.504341
TT[C>G]TT	1	1	1	0.653543	0.00291454	0.298448
TT[C>T]AA	1.10526	0.737554	1	1.27152	0.0306391	0.658854
TT[C>T]AC	1.05263	1	1	1.00943	1	1
TT[C>T]AG	0.875	0.698883	1	0.892857	0.340444	1
TT[C>T]AT	1.07317	0.828423	1	0.837563	0.103113	0.798638
TT[C>T]CA	0.961538	1	1	1.12844	0.393434	1
TT[C>T]CC	0.7	0.18181	1	0.920354	0.58718	1
TT[C>T]CG	0.25	0.375	1	0.625	0.581055	1
TT[C>T]CT	0.857143	0.529602	1	0.783951	0.045313	0.72911
TT[C>T]GA	0.733333	0.557197	1	0.764706	0.246106	0.945426
TT[C>T]GC	0.615385	0.38331	1	1	1	1
TT[C>T]GG	0.9	1	1	0.761194	0.167051	0.859437
TT[C>T]GT	1	1	1	1.23077	0.391191	1
TT[C>T]TA	0.833333	0.538583	1	0.919643	0.585447	1
TT[C>T]TC	0.857143	0.620145	1	0.933333	0.620553	1
TT[C>T]TG	0.903226	0.794844	1	0.684524	0.00194201	0.298292
TT[C>T]TT	0.854839	0.455814	1	0.622222	1.25445e-06	0.000963421
TT[T>A]AC	1	1	1	1.04167	1	1
TT[T>A]AG	0.692308	0.523467	1	0.565217	0.132498	0.812348
TT[T>A]CA	1.33333	0.790527	1	1.11111	0.871415	1
TT[T>A]CC	0.571429	0.548828	1	1	1	1
TT[T>A]CG	nan	1	1	3	0.625	1
TT[T>A]CT	0.857143	1	1	1.20833	0.583132	1
TT[T>A]GA	0.684211	0.377086	1	0.833333	0.590053	1
TT[T>A]GC	0.666667	0.753906	1	0.576923	0.117275	0.798638
TT[T>A]GG	1	1	1	0.647059	0.344928	1
TT[T>A]GT	1.83333	0.332306	1	0.461538	0.00176187	0.298292
TT[T>A]TA	1	1	1	1.12069	0.588688	1
TT[T>A]TC	0.833333	1	1	0.655172	0.193413	0.894825
TT[T>A]TG	0.8	0.814529	1	1	1	1
TT[T>A]TT	0.875	0.698883	1	0.754386	0.0177793	0.535472
TT[T>C]AA	1.19565	0.42616	1	1.09231	0.668266	1
TT[T>C]AC	0.909091	1	1	0.727273	0.206737	0.926014
TT[T>C]AG	1.3	0.461391	1	0.78125	0.22323	0.939402
TT[T>C]AT	0.823529	0.7201	1	0.725275	0.0550935	0.743639
TT[T>C]CA	0.928571	1	1	1.12069	0.588688	1
TT[T>C]CC	0.756757	0.321084	1	0.906475	0.461094	1
TT[T>C]CG	1	1	1	0.285714	0.179688	0.867925
TT[T>C]CT	0.866667	0.850554	1	0.732558	0.0711393	0.762259
TT[T>C]GA	1.22222	0.823803	1	0.742857	0.305677	0.987107
TT[T>C]GC	1	1	1	0.677419	0.211609	0.926014
TT[T>C]GG	0.666667	0.503445	1	0.604167	0.0395395	0.710154
TT[T>C]GT	0.875	1	1	0.902439	0.734342	1
TT[T>C]TA	1.5	0.232693	1	0.838235	0.371161	1
TT[T>C]TG	1.55	0.16078	1	0.712329	0.0732143	0.765015
TT[T>G]AA	0.986486	1	1	0.97561	0.937409	1
TT[T>G]AC	0.7	0.629059	1	0.653846	0.0661526	0.762259
TT[T>G]CA	0.714286	0.774414	1	0.961538	1	1
TT[T>G]CC	1	1	1	0.513514	0.0222414	0.597848
TT[T>G]CG	0	1	1	1	1	1
TT[T>G]CT	0.5	0.301758	1	0.605263	0.0721774	0.762259
TT[T>G]GA	1.71429	0.359283	1	0.541667	0.01408	0.491519
TT[T>G]GC	0.666667	1	1	0.736842	0.48685	1
TT[T>G]GG	0.7	0.629059	1	0.745455	0.184286	0.876356
TT[T>G]GT	0.666667	0.607239	1	0.74359	0.27499	0.960873
TT[T>G]TA	0.911111	0.746534	1	0.888	0.397474	1
TT[T>G]TC	0.666667	0.607239	1	0.965517	1	1
TT[T>G]TT	1	1	1	0.706522	0.00272351	0.298448
