# Supplementary material for: Timing the initiation of multiple myeloma
Source: Nat Commun. 2020 Apr 21;11:1917. doi: 10.1038/s41467-020-15740-9 (PMC7174344; doi:10.1038/s41467-020-15740-9)
Supplement: Supplementary file 7 — Supplementary Data 4 [file 41467_2020_15740_MOESM7_ESM.xlsx]

## Sheet: Supplementary_Table_5_strand_re
Supplementary Data 4. Transcriptional strand bias for SBS-MM1 signficant trinucleotide context for each patient. p value were generated by mmsig applying poisson test.
Group	SBS-MM1	Transcribed	Untranscribed	Ratio	p value	FDR	SBS-MM1 strand bias flag
PD26423	yes	296	157	1.88535	5.4347e-23	2.82604e-21	*
PD26414	yes	332	189	1.75661	4.92322e-21	1.28004e-19	*
V0D57C	yes	153	83	1.84337	6.39671e-12	1.10876e-10	*
PD26411	yes	266	170	1.56471	9.36642e-12	1.21763e-10	*
MMRC023ZBM	yes	248	173	1.43353	7.7187e-08	8.02745e-07	*
PD26422	yes	128	78	1.64103	2.17917e-07	1.88861e-06	*
PD26403	yes	243	187	1.29947	8.90883e-05	0.000661799	*
PD26412	yes	255	198	1.28788	0.000104921	0.000681989	*
V0D583	no	73	47	1.55319	0.000431125	0.00249094	*
V0D58T	yes	130	106	1.22642	0.0223474	0.0893897	*
MMRC006BBM	no	184	142	1.29577	0.000668177	0.00347452	*
V0D56W	no	49	77	0.636364	0.00091778	0.00433859	*
PD26424	no	108	86	1.25581	0.0203116	0.0880169	*
PD26428	no	56	43	1.30233	0.055877	0.207543
PD26401	no	109	130	0.838462	0.0654259	0.21293
PD26408	no	98	118	0.830508	0.0655171	0.21293
PD26402	no	87	73	1.19178	0.101206	0.309572
V0D57M	no	117	101	1.15842	0.111268	0.32144
PD26415	no	40	51	0.784314	0.140668	0.384986
PD26416	no	123	108	1.13889	0.148719	0.386668
PD26405	no	65	78	0.833333	0.156447	0.387393
PD26419	no	123	109	1.12844	0.179681	0.424699
V0D58I	no	72	63	1.14286	0.256246	0.579338
PD26400	no	106	118	0.898305	0.289551	0.62736
PD26420	no	60	53	1.13208	0.335516	0.629083
MMRC00GIBM	no	73	65	1.12308	0.320437	0.629083
PD26426	no	140	152	0.921053	0.350835	0.629083
V0D57H	no	122	134	0.910448	0.320344	0.629083
V0D56Z	no	54	62	0.870968	0.340571	0.629083
MMRC01LGBM	no	91	83	1.09639	0.379388	0.657606
MMRC02GIBM	no	46	52	0.884615	0.445549	0.747373
V0D92Z	no	128	120	1.06667	0.464885	0.755439
MMRC01YHBM	no	59	54	1.09259	0.495548	0.780863
PD26418	no	113	107	1.05607	0.56157	0.825723
PD26425	no	70	75	0.933333	0.603413	0.825723
MMRC0244BM	no	70	75	0.933333	0.603413	0.825723
V0D58G	no	60	65	0.923077	0.576815	0.825723
V0D56U	no	59	64	0.921875	0.573852	0.825723
PD26406	no	65	69	0.942029	0.673612	0.898149
PD26432	no	94	98	0.959184	0.723755	0.940881
PD26427	no	71	74	0.959459	0.771445	0.978418
MMRC01Q1BM	no	70	68	1.02941	0.808132	0.980559
MMRC00GABM	no	72	70	1.02857	0.810847	0.980559
MMRC02G7BM	no	90	88	1.02273	0.831012	0.982105
PD26429	no	74	76	0.973684	0.863459	0.997774
PD26410	no	108	107	1.00935	0.922926	1
PD26407	no	41	41	1	1	1
PD26404	no	74	75	0.986667	1	1
PD26409	no	69	70	0.985714	1	1
PD26435	no	118	120	0.983333	0.891122	1
V0D577	no	56	57	0.982456	1	1
PD26434	no	18	19	0.947368	1	1
