# Supplementary material for: Timing the initiation of multiple myeloma
Source: Nat Commun. 2020 Apr 21;11:1917. doi: 10.1038/s41467-020-15740-9 (PMC7174344; doi:10.1038/s41467-020-15740-9)
Supplement: Supplementary file 8 — Supplementary Data 5 [file 41467_2020_15740_MOESM8_ESM.xlsx]

## Sheet: andrea_de_gasperi_table_serena
Supplementary Data 5. Assignment of signatures for whole-genome sequencing (WGS) data of one human-induced pluripotent stem cells exposed to melphalan (MSM0.10) and 15 controls (Kucab, et al Cell 2019). Each of the signatures included in the COSMIC-49 catalogue were tested. Cosine similarities between the extracted all single and all combination of signatures included in the COSMIC-49 catalogue w…
Melphalan exposed				Control 1				Control 2				Control 3				Control 4				Control 5				Control 6				Control 7				Control 8				Control 9				Control 10				Control 11				Control 12
Signature Combination	MSM0.10.cossim	MSM0.10.proportions		Signature Combination	MSM0.9.cossim	MSM0.9.proportions		Signature Combination	MSM0.131.cossim	MSM0.131.proportions		Signature Combination	MSM0.128.cossim	MSM0.128.proportions		Signature Combination	MSM0.1.cossim	MSM0.1.proportions		Signature Combination	MSM0.4.cossim	MSM0.4.proportions		Signature Combination	MSM0.8.cossim	MSM0.8.proportions		Signature Combination	MSM0.120.cossim	MSM0.120.proportions		Signature Combination	MSM0.6.cossim	MSM0.6.proportions		Signature Combination	MSM0.118.cossim	MSM0.118.proportions		Signature Combination	MSM0.129.cossim	MSM0.129.proportions		Signature Combination	MSM0.119.cossim	MSM0.119.proportions		Signature Combination	MSM0.45.cossim
SBS_MM1-Control	0.984924	SBS_MM1=0.16;Control=0.84		SBS7a-Control	0.986067	SBS7a=0.05;Control=0.95		SBS10a-Control	0.993539	SBS10a=0.05;Control=0.95		SBS52-Control	0.994827	SBS52=0.02;Control=0.98		SBS7a-Control	0.984017	SBS7a=0.04;Control=0.96		SBS6-Control	0.98836	SBS6=0.03;Control=0.97		SBS84-Control	0.98222	SBS84=0.03;Control=0.97		SBS39-Control	0.989235	SBS39=0.07;Control=0.93		SBS34-Control	0.986374	SBS34=0.03;Control=0.97		SBS10a-Control	0.987177	SBS10a=0.05;Control=0.95		SBS52-Control	0.994374	SBS52=0.02;Control=0.98		SBS52-Control	0.98856	SBS52=0.03;Control=0.97		SBS10a-Control	0.985963
SBS44-Control	0.981615	SBS44=0.13;Control=0.87		SBS7b-Control	0.984834	SBS7b=0.05;Control=0.95		SBS56-Control	0.991945	SBS56=0.06;Control=0.94		SBS10b-Control	0.994784	SBS10b=0.02;Control=0.98		SBS14-Control	0.98289	SBS14=0.05;Control=0.95		SBS1-Control	0.988284	SBS1=0.02;Control=0.98		SBS33-Control	0.981962	SBS33=0.01;Control=0.99		SBS3-Control	0.98898	SBS3=0.08;Control=0.92		SBS59-Control	0.986178	SBS59=0.03;Control=0.97		SBS56-Control	0.986134	SBS56=0.07;Control=0.93		SBS48-Control	0.994001	SBS48=0.01;Control=0.99		SBS8-Control	0.987063	SBS8=0.05;Control=0.95		SBS56-Control	0.985156
SBS84-Control	0.98132	SBS84=0.10;Control=0.90		SBS2-Control	0.984076	SBS2=0.03;Control=0.97		SBS36-Control	0.989665	SBS36=0.09;Control=0.91		SBS56-Control	0.994638	SBS56=0.02;Control=0.98		SBS56-Control	0.982791	SBS56=0.04;Control=0.96		SBS34-Control	0.988262	SBS34=0.02;Control=0.98		SBS20-Control	0.98195	SBS20=0.01;Control=0.99		SBS1-Control	0.988919	SBS1=0.02;Control=0.98		SBS10a-Control	0.985827	SBS10a=0.02;Control=0.98		SBS36-Control	0.983427	SBS36=0.10;Control=0.90		SBS59-Control	0.993811	SBS59=0.01;Control=0.99		SBS49-Control	0.987037	SBS49=0.01;Control=0.99		SBS8-Control	0.984898
SBS40-Control	0.98125	SBS40=0.25;Control=0.75		SBS30-Control	0.983705	SBS30=0.06;Control=0.94		SBS14-Control	0.987799	SBS14=0.02;Control=0.98		SBS11-Control	0.994496	SBS11=0.02;Control=0.98		SBS36-Control	0.982408	SBS36=0.07;Control=0.93		SBS7a-Control	0.988237	SBS7a=0.02;Control=0.98		SBS2-Control	0.98194	SBS2=0.01;Control=0.99		SBS41-Control	0.988825	SBS41=0.04;Control=0.96		SBS11-Control	0.985125	SBS11=0.03;Control=0.97		SBS40-Control	0.983256	SBS40=0.15;Control=0.85		SBS29-Control	0.993788	SBS29=0.02;Control=0.98		SBS45-Control	0.986937	SBS45=0.02;Control=0.98		SBS14-Control	0.9848
SBS5-Control	0.980669	SBS5=0.21;Control=0.79		SBS40-Control	0.983626	SBS40=0.14;Control=0.86		SBS18-Control	0.987758	SBS18=0.10;Control=0.90		SBS7b-Control	0.994428	SBS7b=0.01;Control=0.99		SBS18-Control	0.982228	SBS18=0.16;Control=0.84		SBS30-Control	0.988081	SBS30=0.02;Control=0.98		SBS47-Control	0.98189	SBS47=0.01;Control=0.99		SBS53-Control	0.988776	SBS53=0.02;Control=0.98		SBS47-Control	0.985106	SBS47=0.03;Control=0.97		SBS58-Control	0.982657	SBS58=0.06;Control=0.94		SBS57-Control	0.993781	SBS57=0.01;Control=0.99		SBS7c-Control	0.986877	SBS7c=0.01;Control=0.99		SBS18-Control	0.984426
SBS3-Control	0.980263	SBS3=0.22;Control=0.78		SBS5-Control	0.9834	SBS5=0.11;Control=0.89		SBS34-Control	0.987728	SBS34=0.02;Control=0.98		SBS31-Control	0.994414	SBS31=0.02;Control=0.98		SBS10a-Control	0.982171	SBS10a=0.02;Control=0.98		SBS47-Control	0.988073	SBS47=0.02;Control=0.98		SBS34-Control	0.981848	SBS34=0.01;Control=0.99		SBS13-Control	0.988757	SBS13=0.01;Control=0.99		SBS56-Control	0.985104	SBS56=0.02;Control=0.98		SBS37-Control	0.982554	SBS37=0.07;Control=0.93		SBS24-Control	0.993779	SBS24=0.02;Control=0.98		SBS38-Control	0.98687	SBS38=0.01;Control=0.99		SBS34-Control	0.98442
SBS42-Control	0.978694	SBS42=0.11;Control=0.89		SBS19-Control	0.983269	SBS19=0.04;Control=0.96		SBS16-Control	0.987413	SBS16=0.01;Control=0.99		SBS23-Control	0.994403	SBS23=0.01;Control=0.99		SBS38-Control	0.982131	SBS38=0.03;Control=0.97		SBS2-Control	0.988003	SBS2=0.01;Control=0.99		SBS42-Control	0.981846	SBS42=0.01;Control=0.99		SBS57-Control	0.988731	SBS57=0.03;Control=0.97		SBS41-Control	0.984965	SBS41=0.04;Control=0.96		SBS5-Control	0.982449	SBS5=0.11;Control=0.89		SBS13-Control	0.99375	SBS13=0.00;Control=1.00		SBS4-Control	0.986828	SBS4=0.03;Control=0.97		SBS36-Control	0.984246
SBS30-Control	0.978462	SBS30=0.08;Control=0.92		SBS58-Control	0.983213	SBS58=0.06;Control=0.94		SBS10b-Control	0.987404	SBS10b=0.01;Control=0.99		SBS58-Control	0.994392	SBS58=0.02;Control=0.98		SBS45-Control	0.981998	SBS45=0.03;Control=0.97		SBS27-Control	0.987847	SBS27=0.01;Control=0.99		SBS51-Control	0.981818	SBS51=0.01;Control=0.99		SBS38-Control	0.988629	SBS38=0.02;Control=0.98		SBS36-Control	0.984942	SBS36=0.05;Control=0.95		SBS25-Control	0.982408	SBS25=0.10;Control=0.90		SBS39-Control	0.993745	SBS39=0.01;Control=0.99		SBS18-Control	0.986823	SBS18=0.05;Control=0.95		SBS4-Control	0.98411
SBS39-Control	0.977805	SBS39=0.14;Control=0.86		SBS59-Control	0.983131	SBS59=0.03;Control=0.97		SBS85-Control	0.987399	SBS85=0.02;Control=0.98		SBS59-Control	0.994355	SBS59=0.01;Control=0.99		SBS2-Control	0.981882	SBS2=0.02;Control=0.98		SBS84-Control	0.987779	SBS84=0.01;Control=0.99		SBS43-Control	0.981812	SBS43=0.01;Control=0.99		SBS7c-Control	0.988621	SBS7c=0.02;Control=0.98		SBS7b-Control	0.984901	SBS7b=0.02;Control=0.98		SBS14-Control	0.982322	SBS14=0.04;Control=0.96		SBS32-Control	0.993734	SBS32=0.01;Control=0.99		SBS17a-Control	0.9868	SBS17a=0.01;Control=0.99		SBS51-Control	0.983967
SBS32-Control	0.977639	SBS32=0.09;Control=0.91		SBS31-Control	0.983002	SBS31=0.06;Control=0.94		SBS9-Control	0.987365	SBS9=0.02;Control=0.98		SBS32-Control	0.99435	SBS32=0.01;Control=0.99		SBS47-Control	0.981845	SBS47=0.03;Control=0.97		SBS11-Control	0.987762	SBS11=0.01;Control=0.99		SBS44-Control	0.98181	SBS44=0.01;Control=0.99		SBS_MM1-Control	0.988604	SBS_MM1=0.03;Control=0.97		SBS7a-Control	0.984883	SBS7a=0.02;Control=0.98		SBS85-Control	0.982215	SBS85=0.06;Control=0.94		SBS17a-Control	0.993734	SBS17a=0.00;Control=1.00		SBS34-Control	0.9868	SBS34=0.01;Control=0.99		SBS20-Control	0.983934
SBS6-Control	0.977471	SBS6=0.07;Control=0.93		SBS3-Control	0.982726	SBS3=0.11;Control=0.89		SBS41-Control	0.987307	SBS41=0.01;Control=0.99		SBS36-Control	0.994341	SBS36=0.02;Control=0.98		SBS34-Control	0.981834	SBS34=0.02;Control=0.98		SBS41-Control	0.987754	SBS41=0.02;Control=0.98		SBS39-Control	0.981808	SBS39=0.01;Control=0.99		SBS25-Control	0.988542	SBS25=0.04;Control=0.96		SBS1-Control	0.984873	SBS1=0.02;Control=0.98		SBS9-Control	0.982198	SBS9=0.08;Control=0.92		SBS46-Control	0.993733	SBS46=0.01;Control=0.99		SBS29-Control	0.986752	SBS29=0.02;Control=0.98		SBS35-Control	0.983748
SBS41-Control	0.977324	SBS41=0.10;Control=0.90		SBS50-Control	0.982699	SBS50=0.05;Control=0.95		SBS27-Control	0.987298	SBS27=0.00;Control=1.00		SBS28-Control	0.994327	SBS28=0.01;Control=0.99		SBS40-Control	0.981731	SBS40=0.08;Control=0.92		SBS43-Control	0.98775	SBS43=0.01;Control=0.99		SBS27-Control	0.981803	SBS27=0.00;Control=1.00		SBS55-Control	0.988483	SBS55=0.01;Control=0.99		SBS58-Control	0.984799	SBS58=0.03;Control=0.97		SBS41-Control	0.982175	SBS41=0.06;Control=0.94		SBS27-Control	0.99373	SBS27=0.00;Control=1.00		SBS53-Control	0.986725	SBS53=0.01;Control=0.99		SBS58-Control	0.983733
SBS19-Control	0.977111	SBS19=0.06;Control=0.94		SBS11-Control	0.982652	SBS11=0.04;Control=0.96		SBS7c-Control	0.987293	SBS7c=0.00;Control=1.00		SBS5-Control	0.994314	SBS5=0.02;Control=0.98		SBS20-Control	0.981706	SBS20=0.03;Control=0.97		SBS55-Control	0.98775	SBS55=0.01;Control=0.99		SBS53-Control	0.981798	SBS53=0.00;Control=1.00		SBS43-Control	0.988473	SBS43=0.02;Control=0.98		SBS10b-Control	0.984739	SBS10b=0.01;Control=0.99		SBS3-Control	0.98214	SBS3=0.11;Control=0.89		SBS17b-Control	0.993728	SBS17b=0.00;Control=1.00		SBS85-Control	0.986722	SBS85=0.01;Control=0.99		SBS47-Control	0.983724
SBS23-Control	0.977066	SBS23=0.06;Control=0.94		SBS47-Control	0.982469	SBS47=0.04;Control=0.96		SBS47-Control	0.987289	SBS47=0.01;Control=0.99		SBS24-Control	0.994313	SBS24=0.02;Control=0.98		SBS11-Control	0.981651	SBS11=0.02;Control=0.98		SBS44-Control	0.98775	SBS44=0.01;Control=0.99		SBS38-Control	0.981798	SBS38=0.00;Control=1.00		SBS85-Control	0.988448	SBS85=0.02;Control=0.98		SBS32-Control	0.984711	SBS32=0.02;Control=0.98		SBS12-Control	0.982067	SBS12=0.05;Control=0.95		SBS30-Control	0.993725	SBS30=0.00;Control=1.00		SBS54-Control	0.986705	SBS54=0.00;Control=1.00		SBS45-Control	0.983664
SBS25-Control	0.976465	SBS25=0.13;Control=0.87		SBS25-Control	0.982409	SBS25=0.08;Control=0.92		SBS17b-Control	0.987287	SBS17b=0.00;Control=1.00		SBS27-Control	0.994313	SBS27=0.01;Control=0.99		SBS30-Control	0.981529	SBS30=0.03;Control=0.97		SBS22-Control	0.987735	SBS22=0.01;Control=0.99		SBS24-Control	0.981797	SBS24=0.01;Control=0.99		SBS6-Control	0.988422	SBS6=0.01;Control=0.99		SBS2-Control	0.984681	SBS2=0.01;Control=0.99		SBS26-Control	0.981889	SBS26=0.05;Control=0.95		SBS37-Control	0.993722	SBS37=0.01;Control=0.99		SBS16-Control	0.986694	SBS16=0.00;Control=1.00		SBS41-Control	0.983586
SBS9-Control	0.976066	SBS9=0.11;Control=0.89		SBS16-Control	0.982239	SBS16=0.03;Control=0.97		SBS17a-Control	0.987285	SBS17a=0.00;Control=1.00		SBS9-Control	0.99431	SBS9=0.02;Control=0.98		SBS50-Control	0.981479	SBS50=0.03;Control=0.97		SBS32-Control	0.987722	SBS32=0.01;Control=0.99		SBS45-Control	0.981792	SBS45=0.00;Control=1.00		SBS60-Control	0.98841	SBS60=0.01;Control=0.99		SBS14-Control	0.984663	SBS14=0.02;Control=0.98		SBS57-Control	0.981801	SBS57=0.04;Control=0.96		SBS22-Control	0.993721	SBS22=0.00;Control=1.00		SBS20-Control	0.986693	SBS20=0.00;Control=1.00		SBS44-Control	0.983488
SBS15-Control	0.975587	SBS15=0.05;Control=0.95		SBS53-Control	0.982221	SBS53=0.03;Control=0.97		SBS22-Control	0.987283	SBS22=0.00;Control=1.00		SBS57-Control	0.994302	SBS57=0.01;Control=0.99		SBS53-Control	0.981476	SBS53=0.02;Control=0.98		SBS7c-Control	0.987712	SBS7c=0.01;Control=0.99		SBS_MM1-Control	0.981792	SBS_MM1=0.00;Control=1.00		SBS35-Control	0.9884	SBS35=0.02;Control=0.98		SBS30-Control	0.984659	SBS30=0.02;Control=0.98		SBS8-Control	0.981756	SBS8=0.07;Control=0.93		SBS26-Control	0.993719	SBS26=0.00;Control=1.00		SBS22-Control	0.986693	SBS22=0.00;Control=1.00		SBS50-Control	0.983473
SBS11-Control	0.975537	SBS11=0.05;Control=0.95		SBS7c-Control	0.982209	SBS7c=0.03;Control=0.97		SBS2-Control	0.987282	SBS2=0.00;Control=1.00		SBS30-Control	0.994301	SBS30=0.01;Control=0.99		SBS7b-Control	0.981463	SBS7b=0.02;Control=0.98		SBS20-Control	0.987709	SBS20=0.01;Control=0.99		SBS50-Control	0.981791	SBS50=0.00;Control=1.00		SBS40-Control	0.988373	SBS40=0.03;Control=0.97		SBS85-Control	0.98462	SBS85=0.02;Control=0.98		SBS18-Control	0.981755	SBS18=0.14;Control=0.86		SBS35-Control	0.993717	SBS35=0.00;Control=1.00		SBS33-Control	0.986691	SBS33=0.00;Control=1.00		SBS3-Control	0.98346
SBS58-Control	0.975476	SBS58=0.07;Control=0.93		SBS41-Control	0.982104	SBS41=0.05;Control=0.95		SBS19-Control	0.987278	SBS19=0.00;Control=1.00		SBS54-Control	0.9943	SBS54=0.01;Control=0.99		SBS4-Control	0.98143	SBS4=0.04;Control=0.96		SBS7b-Control	0.987707	SBS7b=0.01;Control=0.99		SBS60-Control	0.981788	SBS60=0.00;Control=1.00		SBS31-Control	0.98837	SBS31=0.01;Control=0.99		SBS60-Control	0.984616	SBS60=0.01;Control=0.99		SBS16-Control	0.981703	SBS16=0.03;Control=0.97		SBS11-Control	0.993716	SBS11=0.00;Control=1.00		SBS26-Control	0.986687	SBS26=0.00;Control=1.00		SBS25-Control	0.983442
SBS20-Control	0.975011	SBS20=0.05;Control=0.95		SBS23-Control	0.982091	SBS23=0.03;Control=0.97		SBS_MM1-Control	0.987276	SBS_MM1=0.00;Control=1.00		SBS10a-Control	0.994298	SBS10a=0.00;Control=1.00		SBS5-Control	0.981391	SBS5=0.05;Control=0.95		SBS60-Control	0.987704	SBS60=0.00;Control=1.00		SBS85-Control	0.981788	SBS85=0.00;Control=1.00		SBS46-Control	0.98836	SBS46=0.02;Control=0.98		SBS7c-Control	0.984588	SBS7c=0.01;Control=0.99		SBS35-Control	0.981691	SBS35=0.05;Control=0.95		SBS42-Control	0.993716	SBS42=0.00;Control=1.00		SBS47-Control	0.986687	SBS47=0.00;Control=1.00		SBS7c-Control	0.983401
SBS37-Control	0.975	SBS37=0.07;Control=0.93		SBS85-Control	0.98207	SBS85=0.04;Control=0.96		SBS48-Control	0.987275	SBS48=0.00;Control=1.00		SBS21-Control	0.994287	SBS21=0.01;Control=0.99		SBS41-Control	0.981368	SBS41=0.03;Control=0.97		SBS15-Control	0.987698	SBS15=0.00;Control=1.00		SBS49-Control	0.981787	SBS49=0.00;Control=1.00		SBS37-Control	0.988356	SBS37=0.02;Control=0.98		SBS18-Control	0.984545	SBS18=0.06;Control=0.94		SBS33-Control	0.981668	SBS33=0.02;Control=0.98		SBS84-Control	0.993716	SBS84=0.00;Control=1.00		SBS46-Control	0.986686	SBS46=0.00;Control=1.00		SBS40-Control	0.983396
SBS52-Control	0.97498	SBS52=0.03;Control=0.97		SBS46-Control	0.982041	SBS46=0.04;Control=0.96		SBS8-Control	0.987273	SBS8=0.00;Control=1.00		SBS26-Control	0.994284	SBS26=0.01;Control=0.99		SBS9-Control	0.981368	SBS9=0.04;Control=0.96		SBS42-Control	0.987694	SBS42=0.01;Control=0.99		SBS4-Control	0.981785	SBS4=0.00;Control=1.00		SBS7b-Control	0.988356	SBS7b=0.01;Control=0.99		SBS25-Control	0.984526	SBS25=0.03;Control=0.97		SBS38-Control	0.981618	SBS38=0.02;Control=0.98		SBS31-Control	0.993715	SBS31=0.00;Control=1.00		SBS50-Control	0.986685	SBS50=0.00;Control=1.00		SBS38-Control	0.983335
SBS51-Control	0.97492	SBS51=0.06;Control=0.94		SBS54-Control	0.982018	SBS54=0.03;Control=0.97		SBS37-Control	0.987272	SBS37=0.00;Control=1.00		SBS22-Control	0.99428	SBS22=0.01;Control=0.99		SBS12-Control	0.981343	SBS12=0.03;Control=0.97		SBS85-Control	0.987678	SBS85=0.00;Control=1.00		SBS28-Control	0.981785	SBS28=0.00;Control=1.00		SBS34-Control	0.988339	SBS34=0.01;Control=0.99		SBS55-Control	0.984512	SBS55=0.01;Control=0.99		SBS4-Control	0.981585	SBS4=0.06;Control=0.94		SBS23-Control	0.993714	SBS23=0.00;Control=1.00		SBS51-Control	0.986685	SBS51=0.00;Control=1.00		SBS85-Control	0.983319
SBS57-Control	0.974855	SBS57=0.05;Control=0.95		SBS26-Control	0.981981	SBS26=0.04;Control=0.96		SBS52-Control	0.987272	SBS52=0.00;Control=1.00		SBS51-Control	0.994276	SBS51=0.01;Control=0.99		SBS85-Control	0.981312	SBS85=0.03;Control=0.97		SBS10b-Control	0.987676	SBS10b=0.00;Control=1.00		SBS19-Control	0.981784	SBS19=0.00;Control=1.00		SBS5-Control	0.988332	SBS5=0.02;Control=0.98		SBS6-Control	0.98448	SBS6=0.01;Control=0.99		SBS31-Control	0.981584	SBS31=0.04;Control=0.96		SBS7d-Control	0.993714	SBS7d=0.00;Control=1.00		Control	0.986684	Control=1		SBS22-Control	0.98329
SBS85-Control	0.974842	SBS85=0.06;Control=0.94		SBS35-Control	0.981902	SBS35=0.04;Control=0.96		Control	0.987271	Control=1		SBS15-Control	0.994275	SBS15=0.01;Control=0.99		SBS16-Control	0.981297	SBS16=0.02;Control=0.98		Control	0.987675	Control=1		SBS55-Control	0.981784	SBS55=0.00;Control=1.00		SBS20-Control	0.98833	SBS20=0.01;Control=0.99		SBS23-Control	0.984459	SBS23=0.01;Control=0.99		SBS7d-Control	0.981571	SBS7d=0.03;Control=0.97		SBS8-Control	0.993713	SBS8=0.00;Control=1.00		SBS_MM1-Control	0.986684	SBS_MM1=0.00;Control=1.00		SBS17b-Control	0.983272
SBS34-Control	0.974637	SBS34=0.03;Control=0.97		SBS51-Control	0.9819	SBS51=0.03;Control=0.97		SBS1-Control	0.987271	SBS1=0.00;Control=1.00		SBS35-Control	0.99427	SBS35=0.01;Control=0.99		SBS3-Control	0.981246	SBS3=0.04;Control=0.96		SBS3-Control	0.987675	SBS3=0.00;Control=1.00		Control	0.981784	Control=1		SBS8-Control	0.988315	SBS8=0.02;Control=0.98		SBS42-Control	0.984445	SBS42=0.01;Control=0.99		SBS45-Control	0.981455	SBS45=0.03;Control=0.97		SBS7c-Control	0.993713	SBS7c=0.00;Control=1.00		SBS1-Control	0.986684	SBS1=0.00;Control=1.00		SBS55-Control	0.983269
SBS13-Control	0.974629	SBS13=0.03;Control=0.97		SBS57-Control	0.981863	SBS57=0.03;Control=0.97		SBS3-Control	0.987271	SBS3=0.00;Control=1.00		SBS85-Control	0.994257	SBS85=0.01;Control=0.99		SBS33-Control	0.981239	SBS33=0.01;Control=0.99		SBS4-Control	0.987675	SBS4=0.00;Control=1.00		SBS1-Control	0.981784	SBS1=0.00;Control=1.00		SBS45-Control	0.988314	SBS45=0.01;Control=0.99		SBS43-Control	0.984421	SBS43=0.01;Control=0.99		SBS46-Control	0.981454	SBS46=0.04;Control=0.96		Control	0.993713	Control=1		SBS10a-Control	0.986684	SBS10a=0.00;Control=1.00		SBS10b-Control	0.983261
SBS46-Control	0.974564	SBS46=0.06;Control=0.94		SBS8-Control	0.981849	SBS8=0.05;Control=0.95		SBS4-Control	0.987271	SBS4=0.00;Control=1.00		SBS25-Control	0.994256	SBS25=0.01;Control=0.99		SBS8-Control	0.981222	SBS8=0.03;Control=0.97		SBS5-Control	0.987675	SBS5=0.00;Control=1.00		SBS3-Control	0.981784	SBS3=0.00;Control=1.00		SBS15-Control	0.988312	SBS15=0.01;Control=0.99		SBS19-Control	0.984419	SBS19=0.01;Control=0.99		SBS39-Control	0.98139	SBS39=0.06;Control=0.94		SBS1-Control	0.993713	SBS1=0.00;Control=1.00		SBS10b-Control	0.986684	SBS10b=0.00;Control=1.00		SBS9-Control	0.983229
SBS16-Control	0.974466	SBS16=0.04;Control=0.96		SBS37-Control	0.981784	SBS37=0.04;Control=0.96		SBS5-Control	0.987271	SBS5=0.00;Control=1.00		SBS19-Control	0.994253	SBS19=0.00;Control=1.00		SBS54-Control	0.981212	SBS54=0.01;Control=0.99		SBS7d-Control	0.987675	SBS7d=0.00;Control=1.00		SBS5-Control	0.981784	SBS5=0.00;Control=1.00		SBS9-Control	0.988306	SBS9=0.01;Control=0.99		SBS9-Control	0.98441	SBS9=0.01;Control=0.99		SBS47-Control	0.981385	SBS47=0.03;Control=0.97		SBS2-Control	0.993713	SBS2=0.00;Control=1.00		SBS11-Control	0.986684	SBS11=0.00;Control=1.00		SBS17a-Control	0.983219
SBS7c-Control	0.974384	SBS7c=0.04;Control=0.96		SBS29-Control	0.981765	SBS29=0.05;Control=0.95		SBS6-Control	0.987271	SBS6=0.00;Control=1.00		SBS33-Control	0.994253	SBS33=0.00;Control=1.00		SBS52-Control	0.981211	SBS52=0.01;Control=0.99		SBS8-Control	0.987675	SBS8=0.00;Control=1.00		SBS6-Control	0.981784	SBS6=0.00;Control=1.00		SBS4-Control	0.988301	SBS4=0.01;Control=0.99		SBS22-Control	0.984408	SBS22=0.00;Control=1.00		SBS53-Control	0.981305	SBS53=0.02;Control=0.98		SBS3-Control	0.993713	SBS3=0.00;Control=1.00		SBS12-Control	0.986684	SBS12=0.00;Control=1.00		SBS29-Control	0.983218
SBS8-Control	0.974362	SBS8=0.08;Control=0.92		SBS12-Control	0.981762	SBS12=0.03;Control=0.97		SBS7a-Control	0.987271	SBS7a=0.00;Control=1.00		SBS41-Control	0.99425	SBS41=0.01;Control=0.99		SBS49-Control	0.981209	SBS49=0.01;Control=0.99		SBS9-Control	0.987675	SBS9=0.00;Control=1.00		SBS7a-Control	0.981784	SBS7a=0.00;Control=1.00		SBS32-Control	0.988294	SBS32=0.01;Control=0.99		SBS31-Control	0.984402	SBS31=0.00;Control=1.00		SBS2-Control	0.981271	SBS2=0.01;Control=0.99		SBS4-Control	0.993713	SBS4=0.00;Control=1.00		SBS13-Control	0.986684	SBS13=0.00;Control=1.00		SBS43-Control	0.983211
SBS31-Control	0.974196	SBS31=0.04;Control=0.96		SBS34-Control	0.98174	SBS34=0.01;Control=0.99		SBS7b-Control	0.987271	SBS7b=0.00;Control=1.00		SBS6-Control	0.99425	SBS6=0.00;Control=1.00		SBS35-Control	0.981208	SBS35=0.02;Control=0.98		SBS10a-Control	0.987675	SBS10a=0.00;Control=1.00		SBS7b-Control	0.981784	SBS7b=0.00;Control=1.00		SBS19-Control	0.988291	SBS19=0.01;Control=0.99		SBS84-Control	0.984399	SBS84=0.00;Control=1.00		SBS51-Control	0.981264	SBS51=0.03;Control=0.97		SBS5-Control	0.993713	SBS5=0.00;Control=1.00		SBS14-Control	0.986684	SBS14=0.00;Control=1.00		SBS32-Control	0.98321
SBS47-Control	0.974172	SBS47=0.04;Control=0.96		SBS7d-Control	0.981712	SBS7d=0.02;Control=0.98		SBS7d-Control	0.987271	SBS7d=0.00;Control=1.00		SBS48-Control	0.994249	SBS48=0.00;Control=1.00		SBS25-Control	0.981207	SBS25=0.03;Control=0.97		SBS12-Control	0.987675	SBS12=0.00;Control=1.00		SBS7c-Control	0.981784	SBS7c=0.00;Control=1.00		SBS7d-Control	0.988281	SBS7d=0.00;Control=1.00		SBS27-Control	0.984397	SBS27=0.00;Control=1.00		SBS34-Control	0.981207	SBS34=0.02;Control=0.98		SBS6-Control	0.993713	SBS6=0.00;Control=1.00		SBS15-Control	0.986684	SBS15=0.00;Control=1.00		SBS28-Control	0.983208
SBS12-Control	0.97416	SBS12=0.05;Control=0.95		SBS38-Control	0.9817	SBS38=0.01;Control=0.99		SBS11-Control	0.987271	SBS11=0.00;Control=1.00		SBS2-Control	0.994248	SBS2=0.00;Control=1.00		SBS37-Control	0.981192	SBS37=0.02;Control=0.98		SBS13-Control	0.987675	SBS13=0.00;Control=1.00		SBS7d-Control	0.981784	SBS7d=0.00;Control=1.00		SBS30-Control	0.988279	SBS30=0.01;Control=0.99		SBS13-Control	0.984394	SBS13=0.00;Control=1.00		SBS50-Control	0.981197	SBS50=0.03;Control=0.97		SBS7a-Control	0.993713	SBS7a=0.00;Control=1.00		SBS17b-Control	0.986684	SBS17b=0.00;Control=1.00		SBS7d-Control	0.983204
SBS22-Control	0.974033	SBS22=0.03;Control=0.97		SBS22-Control	0.981676	SBS22=0.02;Control=0.98		SBS12-Control	0.987271	SBS12=0.00;Control=1.00		SBS13-Control	0.994247	SBS13=0.00;Control=1.00		SBS59-Control	0.981168	SBS59=0.01;Control=0.99		SBS14-Control	0.987675	SBS14=0.00;Control=1.00		SBS8-Control	0.981784	SBS8=0.00;Control=1.00		SBS50-Control	0.988278	SBS50=0.01;Control=0.99		SBS28-Control	0.984393	SBS28=0.00;Control=1.00		SBS20-Control	0.981161	SBS20=0.02;Control=0.98		SBS7b-Control	0.993713	SBS7b=0.00;Control=1.00		SBS19-Control	0.986684	SBS19=0.00;Control=1.00		SBS39-Control	0.983203
SBS7d-Control	0.973985	SBS7d=0.03;Control=0.97		SBS39-Control	0.98167	SBS39=0.04;Control=0.96		SBS13-Control	0.987271	SBS13=0.00;Control=1.00		SBS40-Control	0.994247	SBS40=0.01;Control=0.99		SBS26-Control	0.981145	SBS26=0.02;Control=0.98		SBS16-Control	0.987675	SBS16=0.00;Control=1.00		SBS9-Control	0.981784	SBS9=0.00;Control=1.00		SBS22-Control	0.988278	SBS22=0.01;Control=0.99		SBS57-Control	0.984392	SBS57=0.00;Control=1.00		SBS54-Control	0.981148	SBS54=0.02;Control=0.98		SBS9-Control	0.993713	SBS9=0.00;Control=1.00		SBS2-Control	0.986684	SBS2=0.00;Control=1.00		SBS31-Control	0.983203
SBS26-Control	0.973964	SBS26=0.04;Control=0.96		SBS32-Control	0.981631	SBS32=0.02;Control=0.98		SBS15-Control	0.987271	SBS15=0.00;Control=1.00		SBS42-Control	0.994247	SBS42=0.01;Control=0.99		SBS51-Control	0.981142	SBS51=0.02;Control=0.98		SBS17a-Control	0.987675	SBS17a=0.00;Control=1.00		SBS10a-Control	0.981784	SBS10a=0.00;Control=1.00		SBS17a-Control	0.988272	SBS17a=0.00;Control=1.00		Control	0.984392	Control=1		SBS44-Control	0.981146	SBS44=0.03;Control=0.97		SBS10a-Control	0.993713	SBS10a=0.00;Control=1.00		SBS21-Control	0.986684	SBS21=0.00;Control=1.00		SBS49-Control	0.983201
SBS7b-Control	0.973887	SBS7b=0.03;Control=0.97		SBS17a-Control	0.981622	SBS17a=0.01;Control=0.99		SBS20-Control	0.987271	SBS20=0.00;Control=1.00		SBS7a-Control	0.994244	SBS7a=0.00;Control=1.00		SBS46-Control	0.98113	SBS46=0.02;Control=0.98		SBS17b-Control	0.987675	SBS17b=0.00;Control=1.00		SBS10b-Control	0.981784	SBS10b=0.00;Control=1.00		SBS12-Control	0.988267	SBS12=0.00;Control=1.00		SBS3-Control	0.984392	SBS3=0.00;Control=1.00		SBS7c-Control	0.981073	SBS7c=0.02;Control=0.98		SBS10b-Control	0.993713	SBS10b=0.00;Control=1.00		SBS23-Control	0.986684	SBS23=0.00;Control=1.00		SBS60-Control	0.983199
SBS24-Control	0.973755	SBS24=0.05;Control=0.95		SBS9-Control	0.98162	SBS9=0.03;Control=0.97		SBS21-Control	0.987271	SBS21=0.00;Control=1.00		SBS12-Control	0.994244	SBS12=0.01;Control=0.99		SBS44-Control	0.981113	SBS44=0.01;Control=0.99		SBS18-Control	0.987675	SBS18=0.00;Control=1.00		SBS11-Control	0.981784	SBS11=0.00;Control=1.00		SBS47-Control	0.988263	SBS47=0.00;Control=1.00		SBS4-Control	0.984392	SBS4=0.00;Control=1.00		SBS10b-Control	0.981056	SBS10b=0.01;Control=0.99		SBS12-Control	0.993713	SBS12=0.00;Control=1.00		SBS24-Control	0.986684	SBS24=0.00;Control=1.00		SBS16-Control	0.983195
SBS35-Control	0.973728	SBS35=0.04;Control=0.96		SBS10b-Control	0.981598	SBS10b=0.01;Control=0.99		SBS23-Control	0.987271	SBS23=0.00;Control=1.00		SBS17b-Control	0.994243	SBS17b=0.00;Control=1.00		SBS39-Control	0.981104	SBS39=0.02;Control=0.98		SBS19-Control	0.987675	SBS19=0.00;Control=1.00		SBS12-Control	0.981784	SBS12=0.00;Control=1.00		SBS29-Control	0.988259	SBS29=0.00;Control=1.00		SBS5-Control	0.984392	SBS5=0.00;Control=1.00		SBS21-Control	0.981004	SBS21=0.02;Control=0.98		SBS14-Control	0.993713	SBS14=0.00;Control=1.00		SBS25-Control	0.986684	SBS25=0.00;Control=1.00		SBS27-Control	0.983194
SBS50-Control	0.973668	SBS50=0.03;Control=0.97		SBS4-Control	0.981559	SBS4=0.03;Control=0.97		SBS24-Control	0.987271	SBS24=0.00;Control=1.00		SBS16-Control	0.994241	SBS16=0.00;Control=1.00		SBS22-Control	0.981082	SBS22=0.01;Control=0.99		SBS21-Control	0.987675	SBS21=0.00;Control=1.00		SBS13-Control	0.981784	SBS13=0.00;Control=1.00		SBS28-Control	0.988258	SBS28=0.00;Control=1.00		SBS7d-Control	0.984392	SBS7d=0.00;Control=1.00		SBS19-Control	0.980967	SBS19=0.01;Control=0.99		SBS15-Control	0.993713	SBS15=0.00;Control=1.00		SBS27-Control	0.986684	SBS27=0.00;Control=1.00		Control	0.983192
SBS17b-Control	0.973667	SBS17b=0.01;Control=0.99		SBS28-Control	0.981552	SBS28=0.01;Control=0.99		SBS25-Control	0.987271	SBS25=0.00;Control=1.00		SBS44-Control	0.994241	SBS44=0.00;Control=1.00		SBS32-Control	0.981064	SBS32=0.01;Control=0.99		SBS23-Control	0.987675	SBS23=0.00;Control=1.00		SBS14-Control	0.981784	SBS14=0.00;Control=1.00		SBS44-Control	0.988258	SBS44=0.00;Control=1.00		SBS8-Control	0.984392	SBS8=0.00;Control=1.00		SBS13-Control	0.980952	SBS13=0.01;Control=0.99		SBS16-Control	0.993713	SBS16=0.00;Control=1.00		SBS28-Control	0.986684	SBS28=0.00;Control=1.00		SBS1-Control	0.983192
SBS28-Control	0.973662	SBS28=0.01;Control=0.99		SBS49-Control	0.981546	SBS49=0.01;Control=0.99		SBS26-Control	0.987271	SBS26=0.00;Control=1.00		SBS14-Control	0.99424	SBS14=0.00;Control=1.00		SBS17a-Control	0.981049	SBS17a=0.00;Control=1.00		SBS24-Control	0.987675	SBS24=0.00;Control=1.00		SBS15-Control	0.981784	SBS15=0.00;Control=1.00		Control	0.988258	Control=1		SBS12-Control	0.984392	SBS12=0.00;Control=1.00		SBS28-Control	0.98095	SBS28=0.01;Control=0.99		SBS18-Control	0.993713	SBS18=0.00;Control=1.00		SBS3-Control	0.986684	SBS3=0.00;Control=1.00		SBS2-Control	0.983192
SBS21-Control	0.973655	SBS21=0.02;Control=0.98		SBS55-Control	0.981503	SBS55=0.01;Control=0.99		SBS28-Control	0.987271	SBS28=0.00;Control=1.00		SBS37-Control	0.994237	SBS37=0.00;Control=1.00		SBS21-Control	0.981043	SBS21=0.00;Control=1.00		SBS25-Control	0.987675	SBS25=0.00;Control=1.00		SBS16-Control	0.981784	SBS16=0.00;Control=1.00		SBS2-Control	0.988258	SBS2=0.00;Control=1.00		SBS15-Control	0.984392	SBS15=0.00;Control=1.00		SBS30-Control	0.980921	SBS30=0.01;Control=0.99		SBS19-Control	0.993713	SBS19=0.00;Control=1.00		SBS30-Control	0.986684	SBS30=0.00;Control=1.00		SBS5-Control	0.983192
SBS17a-Control	0.973653	SBS17a=0.01;Control=0.99		SBS_MM1-Control	0.981502	SBS_MM1=0.02;Control=0.98		SBS29-Control	0.987271	SBS29=0.00;Control=1.00		SBS46-Control	0.994233	SBS46=0.00;Control=1.00		SBS29-Control	0.981043	SBS29=0.01;Control=0.99		SBS26-Control	0.987675	SBS26=0.00;Control=1.00		SBS17a-Control	0.981784	SBS17a=0.00;Control=1.00		SBS7a-Control	0.988258	SBS7a=0.00;Control=1.00		SBS16-Control	0.984392	SBS16=0.00;Control=1.00		SBS_MM1-Control	0.980916	SBS_MM1=0.02;Control=0.98		SBS20-Control	0.993713	SBS20=0.00;Control=1.00		SBS31-Control	0.986684	SBS31=0.00;Control=1.00		SBS6-Control	0.983192
SBS7a-Control	0.973611	SBS7a=0.02;Control=0.98		SBS27-Control	0.981499	SBS27=0.01;Control=0.99		SBS30-Control	0.987271	SBS30=0.00;Control=1.00		SBS47-Control	0.994233	SBS47=0.00;Control=1.00		SBS15-Control	0.981037	SBS15=0.00;Control=1.00		SBS28-Control	0.987675	SBS28=0.00;Control=1.00		SBS17b-Control	0.981784	SBS17b=0.00;Control=1.00		SBS10a-Control	0.988258	SBS10a=0.00;Control=1.00		SBS17a-Control	0.984392	SBS17a=0.00;Control=1.00		SBS22-Control	0.980905	SBS22=0.01;Control=0.99		SBS21-Control	0.993713	SBS21=0.00;Control=1.00		SBS32-Control	0.986684	SBS32=0.00;Control=1.00		SBS7a-Control	0.983192
SBS27-Control	0.973511	SBS27=0.02;Control=0.98		SBS42-Control	0.981486	SBS42=0.02;Control=0.98		SBS31-Control	0.987271	SBS31=0.00;Control=1.00		SBS7c-Control	0.994232	SBS7c=0.00;Control=1.00		SBS43-Control	0.981034	SBS43=0.00;Control=1.00		SBS29-Control	0.987675	SBS29=0.00;Control=1.00		SBS18-Control	0.981784	SBS18=0.00;Control=1.00		SBS10b-Control	0.988258	SBS10b=0.00;Control=1.00		SBS17b-Control	0.984392	SBS17b=0.00;Control=1.00		SBS17a-Control	0.980864	SBS17a=0.01;Control=0.99		SBS25-Control	0.993713	SBS25=0.00;Control=1.00		SBS35-Control	0.986684	SBS35=0.00;Control=1.00		SBS7b-Control	0.983192
SBS4-Control	0.97343	SBS4=0.03;Control=0.97		SBS20-Control	0.981485	SBS20=0.01;Control=0.99		SBS32-Control	0.987271	SBS32=0.00;Control=1.00		Control	0.994232	Control=1		SBS10b-Control	0.981033	SBS10b=0.00;Control=1.00		SBS31-Control	0.987675	SBS31=0.00;Control=1.00		SBS21-Control	0.981784	SBS21=0.00;Control=1.00		SBS11-Control	0.988258	SBS11=0.00;Control=1.00		SBS20-Control	0.984392	SBS20=0.00;Control=1.00		SBS42-Control	0.980836	SBS42=0.01;Control=0.99		SBS28-Control	0.993713	SBS28=0.00;Control=1.00		SBS36-Control	0.986684	SBS36=0.00;Control=1.00		SBS11-Control	0.983192
SBS55-Control	0.973395	SBS55=0.01;Control=0.99		SBS84-Control	0.981478	SBS84=0.01;Control=0.99		SBS33-Control	0.987271	SBS33=0.00;Control=1.00		SBS1-Control	0.994232	SBS1=0.00;Control=1.00		SBS55-Control	0.981032	SBS55=0.00;Control=1.00		SBS33-Control	0.987675	SBS33=0.00;Control=1.00		SBS22-Control	0.981784	SBS22=0.00;Control=1.00		SBS14-Control	0.988258	SBS14=0.00;Control=1.00		SBS21-Control	0.984392	SBS21=0.00;Control=1.00		SBS7b-Control	0.980831	SBS7b=0.01;Control=0.99		SBS33-Control	0.993713	SBS33=0.00;Control=1.00		SBS37-Control	0.986684	SBS37=0.00;Control=1.00		SBS12-Control	0.983192
SBS43-Control	0.973345	SBS43=0.01;Control=0.99		SBS24-Control	0.981475	SBS24=0.02;Control=0.98		SBS35-Control	0.987271	SBS35=0.00;Control=1.00		SBS3-Control	0.994232	SBS3=0.00;Control=1.00		SBS13-Control	0.981032	SBS13=0.00;Control=1.00		SBS35-Control	0.987675	SBS35=0.00;Control=1.00		SBS23-Control	0.981784	SBS23=0.00;Control=1.00		SBS16-Control	0.988258	SBS16=0.00;Control=1.00		SBS24-Control	0.984392	SBS24=0.00;Control=1.00		SBS32-Control	0.980831	SBS32=0.01;Control=0.99		SBS34-Control	0.993713	SBS34=0.00;Control=1.00		SBS39-Control	0.986684	SBS39=0.00;Control=1.00		SBS13-Control	0.983192
SBS60-Control	0.973273	SBS60=0.00;Control=1.00		SBS33-Control	0.981448	SBS33=0.01;Control=0.99		SBS38-Control	0.987271	SBS38=0.00;Control=1.00		SBS4-Control	0.994232	SBS4=0.00;Control=1.00		Control	0.981032	Control=1		SBS36-Control	0.987675	SBS36=0.00;Control=1.00		SBS25-Control	0.981784	SBS25=0.00;Control=1.00		SBS17b-Control	0.988258	SBS17b=0.00;Control=1.00		SBS26-Control	0.984392	SBS26=0.00;Control=1.00		SBS23-Control	0.980821	SBS23=0.01;Control=0.99		SBS36-Control	0.993713	SBS36=0.00;Control=1.00		SBS40-Control	0.986684	SBS40=0.00;Control=1.00		SBS15-Control	0.983192
SBS1-Control	0.97327	SBS1=0.01;Control=0.99		SBS43-Control	0.98142	SBS43=0.01;Control=0.99		SBS39-Control	0.987271	SBS39=0.00;Control=1.00		SBS7d-Control	0.994232	SBS7d=0.00;Control=1.00		SBS1-Control	0.981032	SBS1=0.00;Control=1.00		SBS37-Control	0.987675	SBS37=0.00;Control=1.00		SBS26-Control	0.981784	SBS26=0.00;Control=1.00		SBS18-Control	0.988258	SBS18=0.00;Control=1.00		SBS29-Control	0.984392	SBS29=0.00;Control=1.00		SBS55-Control	0.980811	SBS55=0.01;Control=0.99		SBS38-Control	0.993713	SBS38=0.00;Control=1.00		SBS41-Control	0.986684	SBS41=0.00;Control=1.00		SBS19-Control	0.983192
SBS2-Control	0.973223	SBS2=0.00;Control=1.00		SBS21-Control	0.981414	SBS21=0.01;Control=0.99		SBS40-Control	0.987271	SBS40=0.00;Control=1.00		SBS8-Control	0.994232	SBS8=0.00;Control=1.00		SBS6-Control	0.981032	SBS6=0.00;Control=1.00		SBS38-Control	0.987675	SBS38=0.00;Control=1.00		SBS29-Control	0.981784	SBS29=0.00;Control=1.00		SBS21-Control	0.988258	SBS21=0.00;Control=1.00		SBS33-Control	0.984392	SBS33=0.00;Control=1.00		SBS1-Control	0.980806	SBS1=0.00;Control=1.00		SBS40-Control	0.993713	SBS40=0.00;Control=1.00		SBS42-Control	0.986684	SBS42=0.00;Control=1.00		SBS21-Control	0.983192
SBS33-Control	0.973213	SBS33=0.00;Control=1.00		SBS17b-Control	0.9814	SBS17b=0.00;Control=1.00		SBS42-Control	0.987271	SBS42=0.00;Control=1.00		SBS17a-Control	0.994232	SBS17a=0.00;Control=1.00		SBS7c-Control	0.981032	SBS7c=0.00;Control=1.00		SBS39-Control	0.987675	SBS39=0.00;Control=1.00		SBS30-Control	0.981784	SBS30=0.00;Control=1.00		SBS23-Control	0.988258	SBS23=0.00;Control=1.00		SBS35-Control	0.984392	SBS35=0.00;Control=1.00		SBS27-Control	0.980791	SBS27=0.00;Control=1.00		SBS41-Control	0.993713	SBS41=0.00;Control=1.00		SBS43-Control	0.986684	SBS43=0.00;Control=1.00		SBS23-Control	0.983192
SBS54-Control	0.973206	SBS54=0.00;Control=1.00		SBS1-Control	0.981385	SBS1=0.00;Control=1.00		SBS43-Control	0.987271	SBS43=0.00;Control=1.00		SBS18-Control	0.994232	SBS18=0.00;Control=1.00		SBS7d-Control	0.981032	SBS7d=0.00;Control=1.00		SBS40-Control	0.987675	SBS40=0.00;Control=1.00		SBS31-Control	0.981784	SBS31=0.00;Control=1.00		SBS24-Control	0.988258	SBS24=0.00;Control=1.00		SBS37-Control	0.984392	SBS37=0.00;Control=1.00		SBS7a-Control	0.980787	SBS7a=0.00;Control=1.00		SBS43-Control	0.993713	SBS43=0.00;Control=1.00		SBS44-Control	0.986684	SBS44=0.00;Control=1.00		SBS24-Control	0.983192
SBS53-Control	0.973205	SBS53=0.00;Control=1.00		SBS45-Control	0.981382	SBS45=0.00;Control=1.00		SBS44-Control	0.987271	SBS44=0.00;Control=1.00		SBS20-Control	0.994232	SBS20=0.00;Control=1.00		SBS17b-Control	0.981032	SBS17b=0.00;Control=1.00		SBS45-Control	0.987675	SBS45=0.00;Control=1.00		SBS32-Control	0.981784	SBS32=0.00;Control=1.00		SBS26-Control	0.988258	SBS26=0.00;Control=1.00		SBS38-Control	0.984392	SBS38=0.00;Control=1.00		SBS49-Control	0.980786	SBS49=0.00;Control=1.00		SBS44-Control	0.993713	SBS44=0.00;Control=1.00		SBS48-Control	0.986684	SBS48=0.00;Control=1.00		SBS26-Control	0.983192
Control	0.973196	Control=1		SBS6-Control	0.981371	SBS6=0.00;Control=1.00		SBS45-Control	0.987271	SBS45=0.00;Control=1.00		SBS29-Control	0.994232	SBS29=0.00;Control=1.00		SBS19-Control	0.981032	SBS19=0.00;Control=1.00		SBS46-Control	0.987675	SBS46=0.00;Control=1.00		SBS35-Control	0.981784	SBS35=0.00;Control=1.00		SBS27-Control	0.988258	SBS27=0.00;Control=1.00		SBS39-Control	0.984392	SBS39=0.00;Control=1.00		SBS17b-Control	0.980769	SBS17b=0.00;Control=1.00		SBS45-Control	0.993713	SBS45=0.00;Control=1.00		SBS5-Control	0.986684	SBS5=0.00;Control=1.00		SBS30-Control	0.983192
SBS10a-Control	0.973196	SBS10a=0.00;Control=1.00		SBS10a-Control	0.981371	SBS10a=0.00;Control=1.00		SBS46-Control	0.987271	SBS46=0.00;Control=1.00		SBS34-Control	0.994232	SBS34=0.00;Control=1.00		SBS23-Control	0.981032	SBS23=0.00;Control=1.00		SBS48-Control	0.987675	SBS48=0.00;Control=1.00		SBS36-Control	0.981784	SBS36=0.00;Control=1.00		SBS33-Control	0.988258	SBS33=0.00;Control=1.00		SBS40-Control	0.984392	SBS40=0.00;Control=1.00		Control	0.980768	Control=1		SBS47-Control	0.993713	SBS47=0.00;Control=1.00		SBS55-Control	0.986684	SBS55=0.00;Control=1.00		SBS33-Control	0.983192
SBS10b-Control	0.973196	SBS10b=0.00;Control=1.00		SBS13-Control	0.981371	SBS13=0.00;Control=1.00		SBS49-Control	0.987271	SBS49=0.00;Control=1.00		SBS38-Control	0.994232	SBS38=0.00;Control=1.00		SBS24-Control	0.981032	SBS24=0.00;Control=1.00		SBS49-Control	0.987675	SBS49=0.00;Control=1.00		SBS37-Control	0.981784	SBS37=0.00;Control=1.00		SBS36-Control	0.988258	SBS36=0.00;Control=1.00		SBS44-Control	0.984392	SBS44=0.00;Control=1.00		SBS6-Control	0.980768	SBS6=0.00;Control=1.00		SBS49-Control	0.993713	SBS49=0.00;Control=1.00		SBS56-Control	0.986684	SBS56=0.00;Control=1.00		SBS37-Control	0.983192
SBS14-Control	0.973196	SBS14=0.00;Control=1.00		SBS14-Control	0.981371	SBS14=0.00;Control=1.00		SBS50-Control	0.987271	SBS50=0.00;Control=1.00		SBS39-Control	0.994232	SBS39=0.00;Control=1.00		SBS27-Control	0.981032	SBS27=0.00;Control=1.00		SBS50-Control	0.987675	SBS50=0.00;Control=1.00		SBS40-Control	0.981784	SBS40=0.00;Control=1.00		SBS42-Control	0.988258	SBS42=0.00;Control=1.00		SBS45-Control	0.984392	SBS45=0.00;Control=1.00		SBS11-Control	0.980768	SBS11=0.00;Control=1.00		SBS50-Control	0.993713	SBS50=0.00;Control=1.00		SBS57-Control	0.986684	SBS57=0.00;Control=1.00		SBS42-Control	0.983192
SBS18-Control	0.973196	SBS18=0.00;Control=1.00		SBS15-Control	0.981371	SBS15=0.00;Control=1.00		SBS51-Control	0.987271	SBS51=0.00;Control=1.00		SBS43-Control	0.994232	SBS43=0.00;Control=1.00		SBS28-Control	0.981032	SBS28=0.00;Control=1.00		SBS51-Control	0.987675	SBS51=0.00;Control=1.00		SBS41-Control	0.981784	SBS41=0.00;Control=1.00		SBS48-Control	0.988258	SBS48=0.00;Control=1.00		SBS46-Control	0.984392	SBS46=0.00;Control=1.00		SBS15-Control	0.980768	SBS15=0.00;Control=1.00		SBS51-Control	0.993713	SBS51=0.00;Control=1.00		SBS58-Control	0.986684	SBS58=0.00;Control=1.00		SBS46-Control	0.983192
SBS29-Control	0.973196	SBS29=0.00;Control=1.00		SBS18-Control	0.981371	SBS18=0.00;Control=1.00		SBS53-Control	0.987271	SBS53=0.00;Control=1.00		SBS45-Control	0.994232	SBS45=0.00;Control=1.00		SBS31-Control	0.981032	SBS31=0.00;Control=1.00		SBS52-Control	0.987675	SBS52=0.00;Control=1.00		SBS46-Control	0.981784	SBS46=0.00;Control=1.00		SBS49-Control	0.988258	SBS49=0.00;Control=1.00		SBS48-Control	0.984392	SBS48=0.00;Control=1.00		SBS24-Control	0.980768	SBS24=0.00;Control=1.00		SBS53-Control	0.993713	SBS53=0.00;Control=1.00		SBS59-Control	0.986684	SBS59=0.00;Control=1.00		SBS48-Control	0.983192
SBS36-Control	0.973196	SBS36=0.00;Control=1.00		SBS36-Control	0.981371	SBS36=0.00;Control=1.00		SBS54-Control	0.987271	SBS54=0.00;Control=1.00		SBS49-Control	0.994232	SBS49=0.00;Control=1.00		SBS42-Control	0.981032	SBS42=0.00;Control=1.00		SBS53-Control	0.987675	SBS53=0.00;Control=1.00		SBS48-Control	0.981784	SBS48=0.00;Control=1.00		SBS51-Control	0.988258	SBS51=0.00;Control=1.00		SBS49-Control	0.984392	SBS49=0.00;Control=1.00		SBS29-Control	0.980768	SBS29=0.00;Control=1.00		SBS54-Control	0.993713	SBS54=0.00;Control=1.00		SBS6-Control	0.986684	SBS6=0.00;Control=1.00		SBS52-Control	0.983192
SBS38-Control	0.973196	SBS38=0.00;Control=1.00		SBS44-Control	0.981371	SBS44=0.00;Control=1.00		SBS55-Control	0.987271	SBS55=0.00;Control=1.00		SBS50-Control	0.994232	SBS50=0.00;Control=1.00		SBS48-Control	0.981032	SBS48=0.00;Control=1.00		SBS54-Control	0.987675	SBS54=0.00;Control=1.00		SBS52-Control	0.981784	SBS52=0.00;Control=1.00		SBS52-Control	0.988258	SBS52=0.00;Control=1.00		SBS50-Control	0.984392	SBS50=0.00;Control=1.00		SBS43-Control	0.980768	SBS43=0.00;Control=1.00		SBS55-Control	0.993713	SBS55=0.00;Control=1.00		SBS60-Control	0.986684	SBS60=0.00;Control=1.00		SBS53-Control	0.983192
SBS45-Control	0.973196	SBS45=0.00;Control=1.00		SBS48-Control	0.981371	SBS48=0.00;Control=1.00		SBS57-Control	0.987271	SBS57=0.00;Control=1.00		SBS53-Control	0.994232	SBS53=0.00;Control=1.00		SBS57-Control	0.981032	SBS57=0.00;Control=1.00		SBS56-Control	0.987675	SBS56=0.00;Control=1.00		SBS54-Control	0.981784	SBS54=0.00;Control=1.00		SBS54-Control	0.988258	SBS54=0.00;Control=1.00		SBS51-Control	0.984392	SBS51=0.00;Control=1.00		SBS48-Control	0.980768	SBS48=0.00;Control=1.00		SBS56-Control	0.993713	SBS56=0.00;Control=1.00		SBS7a-Control	0.986684	SBS7a=0.00;Control=1.00		SBS54-Control	0.983192
SBS48-Control	0.973196	SBS48=0.00;Control=1.00		SBS52-Control	0.981371	SBS52=0.00;Control=1.00		SBS58-Control	0.987271	SBS58=0.00;Control=1.00		SBS55-Control	0.994232	SBS55=0.00;Control=1.00		SBS58-Control	0.981032	SBS58=0.00;Control=1.00		SBS57-Control	0.987675	SBS57=0.00;Control=1.00		SBS56-Control	0.981784	SBS56=0.00;Control=1.00		SBS56-Control	0.988258	SBS56=0.00;Control=1.00		SBS52-Control	0.984392	SBS52=0.00;Control=1.00		SBS52-Control	0.980768	SBS52=0.00;Control=1.00		SBS58-Control	0.993713	SBS58=0.00;Control=1.00		SBS7b-Control	0.986684	SBS7b=0.00;Control=1.00		SBS57-Control	0.983192
SBS49-Control	0.973196	SBS49=0.00;Control=1.00		SBS56-Control	0.981371	SBS56=0.00;Control=1.00		SBS59-Control	0.987271	SBS59=0.00;Control=1.00		SBS60-Control	0.994232	SBS60=0.00;Control=1.00		SBS60-Control	0.981032	SBS60=0.00;Control=1.00		SBS58-Control	0.987675	SBS58=0.00;Control=1.00		SBS57-Control	0.981784	SBS57=0.00;Control=1.00		SBS58-Control	0.988258	SBS58=0.00;Control=1.00		SBS53-Control	0.984392	SBS53=0.00;Control=1.00		SBS59-Control	0.980768	SBS59=0.00;Control=1.00		SBS60-Control	0.993713	SBS60=0.00;Control=1.00		SBS7d-Control	0.986684	SBS7d=0.00;Control=1.00		SBS59-Control	0.983192
SBS56-Control	0.973196	SBS56=0.00;Control=1.00		SBS60-Control	0.981371	SBS60=0.00;Control=1.00		SBS60-Control	0.987271	SBS60=0.00;Control=1.00		SBS84-Control	0.994232	SBS84=0.00;Control=1.00		SBS84-Control	0.981032	SBS84=0.00;Control=1.00		SBS59-Control	0.987675	SBS59=0.00;Control=1.00		SBS58-Control	0.981784	SBS58=0.00;Control=1.00		SBS59-Control	0.988258	SBS59=0.00;Control=1.00		SBS54-Control	0.984392	SBS54=0.00;Control=1.00		SBS60-Control	0.980768	SBS60=0.00;Control=1.00		SBS85-Control	0.993713	SBS85=0.00;Control=1.00		SBS84-Control	0.986684	SBS84=0.00;Control=1.00		SBS84-Control	0.983192
SBS59-Control	0.973196	SBS59=0.00;Control=1.00		Control	0.981371	Control=1		SBS84-Control	0.987271	SBS84=0.00;Control=1.00		SBS_MM1-Control	0.994232	SBS_MM1=0.00;Control=1.00		SBS_MM1-Control	0.981032	SBS_MM1=0.00;Control=1.00		SBS_MM1-Control	0.987675	SBS_MM1=0.00;Control=1.00		SBS59-Control	0.981784	SBS59=0.00;Control=1.00		SBS84-Control	0.988258	SBS84=0.00;Control=1.00		SBS_MM1-Control	0.984392	SBS_MM1=0.00;Control=1.00		SBS84-Control	0.980768	SBS84=0.00;Control=1.00		SBS_MM1-Control	0.993713	SBS_MM1=0.00;Control=1.00		SBS9-Control	0.986684	SBS9=0.00;Control=1.00		SBS_MM1-Control	0.983192
SBS5-SBS18	0.934294	SBS5=0.31;SBS18=0.69		SBS18-SBS30	0.933394	SBS18=0.87;SBS30=0.13		SBS10a-SBS18	0.948954	SBS10a=0.04;SBS18=0.96		SBS18-SBS30	0.941072	SBS18=0.91;SBS30=0.09		SBS18-SBS30	0.952745	SBS18=0.90;SBS30=0.10		SBS18-SBS30	0.931461	SBS18=0.90;SBS30=0.10		SBS18-SBS84	0.919392	SBS18=0.92;SBS84=0.08		SBS18-SBS30	0.936077	SBS18=0.92;SBS30=0.08		SBS18-SBS30	0.945193	SBS18=0.91;SBS30=0.09		SBS18-SBS58	0.952631	SBS18=0.88;SBS58=0.12		SBS18-SBS30	0.942159	SBS18=0.92;SBS30=0.08		SBS5-SBS18	0.941585	SBS5=0.10;SBS18=0.90		SBS18-SBS58	0.953042
SBS18-SBS30	0.932482	SBS18=0.85;SBS30=0.15		SBS5-SBS18	0.930967	SBS5=0.24;SBS18=0.76		SBS18-SBS19	0.948392	SBS18=0.95;SBS19=0.05		SBS5-SBS18	0.940026	SBS5=0.17;SBS18=0.83		SBS7a-SBS18	0.951803	SBS7a=0.06;SBS18=0.94		SBS18-SBS32	0.927572	SBS18=0.92;SBS32=0.08		SBS18-SBS32	0.918409	SBS18=0.93;SBS32=0.07		SBS5-SBS18	0.93551	SBS5=0.17;SBS18=0.83		SBS11-SBS18	0.943814	SBS11=0.07;SBS18=0.93		SBS5-SBS18	0.952443	SBS5=0.22;SBS18=0.78		SBS18-SBS32	0.940752	SBS18=0.92;SBS32=0.08		SBS18-SBS30	0.94146	SBS18=0.96;SBS30=0.04		SBS18-SBS32	0.95058
SBS18-SBS_MM1	0.931518	SBS18=0.80;SBS_MM1=0.20		SBS7b-SBS18	0.92999	SBS7b=0.09;SBS18=0.91		SBS18-SBS58	0.947829	SBS18=0.93;SBS58=0.07		SBS18-SBS58	0.939886	SBS18=0.91;SBS58=0.09		SBS5-SBS18	0.950311	SBS5=0.17;SBS18=0.83		SBS11-SBS18	0.92671	SBS11=0.06;SBS18=0.94		SBS18-SBS58	0.918392	SBS18=0.92;SBS58=0.08		SBS18-SBS32	0.934688	SBS18=0.92;SBS32=0.08		SBS18-SBS58	0.943766	SBS18=0.90;SBS58=0.10		SBS18-SBS30	0.949424	SBS18=0.91;SBS30=0.09		SBS5-SBS18	0.940499	SBS5=0.15;SBS18=0.85		SBS16-SBS18	0.94142	SBS16=0.04;SBS18=0.96		SBS5-SBS18	0.950025
SBS18-SBS84	0.930374	SBS18=0.85;SBS84=0.15		SBS18-SBS58	0.929527	SBS18=0.87;SBS58=0.13		SBS18-SBS23	0.947454	SBS18=0.95;SBS23=0.05		SBS18-SBS32	0.939783	SBS18=0.91;SBS32=0.09		SBS11-SBS18	0.950099	SBS11=0.07;SBS18=0.93		SBS7a-SBS18	0.926138	SBS7a=0.04;SBS18=0.96		SBS18-SBS19	0.918365	SBS18=0.94;SBS19=0.06		SBS18-SBS19	0.934363	SBS18=0.94;SBS19=0.06		SBS18-SBS32	0.943569	SBS18=0.91;SBS32=0.09		SBS18-SBS37	0.949257	SBS18=0.87;SBS37=0.13		SBS18-SBS23	0.939486	SBS18=0.95;SBS23=0.05		SBS18-SBS58	0.941316	SBS18=0.95;SBS58=0.05		SBS18-SBS30	0.949491
SBS18-SBS32	0.927935	SBS18=0.85;SBS32=0.15		SBS18-SBS19	0.92939	SBS18=0.91;SBS19=0.09		SBS16-SBS18	0.947339	SBS16=0.05;SBS18=0.95		SBS11-SBS18	0.939319	SBS11=0.06;SBS18=0.94		SBS7b-SBS18	0.948648	SBS7b=0.06;SBS18=0.94		SBS18-SBS84	0.926097	SBS18=0.94;SBS84=0.06		SBS5-SBS18	0.918145	SBS5=0.14;SBS18=0.86		SBS18-SBS58	0.933729	SBS18=0.92;SBS58=0.08		SBS18-SBS59	0.94289	SBS18=0.95;SBS59=0.05		SBS12-SBS18	0.948316	SBS12=0.10;SBS18=0.90		SBS11-SBS18	0.939401	SBS11=0.05;SBS18=0.95		SBS18-SBS32	0.941286	SBS18=0.95;SBS32=0.05		SBS18-SBS51	0.949012
SBS18-SBS40	0.927101	SBS18=0.68;SBS40=0.32		SBS7a-SBS18	0.929348	SBS7a=0.07;SBS18=0.93		SBS18-SBS30	0.947169	SBS18=0.95;SBS30=0.05		SBS18-SBS23	0.939059	SBS18=0.94;SBS23=0.06		SBS18-SBS32	0.948444	SBS18=0.92;SBS32=0.08		SBS5-SBS18	0.925758	SBS5=0.13;SBS18=0.87		SBS18-SBS30	0.917974	SBS18=0.94;SBS30=0.06		SBS18-SBS57	0.93341	SBS18=0.93;SBS57=0.07		SBS7b-SBS18	0.942245	SBS7b=0.06;SBS18=0.94		SBS18-SBS40	0.947838	SBS18=0.80;SBS40=0.20		SBS18-SBS19	0.939113	SBS18=0.95;SBS19=0.05		SBS18-SBS26	0.94106	SBS18=0.95;SBS26=0.05		SBS18-SBS19	0.948784
SBS18-SBS19	0.926378	SBS18=0.89;SBS19=0.11		SBS11-SBS18	0.926688	SBS11=0.08;SBS18=0.92		SBS5-SBS18	0.947145	SBS5=0.11;SBS18=0.89		SBS18-SBS19	0.938627	SBS18=0.94;SBS19=0.06		SBS2-SBS18	0.948153	SBS2=0.03;SBS18=0.97		SBS7b-SBS18	0.92559	SBS7b=0.05;SBS18=0.95		SBS18-SBS23	0.917191	SBS18=0.95;SBS23=0.05		SBS7b-SBS18	0.933355	SBS7b=0.05;SBS18=0.95		SBS18-SBS19	0.941648	SBS18=0.94;SBS19=0.06		SBS18-SBS19	0.947781	SBS18=0.94;SBS19=0.06		SBS18-SBS84	0.93877	SBS18=0.95;SBS84=0.05		SBS12-SBS18	0.941002	SBS12=0.05;SBS18=0.95		SBS18-SBS31	0.948621
SBS18-SBS23	0.9251	SBS18=0.89;SBS23=0.11		SBS2-SBS18	0.926127	SBS2=0.04;SBS18=0.96		SBS18-SBS37	0.946429	SBS18=0.94;SBS37=0.06		SBS7b-SBS18	0.938227	SBS7b=0.05;SBS18=0.95		SBS12-SBS18	0.947629	SBS12=0.07;SBS18=0.93		SBS18-SBS19	0.92558	SBS18=0.95;SBS19=0.05		SBS11-SBS18	0.917156	SBS11=0.05;SBS18=0.95		SBS18-SBS23	0.933019	SBS18=0.95;SBS23=0.05		SBS18-SBS23	0.941388	SBS18=0.94;SBS23=0.06		SBS16-SBS18	0.947429	SBS16=0.07;SBS18=0.93		SBS7b-SBS18	0.93841	SBS7b=0.04;SBS18=0.96		SBS18-SBS37	0.94096	SBS18=0.94;SBS37=0.06		SBS16-SBS18	0.948401
SBS18-SBS44	0.924835	SBS18=0.84;SBS44=0.16		SBS18-SBS31	0.925794	SBS18=0.89;SBS31=0.11		SBS18-SBS31	0.946308	SBS18=0.95;SBS31=0.05		SBS18-SBS31	0.937727	SBS18=0.93;SBS31=0.07		SBS16-SBS18	0.947392	SBS16=0.06;SBS18=0.94		SBS18-SBS23	0.925541	SBS18=0.95;SBS23=0.05		SBS2-SBS18	0.916883	SBS2=0.02;SBS18=0.98		SBS18-SBS31	0.933017	SBS18=0.93;SBS31=0.07		SBS7a-SBS18	0.940671	SBS7a=0.04;SBS18=0.96		SBS18-SBS26	0.947425	SBS18=0.91;SBS26=0.09		SBS18-SBS31	0.938395	SBS18=0.94;SBS31=0.06		SBS11-SBS18	0.940782	SBS11=0.03;SBS18=0.97		SBS18-SBS37	0.948212
SBS18-SBS58	0.923248	SBS18=0.86;SBS58=0.14		SBS18-SBS40	0.925537	SBS18=0.77;SBS40=0.23		SBS12-SBS18	0.946223	SBS12=0.05;SBS18=0.95		SBS18-SBS59	0.936654	SBS18=0.97;SBS59=0.03		SBS18-SBS58	0.947163	SBS18=0.93;SBS58=0.07		SBS2-SBS18	0.925476	SBS2=0.03;SBS18=0.97		SBS16-SBS18	0.916296	SBS16=0.04;SBS18=0.96		SBS11-SBS18	0.932905	SBS11=0.05;SBS18=0.95		SBS5-SBS18	0.940506	SBS5=0.12;SBS18=0.88		SBS18-SBS31	0.947329	SBS18=0.91;SBS31=0.09		SBS18-SBS37	0.938376	SBS18=0.93;SBS37=0.07		SBS18-SBS57	0.940702	SBS18=0.96;SBS57=0.04		SBS11-SBS18	0.948212
SBS11-SBS18	0.921812	SBS11=0.09;SBS18=0.91		SBS18-SBS23	0.925381	SBS18=0.93;SBS23=0.07		SBS18-SBS84	0.946187	SBS18=0.96;SBS84=0.04		SBS12-SBS18	0.936534	SBS12=0.06;SBS18=0.94		SBS18-SBS37	0.947108	SBS18=0.92;SBS37=0.08		SBS18-SBS58	0.925352	SBS18=0.94;SBS58=0.06		SBS18-SBS_MM1	0.916074	SBS18=0.94;SBS_MM1=0.06		SBS18-SBS37	0.932755	SBS18=0.92;SBS37=0.08		SBS2-SBS18	0.94014	SBS2=0.02;SBS18=0.98		SBS18-SBS32	0.947077	SBS18=0.92;SBS32=0.08		SBS18-SBS59	0.93837	SBS18=0.97;SBS59=0.03		SBS7b-SBS18	0.940502	SBS7b=0.02;SBS18=0.98		SBS18-SBS23	0.948198
SBS3-SBS18	0.92092	SBS3=0.25;SBS18=0.75		SBS18-SBS32	0.924884	SBS18=0.90;SBS32=0.10		SBS2-SBS18	0.946113	SBS2=0.02;SBS18=0.98		SBS18-SBS84	0.936508	SBS18=0.95;SBS84=0.05		SBS18-SBS40	0.946717	SBS18=0.87;SBS40=0.13		SBS6-SBS18	0.924549	SBS6=0.04;SBS18=0.96		SBS12-SBS18	0.91592	SBS12=0.04;SBS18=0.96		SBS18-SBS_MM1	0.932739	SBS18=0.92;SBS_MM1=0.08		SBS18-SBS84	0.940005	SBS18=0.95;SBS84=0.05		SBS18-SBS57	0.946931	SBS18=0.92;SBS57=0.08		SBS18-SBS57	0.938344	SBS18=0.95;SBS57=0.05		SBS18-SBS23	0.940475	SBS18=0.98;SBS23=0.02		SBS18-SBS44	0.948077
SBS18-SBS42	0.918946	SBS18=0.88;SBS42=0.12		SBS18-SBS59	0.924803	SBS18=0.95;SBS59=0.05		SBS11-SBS18	0.946061	SBS11=0.03;SBS18=0.97		SBS18-SBS26	0.9365	SBS18=0.94;SBS26=0.06		SBS18-SBS26	0.946572	SBS18=0.94;SBS26=0.06		SBS18-SBS44	0.923889	SBS18=0.96;SBS44=0.04		SBS18-SBS51	0.915835	SBS18=0.96;SBS51=0.04		SBS18-SBS39	0.932467	SBS18=0.90;SBS39=0.10		SBS18-SBS31	0.939644	SBS18=0.94;SBS31=0.06		SBS10a-SBS18	0.94679	SBS10a=0.04;SBS18=0.96		SBS18-SBS58	0.938091	SBS18=0.95;SBS58=0.05		SBS18-SBS19	0.940428	SBS18=0.98;SBS19=0.02		SBS18-SBS40	0.94807
SBS18-SBS39	0.918858	SBS18=0.83;SBS39=0.17		SBS16-SBS18	0.923733	SBS16=0.07;SBS18=0.93		SBS7b-SBS18	0.946042	SBS7b=0.03;SBS18=0.97		SBS18-SBS57	0.936491	SBS18=0.95;SBS57=0.05		SBS18-SBS23	0.946307	SBS18=0.96;SBS23=0.04		SBS18-SBS59	0.923717	SBS18=0.98;SBS59=0.02		SBS7a-SBS18	0.915831	SBS7a=0.02;SBS18=0.98		SBS18-SBS84	0.93226	SBS18=0.95;SBS84=0.05		SBS18-SBS41	0.939297	SBS18=0.94;SBS41=0.06		SBS18-SBS23	0.946277	SBS18=0.95;SBS23=0.05		SBS12-SBS18	0.938074	SBS12=0.05;SBS18=0.95		SBS18-SBS85	0.940351	SBS18=0.97;SBS85=0.03		SBS18-SBS41	0.948024
SBS18-SBS37	0.918525	SBS18=0.87;SBS37=0.13		SBS18-SBS26	0.922588	SBS18=0.92;SBS26=0.08		SBS18-SBS26	0.945927	SBS18=0.96;SBS26=0.04		SBS16-SBS18	0.93648	SBS16=0.04;SBS18=0.96		SBS18-SBS59	0.946027	SBS18=0.98;SBS59=0.02		SBS18-SBS27	0.923694	SBS18=0.98;SBS27=0.02		SBS18-SBS37	0.915811	SBS18=0.95;SBS37=0.05		SBS12-SBS18	0.932113	SBS12=0.06;SBS18=0.94		SBS18-SBS57	0.938916	SBS18=0.96;SBS57=0.04		SBS18-SBS25	0.946036	SBS18=0.87;SBS25=0.13		SBS16-SBS18	0.938015	SBS16=0.04;SBS18=0.96		SBS18-SBS84	0.940324	SBS18=0.97;SBS84=0.03		SBS10a-SBS18	0.948001
SBS18-SBS41	0.918307	SBS18=0.87;SBS41=0.13		SBS18-SBS37	0.922588	SBS18=0.90;SBS37=0.10		SBS18-SBS32	0.945896	SBS18=0.96;SBS32=0.04		SBS18-SBS37	0.936439	SBS18=0.93;SBS37=0.07		SBS9-SBS18	0.945866	SBS9=0.07;SBS18=0.93		SBS18-SBS41	0.923601	SBS18=0.96;SBS41=0.04		SBS18-SBS26	0.915666	SBS18=0.96;SBS26=0.04		SBS18-SBS40	0.932023	SBS18=0.88;SBS40=0.12		SBS18-SBS85	0.938915	SBS18=0.95;SBS85=0.05		SBS9-SBS18	0.94594	SBS9=0.11;SBS18=0.89		SBS18-SBS26	0.937985	SBS18=0.95;SBS26=0.05		SBS18-SBS54	0.940304	SBS18=0.98;SBS54=0.02		SBS12-SBS18	0.947888
SBS18-SBS25	0.918252	SBS18=0.82;SBS25=0.18		SBS12-SBS18	0.922492	SBS12=0.08;SBS18=0.92		SBS18-SBS_MM1	0.945881	SBS18=0.95;SBS_MM1=0.05		SBS2-SBS18	0.935999	SBS2=0.02;SBS18=0.98		SBS18-SBS85	0.945753	SBS18=0.95;SBS85=0.05		SBS18-SBS31	0.923578	SBS18=0.97;SBS31=0.03		SBS18-SBS44	0.91565	SBS18=0.96;SBS44=0.04		SBS18-SBS41	0.931891	SBS18=0.94;SBS41=0.06		SBS18-SBS34	0.938779	SBS18=0.98;SBS34=0.02		SBS18-SBS85	0.945935	SBS18=0.92;SBS85=0.08		SBS7a-SBS18	0.937616	SBS7a=0.02;SBS18=0.98		SBS18-SBS51	0.940236	SBS18=0.97;SBS51=0.03		SBS18-SBS25	0.947882
SBS6-SBS18	0.918072	SBS6=0.08;SBS18=0.92		SBS18-SBS57	0.922168	SBS18=0.93;SBS57=0.07		SBS18-SBS56	0.945772	SBS18=0.97;SBS56=0.03		SBS7a-SBS18	0.93599	SBS7a=0.03;SBS18=0.97		SBS18-SBS31	0.945704	SBS18=0.96;SBS31=0.04		SBS18-SBS_MM1	0.923533	SBS18=0.96;SBS_MM1=0.04		SBS18-SBS33	0.915626	SBS18=0.98;SBS33=0.02		SBS18-SBS25	0.931809	SBS18=0.91;SBS25=0.09		SBS18-SBS25	0.938726	SBS18=0.93;SBS25=0.07		SBS2-SBS18	0.945734	SBS2=0.03;SBS18=0.97		SBS18-SBS_MM1	0.937486	SBS18=0.95;SBS_MM1=0.05		SBS18-SBS46	0.940227	SBS18=0.97;SBS46=0.03		SBS18-SBS84	0.947868
SBS9-SBS18	0.91758	SBS9=0.15;SBS18=0.85		SBS18-SBS84	0.922115	SBS18=0.94;SBS84=0.06		SBS18-SBS85	0.94577	SBS18=0.96;SBS85=0.04		SBS18-SBS40	0.935928	SBS18=0.90;SBS40=0.10		SBS18-SBS84	0.945677	SBS18=0.96;SBS84=0.04		SBS18-SBS47	0.923442	SBS18=0.98;SBS47=0.02		SBS18-SBS57	0.915572	SBS18=0.97;SBS57=0.03		SBS3-SBS18	0.931589	SBS3=0.10;SBS18=0.90		SBS18-SBS47	0.938518	SBS18=0.97;SBS47=0.03		SBS7b-SBS18	0.945535	SBS7b=0.05;SBS18=0.95		SBS18-SBS40	0.937366	SBS18=0.92;SBS40=0.08		SBS18-SBS_MM1	0.940178	SBS18=0.97;SBS_MM1=0.03		SBS18-SBS85	0.947738
SBS18-SBS57	0.917384	SBS18=0.91;SBS57=0.09		SBS18-SBS25	0.922052	SBS18=0.87;SBS25=0.13		SBS9-SBS18	0.945729	SBS9=0.05;SBS18=0.95		SBS9-SBS18	0.935651	SBS9=0.06;SBS18=0.94		SBS18-SBS19	0.945624	SBS18=0.97;SBS19=0.03		SBS7d-SBS18	0.923405	SBS7d=0.02;SBS18=0.98		SBS18-SBS31	0.915464	SBS18=0.97;SBS31=0.03		SBS18-SBS26	0.931518	SBS18=0.95;SBS26=0.05		SBS9-SBS18	0.938407	SBS9=0.04;SBS18=0.96		SBS18-SBS41	0.945502	SBS18=0.92;SBS41=0.08		SBS18-SBS46	0.937249	SBS18=0.96;SBS46=0.04		SBS17a-SBS18	0.940154	SBS17a=0.01;SBS18=0.99		SBS18-SBS57	0.947646
SBS16-SBS18	0.917375	SBS16=0.08;SBS18=0.92		SBS18-SBS50	0.921402	SBS18=0.94;SBS50=0.06		SBS18-SBS57	0.945642	SBS18=0.97;SBS57=0.03		SBS18-SBS51	0.935601	SBS18=0.96;SBS51=0.04		SBS18-SBS41	0.945623	SBS18=0.95;SBS41=0.05		SBS18-SBS85	0.923397	SBS18=0.97;SBS85=0.03		SBS18-SBS40	0.915447	SBS18=0.93;SBS40=0.07		SBS18-SBS85	0.931386	SBS18=0.95;SBS85=0.05		SBS10a-SBS18	0.938379	SBS10a=0.01;SBS18=0.99		SBS7d-SBS18	0.945362	SBS7d=0.04;SBS18=0.96		SBS7d-SBS18	0.93715	SBS7d=0.02;SBS18=0.98		SBS18-SBS31	0.940105	SBS18=0.98;SBS31=0.02		SBS7b-SBS18	0.947639
SBS18-SBS31	0.917146	SBS18=0.90;SBS31=0.10		SBS18-SBS46	0.921247	SBS18=0.93;SBS46=0.07		SBS18-SBS59	0.945395	SBS18=0.99;SBS59=0.01		SBS10b-SBS18	0.935511	SBS10b=0.02;SBS18=0.98		SBS18-SBS54	0.945592	SBS18=0.97;SBS54=0.03		SBS18-SBS25	0.923377	SBS18=0.95;SBS25=0.05		SBS7b-SBS18	0.915413	SBS7b=0.02;SBS18=0.98		SBS16-SBS18	0.931352	SBS16=0.03;SBS18=0.97		SBS10b-SBS18	0.938343	SBS10b=0.01;SBS18=0.99		SBS11-SBS18	0.945329	SBS11=0.05;SBS18=0.95		SBS2-SBS18	0.937117	SBS2=0.01;SBS18=0.99		SBS18-SBS59	0.940061	SBS18=0.99;SBS59=0.01		SBS18-SBS26	0.94762
SBS7b-SBS18	0.916891	SBS7b=0.07;SBS18=0.93		SBS3-SBS18	0.921213	SBS3=0.13;SBS18=0.87		SBS18-SBS41	0.945367	SBS18=0.97;SBS41=0.03		SBS18-SBS54	0.935453	SBS18=0.97;SBS54=0.03		SBS18-SBS57	0.94552	SBS18=0.96;SBS57=0.04		SBS1-SBS18	0.923344	SBS1=0.01;SBS18=0.99		SBS18-SBS39	0.915367	SBS18=0.95;SBS39=0.05		SBS18-SBS46	0.931313	SBS18=0.95;SBS46=0.05		SBS6-SBS18	0.938311	SBS6=0.02;SBS18=0.98		SBS18-SBS46	0.944906	SBS18=0.93;SBS46=0.07		SBS18-SBS39	0.93703	SBS18=0.96;SBS39=0.04		SBS9-SBS18	0.940051	SBS9=0.03;SBS18=0.97		SBS7d-SBS18	0.947559
SBS12-SBS18	0.91672	SBS12=0.10;SBS18=0.90		SBS18-SBS51	0.921184	SBS18=0.93;SBS51=0.07		SBS18-SBS27	0.945295	SBS18=0.99;SBS27=0.01		SBS18-SBS25	0.935437	SBS18=0.94;SBS25=0.06		SBS18-SBS51	0.945455	SBS18=0.96;SBS51=0.04		SBS18-SBS51	0.923292	SBS18=0.98;SBS51=0.02		SBS18-SBS85	0.91536	SBS18=0.97;SBS85=0.03		SBS9-SBS18	0.931153	SBS9=0.06;SBS18=0.94		SBS18-SBS51	0.938235	SBS18=0.98;SBS51=0.02		SBS18-SBS33	0.944686	SBS18=0.97;SBS33=0.03		SBS9-SBS18	0.937021	SBS9=0.04;SBS18=0.96		SBS18-SBS33	0.940036	SBS18=0.99;SBS33=0.01		SBS9-SBS18	0.947494
SBS18-SBS51	0.916038	SBS18=0.91;SBS51=0.09		SBS18-SBS85	0.921044	SBS18=0.94;SBS85=0.06		SBS7a-SBS18	0.94529	SBS7a=0.01;SBS18=0.99		SBS18-SBS_MM1	0.935355	SBS18=0.96;SBS_MM1=0.04		SBS18-SBS25	0.945434	SBS18=0.93;SBS25=0.07		SBS9-SBS18	0.923259	SBS9=0.03;SBS18=0.97		SBS7d-SBS18	0.915282	SBS7d=0.02;SBS18=0.98		SBS7d-SBS18	0.931088	SBS7d=0.02;SBS18=0.98		SBS18-SBS37	0.93823	SBS18=0.97;SBS37=0.03		SBS18-SBS51	0.944586	SBS18=0.94;SBS51=0.06		SBS18-SBS27	0.936932	SBS18=0.99;SBS27=0.01		SBS18-SBS40	0.940033	SBS18=0.96;SBS40=0.04		SBS18-SBS50	0.947487
SBS18-SBS26	0.915714	SBS18=0.92;SBS26=0.08		SBS18-SBS54	0.920968	SBS18=0.96;SBS54=0.04		SBS18-SBS25	0.9452	SBS18=0.97;SBS25=0.03		SBS18-SBS21	0.935345	SBS18=0.98;SBS21=0.02		SBS18-SBS46	0.945427	SBS18=0.96;SBS46=0.04		SBS18-SBS37	0.923223	SBS18=0.98;SBS37=0.02		SBS18-SBS42	0.91526	SBS18=0.97;SBS42=0.03		SBS7a-SBS18	0.931045	SBS7a=0.02;SBS18=0.98		SBS18-SBS40	0.938192	SBS18=0.95;SBS40=0.05		SBS18-SBS_MM1	0.944536	SBS18=0.94;SBS_MM1=0.06		SBS18-SBS85	0.936902	SBS18=0.98;SBS85=0.02		SBS7c-SBS18	0.940019	SBS7c=0.01;SBS18=0.99		SBS18-SBS34	0.947389
SBS18-SBS85	0.915304	SBS18=0.92;SBS85=0.08		SBS18-SBS41	0.920857	SBS18=0.93;SBS41=0.07		SBS10b-SBS18	0.945194	SBS10b=0.01;SBS18=0.99		SBS18-SBS44	0.935294	SBS18=0.97;SBS44=0.03		SBS18-SBS50	0.945388	SBS18=0.97;SBS50=0.03		SBS18-SBS42	0.923196	SBS18=0.98;SBS42=0.02		SBS18-SBS27	0.915254	SBS18=0.99;SBS27=0.01		SBS6-SBS18	0.931016	SBS6=0.03;SBS18=0.97		SBS7d-SBS18	0.938149	SBS7d=0.01;SBS18=0.99		SBS3-SBS18	0.944434	SBS3=0.11;SBS18=0.89		SBS18-SBS25	0.936887	SBS18=0.96;SBS25=0.04		SBS18-SBS21	0.940002	SBS18=0.99;SBS21=0.01		SBS18-SBS47	0.947388
SBS18-SBS46	0.915197	SBS18=0.91;SBS46=0.09		SBS18-SBS_MM1	0.920787	SBS18=0.93;SBS_MM1=0.07		SBS18-SBS40	0.945186	SBS18=0.96;SBS40=0.04		SBS18-SBS85	0.935285	SBS18=0.97;SBS85=0.03		SBS18-SBS33	0.94533	SBS18=0.98;SBS33=0.02		SBS18-SBS57	0.923195	SBS18=0.98;SBS57=0.02		SBS18-SBS54	0.915245	SBS18=0.98;SBS54=0.02		SBS13-SBS18	0.930965	SBS13=0.02;SBS18=0.98		SBS18-SBS44	0.938145	SBS18=0.98;SBS44=0.02		SBS18-SBS84	0.944403	SBS18=0.96;SBS84=0.04		SBS18-SBS54	0.93687	SBS18=0.99;SBS54=0.01		SBS7d-SBS18	0.939983	SBS7d=0.01;SBS18=0.99		SBS18-SBS_MM1	0.947315
SBS7a-SBS18	0.914533	SBS7a=0.04;SBS18=0.96		SBS7d-SBS18	0.920674	SBS7d=0.04;SBS18=0.96		SBS17a-SBS18	0.945142	SBS17a=0.01;SBS18=0.99		SBS18-SBS27	0.935238	SBS18=0.98;SBS27=0.02		SBS18-SBS47	0.945318	SBS18=0.97;SBS47=0.03		SBS12-SBS18	0.923161	SBS12=0.02;SBS18=0.98		SBS18-SBS25	0.915208	SBS18=0.96;SBS25=0.04		SBS18-SBS51	0.930819	SBS18=0.97;SBS51=0.03		SBS18-SBS27	0.938111	SBS18=0.99;SBS27=0.01		SBS18-SBS54	0.944319	SBS18=0.96;SBS54=0.04		SBS18-SBS21	0.936864	SBS18=0.99;SBS21=0.01		SBS18-SBS41	0.939929	SBS18=0.99;SBS41=0.01		SBS3-SBS18	0.947279
SBS7d-SBS18	0.914323	SBS7d=0.05;SBS18=0.95		SBS9-SBS18	0.920449	SBS9=0.08;SBS18=0.92		SBS18-SBS46	0.945108	SBS18=0.99;SBS46=0.01		SBS18-SBS46	0.935232	SBS18=0.97;SBS46=0.03		SBS18-SBS44	0.945305	SBS18=0.96;SBS44=0.04		SBS18-SBS40	0.923151	SBS18=0.97;SBS40=0.03		SBS18-SBS50	0.91518	SBS18=0.98;SBS50=0.02		SBS18-SBS44	0.930793	SBS18=0.97;SBS44=0.03		SBS1-SBS18	0.93811	SBS1=0.01;SBS18=0.99		SBS18-SBS44	0.944263	SBS18=0.95;SBS44=0.05		SBS17a-SBS18	0.936805	SBS17a=0.01;SBS18=0.99		SBS18-SBS50	0.939923	SBS18=0.99;SBS50=0.01		SBS18-SBS21	0.947223
SBS13-SBS18	0.913418	SBS13=0.03;SBS18=0.97		SBS18-SBS47	0.920194	SBS18=0.96;SBS47=0.04		SBS18-SBS44	0.945097	SBS18=0.99;SBS44=0.01		SBS7d-SBS18	0.935207	SBS7d=0.02;SBS18=0.98		SBS18-SBS_MM1	0.94518	SBS18=0.96;SBS_MM1=0.04		SBS18-SBS21	0.923144	SBS18=0.99;SBS21=0.01		SBS18-SBS21	0.915149	SBS18=0.99;SBS21=0.01		SBS7c-SBS18	0.930779	SBS7c=0.02;SBS18=0.98		SBS7c-SBS18	0.938101	SBS7c=0.01;SBS18=0.99		SBS18-SBS39	0.944247	SBS18=0.92;SBS39=0.08		SBS18-SBS44	0.936779	SBS18=0.99;SBS44=0.01		SBS18-SBS39	0.939901	SBS18=0.99;SBS39=0.01		SBS18-SBS46	0.947217
SBS18-SBS21	0.913285	SBS18=0.96;SBS21=0.04		SBS18-SBS39	0.920083	SBS18=0.93;SBS39=0.07		SBS18-SBS51	0.945087	SBS18=0.99;SBS51=0.01		SBS18-SBS41	0.935133	SBS18=0.97;SBS41=0.03		SBS18-SBS21	0.945059	SBS18=0.98;SBS21=0.02		SBS18-SBS34	0.923124	SBS18=0.99;SBS34=0.01		SBS18-SBS41	0.915128	SBS18=0.98;SBS41=0.02		SBS1-SBS18	0.930752	SBS1=0.01;SBS18=0.99		SBS18-SBS42	0.938066	SBS18=0.98;SBS42=0.02		SBS7a-SBS18	0.944164	SBS7a=0.02;SBS18=0.98		SBS18-SBS51	0.936758	SBS18=0.99;SBS51=0.01		SBS7a-SBS18	0.939901	SBS7a=0.00;SBS18=1.00		SBS2-SBS18	0.94721
SBS2-SBS18	0.913128	SBS2=0.02;SBS18=0.98		SBS7c-SBS18	0.919934	SBS7c=0.03;SBS18=0.97		SBS18-SBS54	0.945084	SBS18=0.99;SBS54=0.01		SBS18-SBS33	0.935054	SBS18=0.99;SBS33=0.01		SBS18-SBS39	0.945043	SBS18=0.96;SBS39=0.04		SBS18-SBS54	0.923106	SBS18=0.99;SBS54=0.01		SBS18-SBS47	0.915084	SBS18=0.99;SBS47=0.01		SBS18-SBS21	0.930639	SBS18=0.99;SBS21=0.01		SBS12-SBS18	0.938063	SBS12=0.02;SBS18=0.98		SBS18-SBS21	0.943967	SBS18=0.97;SBS21=0.03		SBS18-SBS42	0.936746	SBS18=0.99;SBS42=0.01		SBS2-SBS18	0.939892	SBS2=0.00;SBS18=1.00		SBS7c-SBS18	0.947196
SBS7c-SBS18	0.913071	SBS7c=0.04;SBS18=0.96		SBS18-SBS27	0.919634	SBS18=0.98;SBS27=0.02		SBS18-SBS34	0.945072	SBS18=1.00;SBS34=0.00		SBS6-SBS18	0.935038	SBS6=0.02;SBS18=0.98		SBS7d-SBS18	0.945	SBS7d=0.01;SBS18=0.99		SBS18-SBS46	0.923102	SBS18=0.99;SBS46=0.01		SBS18-SBS46	0.915067	SBS18=0.98;SBS46=0.02		SBS18-SBS50	0.930627	SBS18=0.98;SBS50=0.02		SBS16-SBS18	0.938045	SBS16=0.01;SBS18=0.99		SBS18-SBS56	0.943937	SBS18=0.97;SBS56=0.03		SBS18-SBS24	0.93674	SBS18=0.99;SBS24=0.01		SBS18-SBS25	0.93988	SBS18=0.99;SBS25=0.01		SBS18-SBS39	0.947195
SBS15-SBS18	0.912993	SBS15=0.03;SBS18=0.97		SBS17a-SBS18	0.919594	SBS17a=0.02;SBS18=0.98		SBS7d-SBS18	0.945071	SBS7d=0.00;SBS18=1.00		SBS18-SBS28	0.934944	SBS18=0.99;SBS28=0.01		SBS3-SBS18	0.944922	SBS3=0.04;SBS18=0.96		SBS18-SBS26	0.923097	SBS18=0.99;SBS26=0.01		SBS6-SBS18	0.915056	SBS6=0.01;SBS18=0.99		SBS18-SBS54	0.930615	SBS18=0.99;SBS54=0.01		SBS18-SBS_MM1	0.938032	SBS18=0.98;SBS_MM1=0.02		SBS18-SBS50	0.943706	SBS18=0.97;SBS50=0.03		SBS18-SBS50	0.936734	SBS18=0.99;SBS50=0.01		SBS18-SBS27	0.939875	SBS18=1.00;SBS27=0.00		SBS18-SBS27	0.947176
SBS18-SBS50	0.912929	SBS18=0.96;SBS50=0.04		SBS18-SBS21	0.919592	SBS18=0.98;SBS21=0.02		SBS18-SBS21	0.945071	SBS18=1.00;SBS21=0.00		SBS18-SBS42	0.934911	SBS18=0.98;SBS42=0.02		SBS18-SBS34	0.944875	SBS18=0.99;SBS34=0.01		SBS18-SBS22	0.923096	SBS18=0.99;SBS22=0.01		SBS3-SBS18	0.915052	SBS3=0.03;SBS18=0.97		SBS2-SBS18	0.930603	SBS2=0.01;SBS18=0.99		SBS18-SBS33	0.937984	SBS18=0.99;SBS33=0.01		SBS18-SBS47	0.943482	SBS18=0.97;SBS47=0.03		SBS13-SBS18	0.936724	SBS13=0.00;SBS18=1.00		SBS18-SBS22	0.939868	SBS18=1.00;SBS22=0.00		SBS17a-SBS18	0.947169
SBS18-SBS47	0.912836	SBS18=0.96;SBS47=0.04		SBS18-SBS29	0.919582	SBS18=0.94;SBS29=0.06		SBS7c-SBS18	0.945055	SBS7c=0.00;SBS18=1.00		SBS18-SBS39	0.934901	SBS18=0.98;SBS39=0.02		SBS10a-SBS18	0.944859	SBS10a=0.01;SBS18=0.99		SBS7c-SBS18	0.923072	SBS7c=0.01;SBS18=0.99		SBS18-SBS24	0.91505	SBS18=0.98;SBS24=0.02		SBS17a-SBS18	0.930534	SBS17a=0.01;SBS18=0.99		SBS18-SBS26	0.937977	SBS18=0.99;SBS26=0.01		SBS10b-SBS18	0.943352	SBS10b=0.01;SBS18=0.99		SBS3-SBS18	0.936718	SBS3=0.02;SBS18=0.98		SBS1-SBS18	0.939865	SBS1=0.00;SBS18=1.00		SBS18-SBS22	0.947117
SBS18-SBS27	0.912757	SBS18=0.97;SBS27=0.03		SBS18-SBS33	0.9195	SBS18=0.98;SBS33=0.02		SBS18-SBS22	0.945053	SBS18=1.00;SBS22=0.00		SBS18-SBS24	0.934893	SBS18=0.98;SBS24=0.02		SBS17a-SBS18	0.94484	SBS17a=0.01;SBS18=0.99		SBS18-SBS39	0.923063	SBS18=0.99;SBS39=0.01		SBS18-SBS28	0.914986	SBS18=1.00;SBS28=0.00		SBS18-SBS33	0.930505	SBS18=0.99;SBS33=0.01		SBS18-SBS39	0.937973	SBS18=0.99;SBS39=0.01		SBS17a-SBS18	0.943309	SBS17a=0.01;SBS18=0.99		SBS18-SBS41	0.936701	SBS18=0.99;SBS41=0.01		SBS10a-SBS18	0.939865	SBS10a=0.00;SBS18=1.00		SBS10b-SBS18	0.947113
SBS18-SBS22	0.912713	SBS18=0.97;SBS22=0.03		SBS18-SBS42	0.919427	SBS18=0.97;SBS42=0.03		SBS17b-SBS18	0.94505	SBS17b=0.00;SBS18=1.00		SBS18-SBS50	0.934845	SBS18=0.99;SBS50=0.01		SBS18-SBS27	0.944819	SBS18=0.99;SBS27=0.01		SBS10b-SBS18	0.923056	SBS10b=0.00;SBS18=1.00		SBS18-SBS29	0.914975	SBS18=1.00;SBS29=0.00		SBS18-SBS59	0.930484	SBS18=1.00;SBS59=0.00		SBS18-SBS22	0.937953	SBS18=1.00;SBS22=0.00		SBS7c-SBS18	0.943297	SBS7c=0.02;SBS18=0.98		SBS18-SBS29	0.936695	SBS18=0.99;SBS29=0.01		SBS10b-SBS18	0.939865	SBS10b=0.00;SBS18=1.00		SBS6-SBS18	0.947091
SBS17a-SBS18	0.912657	SBS17a=0.02;SBS18=0.98		SBS10b-SBS18	0.919421	SBS10b=0.01;SBS18=0.99		SBS18-SBS28	0.945049	SBS18=1.00;SBS28=0.00		SBS18-SBS22	0.934841	SBS18=0.99;SBS22=0.01		SBS18-SBS22	0.94477	SBS18=0.99;SBS22=0.01		SBS18-SBS24	0.923045	SBS18=1.00;SBS24=0.00		SBS9-SBS18	0.914974	SBS9=0.00;SBS18=1.00		SBS18-SBS43	0.930478	SBS18=0.99;SBS43=0.01		SBS18-SBS28	0.937953	SBS18=1.00;SBS28=0.00		SBS18-SBS28	0.943287	SBS18=0.99;SBS28=0.01		SBS18-SBS33	0.936693	SBS18=1.00;SBS33=0.00		SBS13-SBS18	0.939865	SBS13=0.00;SBS18=1.00		SBS17b-SBS18	0.947082
SBS18-SBS24	0.912591	SBS18=0.94;SBS24=0.06		SBS18-SBS44	0.919393	SBS18=0.97;SBS44=0.03		SBS18-SBS47	0.945049	SBS18=1.00;SBS47=0.00		SBS17a-SBS18	0.934819	SBS17a=0.00;SBS18=1.00		SBS10b-SBS18	0.944741	SBS10b=0.00;SBS18=1.00		SBS18-SBS50	0.923045	SBS18=1.00;SBS50=0.00		SBS18	0.914974	SBS18=1		SBS18-SBS55	0.930468	SBS18=0.99;SBS55=0.01		SBS18-SBS60	0.937949	SBS18=1.00;SBS60=0.00		SBS18-SBS27	0.943284	SBS18=0.99;SBS27=0.01		SBS18-SBS22	0.936691	SBS18=1.00;SBS22=0.00		SBS14-SBS18	0.939865	SBS14=0.00;SBS18=1.00		SBS18-SBS28	0.947077
SBS18-SBS28	0.912448	SBS18=0.98;SBS28=0.02		SBS18-SBS22	0.919385	SBS18=0.98;SBS22=0.02		SBS18	0.945049	SBS18=1		SBS13-SBS18	0.934816	SBS13=0.00;SBS18=1.00		SBS18-SBS42	0.944741	SBS18=1.00;SBS42=0.00		SBS18-SBS43	0.92304	SBS18=1.00;SBS43=0.00		SBS10a-SBS18	0.914974	SBS10a=0.00;SBS18=1.00		SBS18-SBS27	0.930457	SBS18=1.00;SBS27=0.00		SBS18-SBS54	0.937948	SBS18=1.00;SBS54=0.00		SBS13-SBS18	0.943206	SBS13=0.01;SBS18=0.99		SBS17b-SBS18	0.936688	SBS17b=0.00;SBS18=1.00		SBS15-SBS18	0.939865	SBS15=0.00;SBS18=1.00		SBS7a-SBS18	0.947055
SBS18-SBS34	0.912399	SBS18=0.98;SBS34=0.02		SBS18-SBS28	0.919337	SBS18=0.99;SBS28=0.01		SBS1-SBS18	0.945049	SBS1=0.00;SBS18=1.00		SBS3-SBS18	0.934816	SBS3=0.01;SBS18=0.99		SBS18	0.94474	SBS18=1		SBS16-SBS18	0.92304	SBS16=0.00;SBS18=1.00		SBS18-SBS36	0.914974	SBS18=1.00;SBS36=0.00		SBS18-SBS22	0.930448	SBS18=1.00;SBS22=0.00		SBS18-SBS21	0.937948	SBS18=1.00;SBS21=0.00		SBS18-SBS22	0.943166	SBS18=0.99;SBS22=0.01		SBS18	0.936687	SBS18=1		SBS17b-SBS18	0.939865	SBS17b=0.00;SBS18=1.00		SBS18-SBS54	0.947054
SBS18-SBS54	0.912267	SBS18=0.98;SBS54=0.02		SBS18-SBS24	0.919251	SBS18=0.97;SBS24=0.03		SBS3-SBS18	0.945049	SBS3=0.00;SBS18=1.00		SBS17b-SBS18	0.934799	SBS17b=0.00;SBS18=1.00		SBS1-SBS18	0.94474	SBS1=0.00;SBS18=1.00		SBS18	0.923039	SBS18=1		SBS1-SBS18	0.914974	SBS1=0.00;SBS18=1.00		SBS18-SBS28	0.930441	SBS18=1.00;SBS28=0.00		SBS18-SBS55	0.937947	SBS18=1.00;SBS55=0.00		SBS18-SBS42	0.943157	SBS18=0.98;SBS42=0.02		SBS1-SBS18	0.936687	SBS1=0.00;SBS18=1.00		SBS18	0.939865	SBS18=1		SBS18-SBS33	0.947052
SBS17b-SBS18	0.91224	SBS17b=0.01;SBS18=0.99		SBS6-SBS18	0.919193	SBS6=0.01;SBS18=0.99		SBS4-SBS18	0.945049	SBS4=0.00;SBS18=1.00		SBS18	0.934799	SBS18=1		SBS4-SBS18	0.94474	SBS4=0.00;SBS18=1.00		SBS3-SBS18	0.923039	SBS3=0.00;SBS18=1.00		SBS4-SBS18	0.914974	SBS4=0.00;SBS18=1.00		SBS18-SBS47	0.930434	SBS18=1.00;SBS47=0.00		SBS13-SBS18	0.937945	SBS13=0.00;SBS18=1.00		SBS6-SBS18	0.943097	SBS6=0.01;SBS18=0.99		SBS4-SBS18	0.936687	SBS4=0.00;SBS18=1.00		SBS18-SBS20	0.939865	SBS18=1.00;SBS20=0.00		SBS18	0.947049
SBS18-SBS59	0.912201	SBS18=0.99;SBS59=0.01		SBS18-SBS34	0.919095	SBS18=1.00;SBS34=0.00		SBS6-SBS18	0.945049	SBS6=0.00;SBS18=1.00		SBS1-SBS18	0.934799	SBS1=0.00;SBS18=1.00		SBS6-SBS18	0.94474	SBS6=0.00;SBS18=1.00		SBS4-SBS18	0.923039	SBS4=0.00;SBS18=1.00		SBS7c-SBS18	0.914974	SBS7c=0.00;SBS18=1.00		SBS18	0.930433	SBS18=1		SBS18	0.937945	SBS18=1		SBS18-SBS34	0.943079	SBS18=1.00;SBS34=0.00		SBS6-SBS18	0.936687	SBS6=0.00;SBS18=1.00		SBS18-SBS24	0.939865	SBS18=1.00;SBS24=0.00		SBS1-SBS18	0.947049
SBS18-SBS33	0.912094	SBS18=0.99;SBS33=0.01		SBS17b-SBS18	0.919087	SBS17b=0.00;SBS18=1.00		SBS8-SBS18	0.945049	SBS8=0.00;SBS18=1.00		SBS4-SBS18	0.934799	SBS4=0.00;SBS18=1.00		SBS7c-SBS18	0.94474	SBS7c=0.00;SBS18=1.00		SBS8-SBS18	0.923039	SBS8=0.00;SBS18=1.00		SBS8-SBS18	0.914974	SBS8=0.00;SBS18=1.00		SBS18-SBS56	0.930433	SBS18=1.00;SBS56=0.00		SBS3-SBS18	0.937945	SBS3=0.00;SBS18=1.00		SBS18	0.943062	SBS18=1		SBS7c-SBS18	0.936687	SBS7c=0.00;SBS18=1.00		SBS18-SBS28	0.939865	SBS18=1.00;SBS28=0.00		SBS4-SBS18	0.947049
SBS18-SBS55	0.91188	SBS18=1.00;SBS55=0.00		SBS18-SBS55	0.919086	SBS18=1.00;SBS55=0.00		SBS13-SBS18	0.945049	SBS13=0.00;SBS18=1.00		SBS7c-SBS18	0.934799	SBS7c=0.00;SBS18=1.00		SBS8-SBS18	0.94474	SBS8=0.00;SBS18=1.00		SBS10a-SBS18	0.923039	SBS10a=0.00;SBS18=1.00		SBS10b-SBS18	0.914974	SBS10b=0.00;SBS18=1.00		SBS4-SBS18	0.930433	SBS4=0.00;SBS18=1.00		SBS4-SBS18	0.937945	SBS4=0.00;SBS18=1.00		SBS1-SBS18	0.943062	SBS1=0.00;SBS18=1.00		SBS8-SBS18	0.936687	SBS8=0.00;SBS18=1.00		SBS18-SBS29	0.939865	SBS18=1.00;SBS29=0.00		SBS8-SBS18	0.947049
SBS18-SBS43	0.911873	SBS18=1.00;SBS43=0.00		SBS18	0.919079	SBS18=1		SBS14-SBS18	0.945049	SBS14=0.00;SBS18=1.00		SBS8-SBS18	0.934799	SBS8=0.00;SBS18=1.00		SBS13-SBS18	0.94474	SBS13=0.00;SBS18=1.00		SBS13-SBS18	0.923039	SBS13=0.00;SBS18=1.00		SBS13-SBS18	0.914974	SBS13=0.00;SBS18=1.00		SBS8-SBS18	0.930433	SBS8=0.00;SBS18=1.00		SBS8-SBS18	0.937945	SBS8=0.00;SBS18=1.00		SBS4-SBS18	0.943062	SBS4=0.00;SBS18=1.00		SBS10a-SBS18	0.936687	SBS10a=0.00;SBS18=1.00		SBS18-SBS34	0.939865	SBS18=1.00;SBS34=0.00		SBS13-SBS18	0.947049
SBS1-SBS18	0.911853	SBS1=0.00;SBS18=1.00		SBS1-SBS18	0.919079	SBS1=0.00;SBS18=1.00		SBS15-SBS18	0.945049	SBS15=0.00;SBS18=1.00		SBS10a-SBS18	0.934799	SBS10a=0.00;SBS18=1.00		SBS14-SBS18	0.94474	SBS14=0.00;SBS18=1.00		SBS14-SBS18	0.923039	SBS14=0.00;SBS18=1.00		SBS14-SBS18	0.914974	SBS14=0.00;SBS18=1.00		SBS10a-SBS18	0.930433	SBS10a=0.00;SBS18=1.00		SBS14-SBS18	0.937945	SBS14=0.00;SBS18=1.00		SBS8-SBS18	0.943062	SBS8=0.00;SBS18=1.00		SBS10b-SBS18	0.936687	SBS10b=0.00;SBS18=1.00		SBS18-SBS35	0.939865	SBS18=1.00;SBS35=0.00		SBS14-SBS18	0.947049
SBS18-SBS20	0.911853	SBS18=1.00;SBS20=0.00		SBS4-SBS18	0.919079	SBS4=0.00;SBS18=1.00		SBS18-SBS20	0.945049	SBS18=1.00;SBS20=0.00		SBS14-SBS18	0.934799	SBS14=0.00;SBS18=1.00		SBS15-SBS18	0.94474	SBS15=0.00;SBS18=1.00		SBS15-SBS18	0.923039	SBS15=0.00;SBS18=1.00		SBS15-SBS18	0.914974	SBS15=0.00;SBS18=1.00		SBS10b-SBS18	0.930433	SBS10b=0.00;SBS18=1.00		SBS15-SBS18	0.937945	SBS15=0.00;SBS18=1.00		SBS14-SBS18	0.943062	SBS14=0.00;SBS18=1.00		SBS14-SBS18	0.936687	SBS14=0.00;SBS18=1.00		SBS18-SBS36	0.939865	SBS18=1.00;SBS36=0.00		SBS15-SBS18	0.947049
SBS18	0.911853	SBS18=1		SBS8-SBS18	0.919079	SBS8=0.00;SBS18=1.00		SBS18-SBS24	0.945049	SBS18=1.00;SBS24=0.00		SBS15-SBS18	0.934799	SBS15=0.00;SBS18=1.00		SBS17b-SBS18	0.94474	SBS17b=0.00;SBS18=1.00		SBS17a-SBS18	0.923039	SBS17a=0.00;SBS18=1.00		SBS17a-SBS18	0.914974	SBS17a=0.00;SBS18=1.00		SBS14-SBS18	0.930433	SBS14=0.00;SBS18=1.00		SBS17a-SBS18	0.937945	SBS17a=0.00;SBS18=1.00		SBS15-SBS18	0.943062	SBS15=0.00;SBS18=1.00		SBS15-SBS18	0.936687	SBS15=0.00;SBS18=1.00		SBS18-SBS38	0.939865	SBS18=1.00;SBS38=0.00		SBS18-SBS20	0.947049
SBS4-SBS18	0.911853	SBS4=0.00;SBS18=1.00		SBS10a-SBS18	0.919079	SBS10a=0.00;SBS18=1.00		SBS18-SBS29	0.945049	SBS18=1.00;SBS29=0.00		SBS18-SBS20	0.934799	SBS18=1.00;SBS20=0.00		SBS18-SBS20	0.94474	SBS18=1.00;SBS20=0.00		SBS17b-SBS18	0.923039	SBS17b=0.00;SBS18=1.00		SBS17b-SBS18	0.914974	SBS17b=0.00;SBS18=1.00		SBS15-SBS18	0.930433	SBS15=0.00;SBS18=1.00		SBS17b-SBS18	0.937945	SBS17b=0.00;SBS18=1.00		SBS17b-SBS18	0.943062	SBS17b=0.00;SBS18=1.00		SBS18-SBS20	0.936687	SBS18=1.00;SBS20=0.00		SBS18-SBS42	0.939865	SBS18=1.00;SBS42=0.00		SBS18-SBS24	0.947049
SBS8-SBS18	0.911853	SBS8=0.00;SBS18=1.00		SBS13-SBS18	0.919079	SBS13=0.00;SBS18=1.00		SBS18-SBS33	0.945049	SBS18=1.00;SBS33=0.00		SBS18-SBS29	0.934799	SBS18=1.00;SBS29=0.00		SBS18-SBS24	0.94474	SBS18=1.00;SBS24=0.00		SBS18-SBS20	0.923039	SBS18=1.00;SBS20=0.00		SBS18-SBS20	0.914974	SBS18=1.00;SBS20=0.00		SBS17b-SBS18	0.930433	SBS17b=0.00;SBS18=1.00		SBS18-SBS20	0.937945	SBS18=1.00;SBS20=0.00		SBS18-SBS20	0.943062	SBS18=1.00;SBS20=0.00		SBS18-SBS28	0.936687	SBS18=1.00;SBS28=0.00		SBS18-SBS43	0.939865	SBS18=1.00;SBS43=0.00		SBS18-SBS29	0.947049
SBS10a-SBS18	0.911853	SBS10a=0.00;SBS18=1.00		SBS14-SBS18	0.919079	SBS14=0.00;SBS18=1.00		SBS18-SBS35	0.945049	SBS18=1.00;SBS35=0.00		SBS18-SBS34	0.934799	SBS18=1.00;SBS34=0.00		SBS18-SBS28	0.94474	SBS18=1.00;SBS28=0.00		SBS18-SBS28	0.923039	SBS18=1.00;SBS28=0.00		SBS18-SBS22	0.914974	SBS18=1.00;SBS22=0.00		SBS18-SBS20	0.930433	SBS18=1.00;SBS20=0.00		SBS18-SBS24	0.937945	SBS18=1.00;SBS24=0.00		SBS18-SBS24	0.943062	SBS18=1.00;SBS24=0.00		SBS18-SBS34	0.936687	SBS18=1.00;SBS34=0.00		SBS18-SBS44	0.939865	SBS18=1.00;SBS44=0.00		SBS18-SBS35	0.947049
SBS10b-SBS18	0.911853	SBS10b=0.00;SBS18=1.00		SBS15-SBS18	0.919079	SBS15=0.00;SBS18=1.00		SBS18-SBS36	0.945049	SBS18=1.00;SBS36=0.00		SBS18-SBS35	0.934799	SBS18=1.00;SBS35=0.00		SBS18-SBS29	0.94474	SBS18=1.00;SBS29=0.00		SBS18-SBS29	0.923039	SBS18=1.00;SBS29=0.00		SBS18-SBS34	0.914974	SBS18=1.00;SBS34=0.00		SBS18-SBS24	0.930433	SBS18=1.00;SBS24=0.00		SBS18-SBS29	0.937945	SBS18=1.00;SBS29=0.00		SBS18-SBS29	0.943062	SBS18=1.00;SBS29=0.00		SBS18-SBS35	0.936687	SBS18=1.00;SBS35=0.00		SBS18-SBS45	0.939865	SBS18=1.00;SBS45=0.00		SBS18-SBS36	0.947049
SBS14-SBS18	0.911853	SBS14=0.00;SBS18=1.00		SBS18-SBS20	0.919079	SBS18=1.00;SBS20=0.00		SBS18-SBS38	0.945049	SBS18=1.00;SBS38=0.00		SBS18-SBS36	0.934799	SBS18=1.00;SBS36=0.00		SBS18-SBS35	0.94474	SBS18=1.00;SBS35=0.00		SBS18-SBS33	0.923039	SBS18=1.00;SBS33=0.00		SBS18-SBS35	0.914974	SBS18=1.00;SBS35=0.00		SBS18-SBS29	0.930433	SBS18=1.00;SBS29=0.00		SBS18-SBS35	0.937945	SBS18=1.00;SBS35=0.00		SBS18-SBS35	0.943062	SBS18=1.00;SBS35=0.00		SBS18-SBS36	0.936687	SBS18=1.00;SBS36=0.00		SBS18-SBS47	0.939865	SBS18=1.00;SBS47=0.00		SBS18-SBS38	0.947049
SBS18-SBS29	0.911853	SBS18=1.00;SBS29=0.00		SBS18-SBS35	0.919079	SBS18=1.00;SBS35=0.00		SBS18-SBS39	0.945049	SBS18=1.00;SBS39=0.00		SBS18-SBS38	0.934799	SBS18=1.00;SBS38=0.00		SBS18-SBS36	0.94474	SBS18=1.00;SBS36=0.00		SBS18-SBS35	0.923039	SBS18=1.00;SBS35=0.00		SBS18-SBS38	0.914974	SBS18=1.00;SBS38=0.00		SBS18-SBS34	0.930433	SBS18=1.00;SBS34=0.00		SBS18-SBS36	0.937945	SBS18=1.00;SBS36=0.00		SBS18-SBS36	0.943062	SBS18=1.00;SBS36=0.00		SBS18-SBS38	0.936687	SBS18=1.00;SBS38=0.00		SBS18-SBS48	0.939865	SBS18=1.00;SBS48=0.00		SBS18-SBS42	0.947049
SBS18-SBS35	0.911853	SBS18=1.00;SBS35=0.00		SBS18-SBS36	0.919079	SBS18=1.00;SBS36=0.00		SBS18-SBS42	0.945049	SBS18=1.00;SBS42=0.00		SBS18-SBS43	0.934799	SBS18=1.00;SBS43=0.00		SBS18-SBS38	0.94474	SBS18=1.00;SBS38=0.00		SBS18-SBS36	0.923039	SBS18=1.00;SBS36=0.00		SBS18-SBS43	0.914974	SBS18=1.00;SBS43=0.00		SBS18-SBS35	0.930433	SBS18=1.00;SBS35=0.00		SBS18-SBS38	0.937945	SBS18=1.00;SBS38=0.00		SBS18-SBS38	0.943062	SBS18=1.00;SBS38=0.00		SBS18-SBS43	0.936687	SBS18=1.00;SBS43=0.00		SBS18-SBS49	0.939865	SBS18=1.00;SBS49=0.00		SBS18-SBS43	0.947049
SBS18-SBS36	0.911853	SBS18=1.00;SBS36=0.00		SBS18-SBS38	0.919079	SBS18=1.00;SBS38=0.00		SBS18-SBS43	0.945049	SBS18=1.00;SBS43=0.00		SBS18-SBS45	0.934799	SBS18=1.00;SBS45=0.00		SBS18-SBS43	0.94474	SBS18=1.00;SBS43=0.00		SBS18-SBS38	0.923039	SBS18=1.00;SBS38=0.00		SBS18-SBS45	0.914974	SBS18=1.00;SBS45=0.00		SBS18-SBS36	0.930433	SBS18=1.00;SBS36=0.00		SBS18-SBS43	0.937945	SBS18=1.00;SBS43=0.00		SBS18-SBS43	0.943062	SBS18=1.00;SBS43=0.00		SBS18-SBS45	0.936687	SBS18=1.00;SBS45=0.00		SBS18-SBS52	0.939865	SBS18=1.00;SBS52=0.00		SBS18-SBS45	0.947049
SBS18-SBS38	0.911853	SBS18=1.00;SBS38=0.00		SBS18-SBS43	0.919079	SBS18=1.00;SBS43=0.00		SBS18-SBS45	0.945049	SBS18=1.00;SBS45=0.00		SBS18-SBS47	0.934799	SBS18=1.00;SBS47=0.00		SBS18-SBS45	0.94474	SBS18=1.00;SBS45=0.00		SBS18-SBS45	0.923039	SBS18=1.00;SBS45=0.00		SBS18-SBS48	0.914974	SBS18=1.00;SBS48=0.00		SBS18-SBS38	0.930433	SBS18=1.00;SBS38=0.00		SBS18-SBS45	0.937945	SBS18=1.00;SBS45=0.00		SBS18-SBS45	0.943062	SBS18=1.00;SBS45=0.00		SBS18-SBS47	0.936687	SBS18=1.00;SBS47=0.00		SBS18-SBS53	0.939865	SBS18=1.00;SBS53=0.00		SBS18-SBS48	0.947049
SBS18-SBS45	0.911853	SBS18=1.00;SBS45=0.00		SBS18-SBS45	0.919079	SBS18=1.00;SBS45=0.00		SBS18-SBS48	0.945049	SBS18=1.00;SBS48=0.00		SBS18-SBS48	0.934799	SBS18=1.00;SBS48=0.00		SBS18-SBS48	0.94474	SBS18=1.00;SBS48=0.00		SBS18-SBS48	0.923039	SBS18=1.00;SBS48=0.00		SBS18-SBS49	0.914974	SBS18=1.00;SBS49=0.00		SBS18-SBS42	0.930433	SBS18=1.00;SBS42=0.00		SBS18-SBS46	0.937945	SBS18=1.00;SBS46=0.00		SBS18-SBS48	0.943062	SBS18=1.00;SBS48=0.00		SBS18-SBS48	0.936687	SBS18=1.00;SBS48=0.00		SBS18-SBS55	0.939865	SBS18=1.00;SBS55=0.00		SBS18-SBS49	0.947049
SBS18-SBS48	0.911853	SBS18=1.00;SBS48=0.00		SBS18-SBS48	0.919079	SBS18=1.00;SBS48=0.00		SBS18-SBS49	0.945049	SBS18=1.00;SBS49=0.00		SBS18-SBS49	0.934799	SBS18=1.00;SBS49=0.00		SBS18-SBS49	0.94474	SBS18=1.00;SBS49=0.00		SBS18-SBS49	0.923039	SBS18=1.00;SBS49=0.00		SBS18-SBS52	0.914974	SBS18=1.00;SBS52=0.00		SBS18-SBS45	0.930433	SBS18=1.00;SBS45=0.00		SBS18-SBS48	0.937945	SBS18=1.00;SBS48=0.00		SBS18-SBS49	0.943062	SBS18=1.00;SBS49=0.00		SBS18-SBS49	0.936687	SBS18=1.00;SBS49=0.00		SBS18-SBS56	0.939865	SBS18=1.00;SBS56=0.00		SBS18-SBS52	0.947049
SBS18-SBS49	0.911853	SBS18=1.00;SBS49=0.00		SBS18-SBS49	0.919079	SBS18=1.00;SBS49=0.00		SBS18-SBS50	0.945049	SBS18=1.00;SBS50=0.00		SBS18-SBS52	0.934799	SBS18=1.00;SBS52=0.00		SBS18-SBS52	0.94474	SBS18=1.00;SBS52=0.00		SBS18-SBS52	0.923039	SBS18=1.00;SBS52=0.00		SBS18-SBS53	0.914974	SBS18=1.00;SBS53=0.00		SBS18-SBS48	0.930433	SBS18=1.00;SBS48=0.00		SBS18-SBS49	0.937945	SBS18=1.00;SBS49=0.00		SBS18-SBS52	0.943062	SBS18=1.00;SBS52=0.00		SBS18-SBS52	0.936687	SBS18=1.00;SBS52=0.00		SBS18-SBS60	0.939865	SBS18=1.00;SBS60=0.00		SBS18-SBS53	0.947049
SBS18-SBS52	0.911853	SBS18=1.00;SBS52=0.00		SBS18-SBS52	0.919079	SBS18=1.00;SBS52=0.00		SBS18-SBS52	0.945049	SBS18=1.00;SBS52=0.00		SBS18-SBS53	0.934799	SBS18=1.00;SBS53=0.00		SBS18-SBS53	0.94474	SBS18=1.00;SBS53=0.00		SBS18-SBS53	0.923039	SBS18=1.00;SBS53=0.00		SBS18-SBS55	0.914974	SBS18=1.00;SBS55=0.00		SBS18-SBS49	0.930433	SBS18=1.00;SBS49=0.00		SBS18-SBS50	0.937945	SBS18=1.00;SBS50=0.00		SBS18-SBS53	0.943062	SBS18=1.00;SBS53=0.00		SBS18-SBS53	0.936687	SBS18=1.00;SBS53=0.00		SBS3-SBS18	0.939865	SBS3=0.00;SBS18=1.00		SBS18-SBS55	0.947049
SBS18-SBS53	0.911853	SBS18=1.00;SBS53=0.00		SBS18-SBS53	0.919079	SBS18=1.00;SBS53=0.00		SBS18-SBS53	0.945049	SBS18=1.00;SBS53=0.00		SBS18-SBS55	0.934799	SBS18=1.00;SBS55=0.00		SBS18-SBS55	0.94474	SBS18=1.00;SBS55=0.00		SBS18-SBS55	0.923039	SBS18=1.00;SBS55=0.00		SBS18-SBS56	0.914974	SBS18=1.00;SBS56=0.00		SBS18-SBS52	0.930433	SBS18=1.00;SBS52=0.00		SBS18-SBS52	0.937945	SBS18=1.00;SBS52=0.00		SBS18-SBS55	0.943062	SBS18=1.00;SBS55=0.00		SBS18-SBS55	0.936687	SBS18=1.00;SBS55=0.00		SBS4-SBS18	0.939865	SBS4=0.00;SBS18=1.00		SBS18-SBS56	0.947049
SBS18-SBS56	0.911853	SBS18=1.00;SBS56=0.00		SBS18-SBS56	0.919079	SBS18=1.00;SBS56=0.00		SBS18-SBS55	0.945049	SBS18=1.00;SBS55=0.00		SBS18-SBS56	0.934799	SBS18=1.00;SBS56=0.00		SBS18-SBS56	0.94474	SBS18=1.00;SBS56=0.00		SBS18-SBS56	0.923039	SBS18=1.00;SBS56=0.00		SBS18-SBS59	0.914974	SBS18=1.00;SBS59=0.00		SBS18-SBS53	0.930433	SBS18=1.00;SBS53=0.00		SBS18-SBS53	0.937945	SBS18=1.00;SBS53=0.00		SBS18-SBS59	0.943062	SBS18=1.00;SBS59=0.00		SBS18-SBS56	0.936687	SBS18=1.00;SBS56=0.00		SBS6-SBS18	0.939865	SBS6=0.00;SBS18=1.00		SBS18-SBS59	0.947049
SBS18-SBS60	0.911853	SBS18=1.00;SBS60=0.00		SBS18-SBS60	0.919079	SBS18=1.00;SBS60=0.00		SBS18-SBS60	0.945049	SBS18=1.00;SBS60=0.00		SBS18-SBS60	0.934799	SBS18=1.00;SBS60=0.00		SBS18-SBS60	0.94474	SBS18=1.00;SBS60=0.00		SBS18-SBS60	0.923039	SBS18=1.00;SBS60=0.00		SBS18-SBS60	0.914974	SBS18=1.00;SBS60=0.00		SBS18-SBS60	0.930433	SBS18=1.00;SBS60=0.00		SBS18-SBS56	0.937945	SBS18=1.00;SBS56=0.00		SBS18-SBS60	0.943062	SBS18=1.00;SBS60=0.00		SBS18-SBS60	0.936687	SBS18=1.00;SBS60=0.00		SBS8-SBS18	0.939865	SBS8=0.00;SBS18=1.00		SBS18-SBS60	0.947049
SBS36-SBS40	0.839522	SBS36=0.40;SBS40=0.60		SBS29-SBS36	0.840906	SBS29=0.61;SBS36=0.39		SBS29-SBS36	0.877068	SBS29=0.40;SBS36=0.60		SBS29-SBS36	0.872864	SBS29=0.50;SBS36=0.50		SBS29-SBS36	0.877288	SBS29=0.47;SBS36=0.53		SBS29-SBS36	0.842336	SBS29=0.53;SBS36=0.47		SBS29-SBS36	0.825105	SBS29=0.60;SBS36=0.40		SBS29-SBS36	0.842875	SBS29=0.57;SBS36=0.43		SBS29-SBS36	0.865133	SBS29=0.46;SBS36=0.54		SBS10a-SBS29	0.883299	SBS10a=0.20;SBS29=0.80		SBS29-SBS36	0.86815	SBS29=0.54;SBS36=0.46		SBS29-SBS36	0.864356	SBS29=0.53;SBS36=0.47		SBS10a-SBS29	0.878698
SBS5-SBS36	0.83943	SBS5=0.52;SBS36=0.48		SBS10a-SBS29	0.820695	SBS10a=0.11;SBS29=0.89		SBS10a-SBS29	0.875009	SBS10a=0.20;SBS29=0.80		SBS10a-SBS29	0.858449	SBS10a=0.16;SBS29=0.84		SBS10a-SBS29	0.864684	SBS10a=0.17;SBS29=0.83		SBS10a-SBS29	0.837393	SBS10a=0.16;SBS29=0.84		SBS10a-SBS29	0.817072	SBS10a=0.13;SBS29=0.87		SBS10a-SBS29	0.83125	SBS10a=0.14;SBS29=0.86		SBS10a-SBS29	0.856265	SBS10a=0.18;SBS29=0.82		SBS29-SBS36	0.879959	SBS29=0.43;SBS36=0.57		SBS10a-SBS29	0.846319	SBS10a=0.14;SBS29=0.86		SBS29-SBS56	0.841309	SBS29=0.79;SBS56=0.21		SBS29-SBS36	0.877419
SBS29-SBS36	0.8369	SBS29=0.52;SBS36=0.48		SBS29-SBS40	0.819847	SBS29=0.54;SBS40=0.46		SBS5-SBS36	0.861712	SBS5=0.34;SBS36=0.66		SBS29-SBS56	0.855555	SBS29=0.77;SBS56=0.23		SBS29-SBS56	0.859212	SBS29=0.76;SBS56=0.24		SBS29-SBS56	0.824648	SBS29=0.79;SBS56=0.21		SBS29-SBS56	0.804274	SBS29=0.83;SBS56=0.17		SBS29-SBS56	0.81866	SBS29=0.82;SBS56=0.18		SBS36-SBS59	0.85071	SBS36=0.85;SBS59=0.15		SBS5-SBS36	0.874905	SBS5=0.42;SBS36=0.58		SBS29-SBS56	0.843926	SBS29=0.80;SBS56=0.20		SBS10a-SBS29	0.836703	SBS10a=0.13;SBS29=0.87		SBS29-SBS56	0.863505
SBS3-SBS36	0.822668	SBS3=0.51;SBS36=0.49		SBS29-SBS56	0.817205	SBS29=0.85;SBS56=0.15		SBS36-SBS40	0.858626	SBS36=0.63;SBS40=0.37		SBS24-SBS36	0.845863	SBS24=0.34;SBS36=0.66		SBS5-SBS36	0.856938	SBS5=0.40;SBS36=0.60		SBS24-SBS36	0.81083	SBS24=0.35;SBS36=0.65		SBS24-SBS36	0.782941	SBS24=0.40;SBS36=0.60		SBS36-SBS40	0.802575	SBS36=0.50;SBS40=0.50		SBS30-SBS36	0.841765	SBS30=0.19;SBS36=0.81		SBS36-SBS40	0.872314	SBS36=0.52;SBS40=0.48		SBS24-SBS36	0.8334	SBS24=0.35;SBS36=0.65		SBS24-SBS36	0.825791	SBS24=0.32;SBS36=0.68		SBS36-SBS40	0.849888
SBS30-SBS36	0.820986	SBS30=0.26;SBS36=0.74		SBS5-SBS29	0.81076	SBS5=0.37;SBS29=0.63		SBS29-SBS56	0.858532	SBS29=0.72;SBS56=0.28		SBS5-SBS36	0.845355	SBS5=0.40;SBS36=0.60		SBS36-SBS40	0.854996	SBS36=0.55;SBS40=0.45		SBS30-SBS36	0.805127	SBS30=0.21;SBS36=0.79		SBS29-SBS40	0.782248	SBS29=0.62;SBS40=0.38		SBS5-SBS36	0.801279	SBS5=0.43;SBS36=0.57		SBS5-SBS36	0.841183	SBS5=0.36;SBS36=0.64		SBS29-SBS56	0.868515	SBS29=0.73;SBS56=0.27		SBS5-SBS36	0.828842	SBS5=0.39;SBS36=0.61		SBS36-SBS40	0.822105	SBS36=0.58;SBS40=0.42		SBS5-SBS36	0.848964
SBS29-SBS56	0.816862	SBS29=0.79;SBS56=0.21		SBS29-SBS30	0.810148	SBS29=0.81;SBS30=0.19		SBS36-SBS59	0.857403	SBS36=0.90;SBS59=0.10		SBS36-SBS40	0.840972	SBS36=0.57;SBS40=0.43		SBS30-SBS36	0.851381	SBS30=0.20;SBS36=0.80		SBS5-SBS36	0.804048	SBS5=0.38;SBS36=0.62		SBS5-SBS29	0.775519	SBS5=0.29;SBS29=0.71		SBS24-SBS36	0.801235	SBS24=0.36;SBS36=0.64		SBS29-SBS56	0.840767	SBS29=0.76;SBS56=0.24		SBS36-SBS58	0.863393	SBS36=0.77;SBS58=0.23		SBS36-SBS40	0.826695	SBS36=0.56;SBS40=0.44		SBS5-SBS36	0.821576	SBS5=0.36;SBS36=0.64		SBS36-SBS51	0.847907
SBS36-SBS84	0.816685	SBS36=0.74;SBS84=0.26		SBS7b-SBS29	0.80428	SBS7b=0.14;SBS29=0.86		SBS24-SBS36	0.857377	SBS24=0.25;SBS36=0.75		SBS36-SBS59	0.83938	SBS36=0.87;SBS59=0.13		SBS36-SBS50	0.850503	SBS36=0.78;SBS50=0.22		SBS36-SBS40	0.801044	SBS36=0.58;SBS40=0.42		SBS36-SBS40	0.773595	SBS36=0.52;SBS40=0.48		SBS29-SBS40	0.79775	SBS29=0.58;SBS40=0.42		SBS32-SBS36	0.839945	SBS32=0.21;SBS36=0.79		SBS36-SBS50	0.861151	SBS36=0.78;SBS50=0.22		SBS36-SBS59	0.825691	SBS36=0.87;SBS59=0.13		SBS36-SBS50	0.819768	SBS36=0.79;SBS50=0.21		SBS24-SBS36	0.847894
SBS32-SBS36	0.815818	SBS32=0.28;SBS36=0.72		SBS36-SBS40	0.804153	SBS36=0.43;SBS40=0.57		SBS36-SBS58	0.854741	SBS36=0.83;SBS58=0.17		SBS30-SBS36	0.837444	SBS30=0.19;SBS36=0.81		SBS24-SBS36	0.849258	SBS24=0.30;SBS36=0.70		SBS36-SBS59	0.799581	SBS36=0.88;SBS59=0.12		SBS5-SBS36	0.772472	SBS5=0.41;SBS36=0.59		SBS3-SBS36	0.795748	SBS3=0.44;SBS36=0.56		SBS24-SBS36	0.839363	SBS24=0.29;SBS36=0.71		SBS3-SBS36	0.861095	SBS3=0.39;SBS36=0.61		SBS30-SBS36	0.821879	SBS30=0.18;SBS36=0.82		SBS8-SBS36	0.817551	SBS8=0.33;SBS36=0.67		SBS36-SBS50	0.847515
SBS29-SBS40	0.815151	SBS29=0.45;SBS40=0.55		SBS7a-SBS29	0.802305	SBS7a=0.11;SBS29=0.89		SBS36-SBS50	0.854609	SBS36=0.84;SBS50=0.16		SBS32-SBS36	0.836132	SBS32=0.20;SBS36=0.80		SBS36-SBS59	0.848138	SBS36=0.88;SBS59=0.12		SBS32-SBS36	0.799209	SBS32=0.21;SBS36=0.79		SBS29-SBS30	0.771024	SBS29=0.88;SBS30=0.12		SBS36-SBS50	0.790604	SBS36=0.77;SBS50=0.23		SBS36-SBS40	0.838577	SBS36=0.60;SBS40=0.40		SBS25-SBS36	0.85969	SBS25=0.34;SBS36=0.66		SBS36-SBS50	0.820745	SBS36=0.79;SBS50=0.21		SBS36-SBS59	0.817143	SBS36=0.89;SBS59=0.11		SBS36-SBS58	0.844827
SBS36-SBS_MM1	0.815029	SBS36=0.66;SBS_MM1=0.34		SBS5-SBS36	0.801333	SBS5=0.49;SBS36=0.51		SBS30-SBS36	0.854389	SBS30=0.14;SBS36=0.86		SBS36-SBS50	0.834455	SBS36=0.80;SBS50=0.20		SBS36-SBS51	0.844791	SBS36=0.79;SBS51=0.21		SBS36-SBS50	0.797377	SBS36=0.80;SBS50=0.20		SBS25-SBS29	0.769864	SBS25=0.24;SBS29=0.76		SBS30-SBS36	0.789469	SBS30=0.19;SBS36=0.81		SBS36-SBS58	0.838023	SBS36=0.79;SBS58=0.21		SBS30-SBS36	0.859503	SBS30=0.18;SBS36=0.82		SBS32-SBS36	0.820356	SBS32=0.20;SBS36=0.80		SBS36-SBS51	0.817012	SBS36=0.79;SBS51=0.21		SBS8-SBS36	0.844515
SBS24-SBS36	0.814288	SBS24=0.39;SBS36=0.61		SBS29-SBS58	0.800686	SBS29=0.81;SBS58=0.19		SBS36-SBS51	0.854195	SBS36=0.83;SBS51=0.17		SBS36-SBS51	0.834326	SBS36=0.79;SBS51=0.21		SBS7a-SBS36	0.844647	SBS7a=0.12;SBS36=0.88		SBS6-SBS36	0.795969	SBS6=0.16;SBS36=0.84		SBS29-SBS58	0.769835	SBS29=0.86;SBS58=0.14		SBS25-SBS36	0.789418	SBS25=0.36;SBS36=0.64		SBS36-SBS50	0.834785	SBS36=0.81;SBS50=0.19		SBS36-SBS51	0.858824	SBS36=0.78;SBS51=0.22		SBS3-SBS36	0.818507	SBS3=0.36;SBS36=0.64		SBS3-SBS36	0.814152	SBS3=0.33;SBS36=0.67		SBS3-SBS36	0.843368
SBS10a-SBS29	0.810142	SBS10a=0.14;SBS29=0.86		SBS19-SBS29	0.80053	SBS19=0.14;SBS29=0.86		SBS19-SBS36	0.85372	SBS19=0.12;SBS36=0.88		SBS36-SBS58	0.834125	SBS36=0.80;SBS58=0.20		SBS3-SBS36	0.844533	SBS3=0.36;SBS36=0.64		SBS36-SBS51	0.795231	SBS36=0.80;SBS51=0.20		SBS19-SBS29	0.769504	SBS19=0.10;SBS29=0.90		SBS5-SBS29	0.788749	SBS5=0.32;SBS29=0.68		SBS11-SBS36	0.834669	SBS11=0.14;SBS36=0.86		SBS24-SBS36	0.856834	SBS24=0.27;SBS36=0.73		SBS36-SBS51	0.815647	SBS36=0.81;SBS51=0.19		SBS32-SBS36	0.812695	SBS32=0.16;SBS36=0.84		SBS32-SBS36	0.842212
SBS36-SBS44	0.808272	SBS36=0.71;SBS44=0.29		SBS25-SBS29	0.798369	SBS25=0.30;SBS29=0.70		SBS25-SBS36	0.852939	SBS25=0.26;SBS36=0.74		SBS3-SBS36	0.831471	SBS3=0.34;SBS36=0.66		SBS32-SBS36	0.844369	SBS32=0.19;SBS36=0.81		SBS25-SBS36	0.794068	SBS25=0.31;SBS36=0.69		SBS29-SBS32	0.769282	SBS29=0.87;SBS32=0.13		SBS32-SBS36	0.788327	SBS32=0.21;SBS36=0.79		SBS25-SBS36	0.834213	SBS25=0.30;SBS36=0.70		SBS32-SBS36	0.855977	SBS32=0.19;SBS36=0.81		SBS25-SBS36	0.815007	SBS25=0.29;SBS36=0.71		SBS30-SBS36	0.812083	SBS30=0.14;SBS36=0.86		SBS25-SBS36	0.841006
SBS25-SBS36	0.808136	SBS25=0.42;SBS36=0.58		SBS11-SBS29	0.796311	SBS11=0.13;SBS29=0.87		SBS3-SBS36	0.852609	SBS3=0.29;SBS36=0.71		SBS25-SBS36	0.831004	SBS25=0.30;SBS36=0.70		SBS11-SBS36	0.842138	SBS11=0.14;SBS36=0.86		SBS36-SBS84	0.793952	SBS36=0.83;SBS84=0.17		SBS9-SBS29	0.767637	SBS9=0.18;SBS29=0.82		SBS8-SBS36	0.786859	SBS8=0.35;SBS36=0.65		SBS36-SBS51	0.834118	SBS36=0.81;SBS51=0.19		SBS31-SBS36	0.855356	SBS31=0.19;SBS36=0.81		SBS8-SBS36	0.814939	SBS8=0.29;SBS36=0.71		SBS25-SBS36	0.811667	SBS25=0.27;SBS36=0.73		SBS30-SBS36	0.838796
SBS19-SBS36	0.805959	SBS19=0.20;SBS36=0.80		SBS9-SBS29	0.795181	SBS9=0.23;SBS29=0.77		SBS23-SBS36	0.852533	SBS23=0.11;SBS36=0.89		SBS31-SBS36	0.830811	SBS31=0.18;SBS36=0.82		SBS25-SBS36	0.842057	SBS25=0.30;SBS36=0.70		SBS36-SBS47	0.79259	SBS36=0.84;SBS47=0.16		SBS11-SBS29	0.767096	SBS11=0.09;SBS29=0.91		SBS36-SBS51	0.786007	SBS36=0.78;SBS51=0.22		SBS7b-SBS36	0.83278	SBS7b=0.13;SBS36=0.87		SBS8-SBS36	0.853353	SBS8=0.30;SBS36=0.70		SBS36-SBS84	0.814094	SBS36=0.85;SBS84=0.15		SBS36-SBS58	0.811088	SBS36=0.84;SBS58=0.16		SBS36-SBS47	0.83777
SBS36-SBS51	0.805579	SBS36=0.73;SBS51=0.27		SBS23-SBS29	0.793116	SBS23=0.11;SBS29=0.89		SBS31-SBS36	0.852076	SBS31=0.15;SBS36=0.85		SBS23-SBS36	0.830601	SBS23=0.13;SBS36=0.87		SBS36-SBS47	0.840827	SBS36=0.84;SBS47=0.16		SBS36-SBS58	0.79228	SBS36=0.82;SBS58=0.18		SBS29-SBS84	0.766877	SBS29=0.89;SBS84=0.11		SBS36-SBS39	0.784893	SBS36=0.70;SBS39=0.30		SBS36-SBS47	0.83249	SBS36=0.84;SBS47=0.16		SBS36-SBS37	0.853108	SBS36=0.78;SBS37=0.22		SBS31-SBS36	0.813871	SBS31=0.17;SBS36=0.83		SBS36-SBS47	0.809231	SBS36=0.87;SBS47=0.13		SBS31-SBS36	0.836668
SBS36-SBS58	0.805254	SBS36=0.74;SBS58=0.26		SBS29-SBS32	0.792446	SBS29=0.85;SBS32=0.15		SBS32-SBS36	0.851727	SBS32=0.14;SBS36=0.86		SBS11-SBS36	0.829894	SBS11=0.13;SBS36=0.87		SBS7b-SBS36	0.840388	SBS7b=0.12;SBS36=0.88		SBS3-SBS36	0.791885	SBS3=0.32;SBS36=0.68		SBS36-SBS50	0.766752	SBS36=0.77;SBS50=0.23		SBS36-SBS59	0.784873	SBS36=0.89;SBS59=0.11		SBS23-SBS36	0.831664	SBS23=0.13;SBS36=0.87		SBS19-SBS36	0.852834	SBS19=0.13;SBS36=0.87		SBS23-SBS36	0.813523	SBS23=0.12;SBS36=0.88		SBS36-SBS84	0.8081	SBS36=0.88;SBS84=0.12		SBS36-SBS59	0.835386
SBS23-SBS36	0.804951	SBS23=0.19;SBS36=0.81		SBS24-SBS36	0.792029	SBS24=0.40;SBS36=0.60		SBS36-SBS84	0.851471	SBS36=0.87;SBS84=0.13		SBS19-SBS36	0.829214	SBS19=0.13;SBS36=0.87		SBS36-SBS58	0.839685	SBS36=0.83;SBS58=0.17		SBS11-SBS36	0.791702	SBS11=0.13;SBS36=0.87		SBS23-SBS29	0.766459	SBS23=0.09;SBS29=0.91		SBS29-SBS30	0.78487	SBS29=0.85;SBS30=0.15		SBS19-SBS36	0.831542	SBS19=0.12;SBS36=0.88		SBS36-SBS41	0.85168	SBS36=0.80;SBS41=0.20		SBS11-SBS36	0.812316	SBS11=0.12;SBS36=0.88		SBS36-SBS39	0.808021	SBS36=0.79;SBS39=0.21		SBS36-SBS41	0.834945
SBS6-SBS36	0.804059	SBS6=0.20;SBS36=0.80		SBS36-SBS59	0.791874	SBS36=0.83;SBS59=0.17		SBS8-SBS36	0.850751	SBS8=0.23;SBS36=0.77		SBS7b-SBS36	0.828669	SBS7b=0.12;SBS36=0.88		SBS8-SBS36	0.83921	SBS8=0.27;SBS36=0.73		SBS23-SBS36	0.790515	SBS23=0.12;SBS36=0.88		SBS7a-SBS29	0.764825	SBS7a=0.06;SBS29=0.94		SBS25-SBS29	0.784096	SBS25=0.28;SBS29=0.72		SBS36-SBS84	0.830899	SBS36=0.85;SBS84=0.15		SBS36-SBS57	0.851191	SBS36=0.84;SBS57=0.16		SBS36-SBS58	0.812292	SBS36=0.84;SBS58=0.16		SBS4-SBS36	0.807921	SBS4=0.22;SBS36=0.78		SBS6-SBS36	0.834637
SBS36-SBS39	0.802302	SBS36=0.64;SBS39=0.36		SBS2-SBS29	0.791136	SBS2=0.06;SBS29=0.94		SBS36-SBS47	0.850586	SBS36=0.88;SBS47=0.12		SBS36-SBS84	0.827512	SBS36=0.86;SBS84=0.14		SBS31-SBS36	0.836852	SBS31=0.15;SBS36=0.85		SBS7a-SBS36	0.790481	SBS7a=0.10;SBS36=0.90		SBS36-SBS51	0.764731	SBS36=0.76;SBS51=0.24		SBS36-SBS58	0.784056	SBS36=0.80;SBS58=0.20		SBS3-SBS36	0.830877	SBS3=0.31;SBS36=0.69		SBS36-SBS47	0.851178	SBS36=0.85;SBS47=0.15		SBS19-SBS36	0.812231	SBS19=0.11;SBS36=0.89		SBS31-SBS36	0.807722	SBS31=0.13;SBS36=0.87		SBS36-SBS44	0.834547
SBS36-SBS50	0.802097	SBS36=0.76;SBS50=0.24		SBS29-SBS31	0.790468	SBS29=0.85;SBS31=0.15		SBS6-SBS36	0.849824	SBS6=0.10;SBS36=0.90		SBS8-SBS36	0.827405	SBS8=0.26;SBS36=0.74		SBS36-SBS41	0.836553	SBS36=0.83;SBS41=0.17		SBS7b-SBS36	0.790272	SBS7b=0.12;SBS36=0.88		SBS3-SBS36	0.764513	SBS3=0.40;SBS36=0.60		SBS31-SBS36	0.783332	SBS31=0.19;SBS36=0.81		SBS6-SBS36	0.830626	SBS6=0.13;SBS36=0.87		SBS23-SBS36	0.850816	SBS23=0.12;SBS36=0.88		SBS36-SBS39	0.811528	SBS36=0.77;SBS39=0.23		SBS36-SBS57	0.807337	SBS36=0.88;SBS57=0.12		SBS19-SBS36	0.834175
SBS5-SBS29	0.800835	SBS5=0.44;SBS29=0.56		SBS29-SBS41	0.789442	SBS29=0.84;SBS41=0.16		SBS7b-SBS36	0.849181	SBS7b=0.09;SBS36=0.91		SBS6-SBS36	0.827328	SBS6=0.13;SBS36=0.87		SBS36-SBS84	0.836349	SBS36=0.87;SBS84=0.13		SBS19-SBS36	0.790058	SBS19=0.12;SBS36=0.88		SBS29-SBS41	0.764296	SBS29=0.88;SBS41=0.12		SBS9-SBS29	0.78229	SBS9=0.23;SBS29=0.77		SBS31-SBS36	0.830537	SBS31=0.16;SBS36=0.84		SBS36-SBS39	0.850604	SBS36=0.75;SBS39=0.25		SBS7b-SBS36	0.810933	SBS7b=0.10;SBS36=0.90		SBS11-SBS36	0.807106	SBS11=0.09;SBS36=0.91		SBS36-SBS84	0.834101
SBS36-SBS42	0.799998	SBS36=0.73;SBS42=0.27		SBS30-SBS36	0.789327	SBS30=0.25;SBS36=0.75		SBS36-SBS41	0.849159	SBS36=0.85;SBS41=0.15		SBS36-SBS47	0.825083	SBS36=0.87;SBS47=0.13		SBS36-SBS39	0.836303	SBS36=0.78;SBS39=0.22		SBS8-SBS36	0.789061	SBS8=0.26;SBS36=0.74		SBS29-SBS_MM1	0.764125	SBS29=0.88;SBS_MM1=0.12		SBS19-SBS36	0.781947	SBS19=0.14;SBS36=0.86		SBS36-SBS41	0.829566	SBS36=0.81;SBS41=0.19		SBS9-SBS36	0.850029	SBS9=0.23;SBS36=0.77		SBS36-SBS57	0.810672	SBS36=0.86;SBS57=0.14		SBS36-SBS46	0.807063	SBS36=0.86;SBS46=0.14		SBS36-SBS39	0.833557
SBS8-SBS36	0.799216	SBS8=0.38;SBS36=0.62		SBS29-SBS57	0.788824	SBS29=0.87;SBS57=0.13		SBS16-SBS36	0.849068	SBS16=0.10;SBS36=0.90		SBS36-SBS57	0.825076	SBS36=0.87;SBS57=0.13		SBS23-SBS36	0.836206	SBS23=0.10;SBS36=0.90		SBS36-SBS44	0.78871	SBS36=0.83;SBS44=0.17		SBS7b-SBS29	0.763944	SBS7b=0.07;SBS29=0.93		SBS6-SBS36	0.781661	SBS6=0.15;SBS36=0.85		SBS7a-SBS36	0.829129	SBS7a=0.09;SBS36=0.91		SBS12-SBS36	0.849855	SBS12=0.17;SBS36=0.83		SBS6-SBS36	0.80995	SBS6=0.11;SBS36=0.89		SBS23-SBS36	0.807037	SBS23=0.09;SBS36=0.91		SBS23-SBS36	0.833324
SBS11-SBS36	0.798292	SBS11=0.17;SBS36=0.83		SBS16-SBS29	0.788104	SBS16=0.11;SBS29=0.89		SBS36-SBS_MM1	0.849026	SBS36=0.86;SBS_MM1=0.14		SBS36-SBS39	0.824228	SBS36=0.79;SBS39=0.21		SBS36-SBS37	0.835781	SBS36=0.83;SBS37=0.17		SBS31-SBS36	0.788029	SBS31=0.14;SBS36=0.86		SBS29-SBS57	0.763662	SBS29=0.91;SBS57=0.09		SBS36-SBS57	0.780374	SBS36=0.83;SBS57=0.17		SBS8-SBS36	0.827926	SBS8=0.24;SBS36=0.76		SBS36-SBS85	0.849408	SBS36=0.84;SBS85=0.16		SBS36-SBS37	0.80925	SBS36=0.84;SBS37=0.16		SBS6-SBS36	0.806987	SBS6=0.10;SBS36=0.90		SBS4-SBS36	0.833187
SBS36-SBS41	0.797531	SBS36=0.74;SBS41=0.26		SBS3-SBS29	0.786975	SBS3=0.25;SBS29=0.75		SBS11-SBS36	0.848782	SBS11=0.09;SBS36=0.91		SBS36-SBS44	0.823905	SBS36=0.86;SBS44=0.14		SBS9-SBS36	0.835392	SBS9=0.19;SBS36=0.81		SBS1-SBS36	0.787909	SBS1=0.08;SBS36=0.92		SBS2-SBS29	0.763635	SBS2=0.04;SBS29=0.96		SBS36-SBS84	0.780302	SBS36=0.85;SBS84=0.15		SBS1-SBS36	0.826671	SBS1=0.07;SBS36=0.93		SBS7b-SBS36	0.849013	SBS7b=0.11;SBS36=0.89		SBS36-SBS_MM1	0.809214	SBS36=0.84;SBS_MM1=0.16		SBS7b-SBS36	0.80686	SBS7b=0.08;SBS36=0.92		SBS11-SBS36	0.832541
SBS31-SBS36	0.795631	SBS31=0.22;SBS36=0.78		SBS29-SBS37	0.786637	SBS29=0.85;SBS37=0.15		SBS36-SBS37	0.848594	SBS36=0.85;SBS37=0.15		SBS9-SBS36	0.823878	SBS9=0.19;SBS36=0.81		SBS6-SBS36	0.835231	SBS6=0.10;SBS36=0.90		SBS36-SBS41	0.787865	SBS36=0.83;SBS41=0.17		SBS16-SBS29	0.763045	SBS16=0.08;SBS29=0.92		SBS7b-SBS36	0.780204	SBS7b=0.12;SBS36=0.88		SBS34-SBS36	0.826129	SBS34=0.07;SBS36=0.93		SBS16-SBS36	0.848898	SBS16=0.13;SBS36=0.87		SBS36-SBS46	0.80916	SBS36=0.85;SBS46=0.15		SBS16-SBS36	0.806631	SBS16=0.10;SBS36=0.90		SBS9-SBS36	0.831664
SBS9-SBS36	0.794071	SBS9=0.30;SBS36=0.70		SBS29-SBS85	0.786458	SBS29=0.87;SBS85=0.13		SBS9-SBS36	0.84856	SBS9=0.17;SBS36=0.83		SBS36-SBS41	0.823779	SBS36=0.85;SBS41=0.15		SBS2-SBS36	0.835224	SBS2=0.05;SBS36=0.95		SBS36-SBS42	0.786888	SBS36=0.85;SBS42=0.15		SBS29-SBS85	0.762827	SBS29=0.90;SBS85=0.10		SBS36-SBS41	0.77991	SBS36=0.80;SBS41=0.20		SBS36-SBS39	0.826037	SBS36=0.81;SBS39=0.19		SBS36-SBS46	0.848817	SBS36=0.83;SBS46=0.17		SBS36-SBS47	0.808831	SBS36=0.89;SBS47=0.11		SBS36-SBS37	0.806625	SBS36=0.85;SBS37=0.15		SBS36-SBS37	0.831604
SBS36-SBS59	0.793372	SBS36=0.89;SBS59=0.11		SBS36-SBS50	0.786314	SBS36=0.73;SBS50=0.27		SBS36-SBS85	0.848257	SBS36=0.88;SBS85=0.12		SBS36-SBS37	0.823609	SBS36=0.84;SBS37=0.16		SBS12-SBS36	0.835147	SBS12=0.14;SBS36=0.86		SBS36-SBS39	0.786854	SBS36=0.79;SBS39=0.21		SBS29-SBS51	0.762812	SBS29=0.90;SBS51=0.10		SBS36-SBS_MM1	0.779847	SBS36=0.80;SBS_MM1=0.20		SBS36-SBS57	0.826008	SBS36=0.88;SBS57=0.12		SBS36-SBS84	0.84874	SBS36=0.87;SBS84=0.13		SBS7a-SBS36	0.808441	SBS7a=0.07;SBS36=0.93		SBS19-SBS36	0.806508	SBS19=0.08;SBS36=0.92		SBS36-SBS85	0.831585
SBS36-SBS57	0.791916	SBS36=0.81;SBS57=0.19		SBS29-SBS46	0.785735	SBS29=0.86;SBS46=0.14		SBS36-SBS39	0.848019	SBS36=0.83;SBS39=0.17		SBS7a-SBS36	0.823542	SBS7a=0.07;SBS36=0.93		SBS16-SBS36	0.835091	SBS16=0.11;SBS36=0.89		SBS2-SBS36	0.786003	SBS2=0.05;SBS36=0.95		SBS32-SBS36	0.762392	SBS32=0.21;SBS36=0.79		SBS23-SBS36	0.779833	SBS23=0.13;SBS36=0.87		SBS36-SBS85	0.825897	SBS36=0.87;SBS85=0.13		SBS11-SBS36	0.848067	SBS11=0.11;SBS36=0.89		SBS36-SBS42	0.808342	SBS36=0.87;SBS42=0.13		SBS36-SBS41	0.806429	SBS36=0.86;SBS41=0.14		SBS7b-SBS36	0.831574
SBS36-SBS37	0.79156	SBS36=0.76;SBS37=0.24		SBS12-SBS29	0.78542	SBS12=0.12;SBS29=0.88		SBS36-SBS57	0.847942	SBS36=0.90;SBS57=0.10		SBS36-SBS46	0.823073	SBS36=0.86;SBS46=0.14		SBS36-SBS44	0.834978	SBS36=0.86;SBS44=0.14		SBS36-SBS_MM1	0.785906	SBS36=0.85;SBS_MM1=0.15		SBS29-SBS37	0.762215	SBS29=0.89;SBS37=0.11		SBS29-SBS32	0.77927	SBS29=0.86;SBS32=0.14		SBS36-SBS42	0.825453	SBS36=0.87;SBS42=0.13		SBS26-SBS36	0.848011	SBS26=0.15;SBS36=0.85		SBS9-SBS36	0.808128	SBS9=0.17;SBS36=0.83		SBS36-SBS_MM1	0.80627	SBS36=0.86;SBS_MM1=0.14		SBS36-SBS57	0.831443
SBS36-SBS47	0.791394	SBS36=0.82;SBS47=0.18		SBS29-SBS52	0.785118	SBS29=0.94;SBS52=0.06		SBS36-SBS44	0.847118	SBS36=0.89;SBS44=0.11		SBS36-SBS_MM1	0.822877	SBS36=0.86;SBS_MM1=0.14		SBS36-SBS46	0.834732	SBS36=0.85;SBS46=0.15		SBS9-SBS36	0.785387	SBS9=0.17;SBS36=0.83		SBS3-SBS29	0.762137	SBS3=0.18;SBS29=0.82		SBS19-SBS29	0.778892	SBS19=0.10;SBS29=0.90		SBS9-SBS36	0.825292	SBS9=0.17;SBS36=0.83		SBS36-SBS44	0.847898	SBS36=0.84;SBS44=0.16		SBS36-SBS44	0.807828	SBS36=0.88;SBS44=0.12		SBS9-SBS36	0.806149	SBS9=0.16;SBS36=0.84		SBS34-SBS36	0.83104
SBS7b-SBS36	0.791186	SBS7b=0.14;SBS36=0.86		SBS29-SBS_MM1	0.784794	SBS29=0.87;SBS_MM1=0.13		SBS12-SBS36	0.847085	SBS12=0.10;SBS36=0.90		SBS36-SBS42	0.822848	SBS36=0.87;SBS42=0.13		SBS36-SBS85	0.834317	SBS36=0.87;SBS85=0.13		SBS15-SBS36	0.785282	SBS15=0.08;SBS36=0.92		SBS36-SBS84	0.761998	SBS36=0.81;SBS84=0.19		SBS7b-SBS29	0.778855	SBS7b=0.10;SBS29=0.90		SBS36-SBS44	0.825263	SBS36=0.87;SBS44=0.13		SBS6-SBS36	0.847757	SBS6=0.11;SBS36=0.89		SBS16-SBS36	0.807622	SBS16=0.09;SBS36=0.91		SBS36-SBS85	0.806137	SBS36=0.88;SBS85=0.12		SBS16-SBS36	0.831034
SBS29-SBS30	0.79012	SBS29=0.79;SBS30=0.21		SBS3-SBS36	0.784485	SBS3=0.46;SBS36=0.54		SBS36-SBS46	0.846843	SBS36=0.89;SBS46=0.11		SBS16-SBS36	0.822676	SBS16=0.09;SBS36=0.91		SBS19-SBS36	0.83416	SBS19=0.09;SBS36=0.91		SBS36-SBS85	0.78467	SBS36=0.88;SBS85=0.12		SBS29-SBS42	0.761903	SBS29=0.91;SBS42=0.09		SBS4-SBS36	0.77863	SBS4=0.27;SBS36=0.73		SBS2-SBS36	0.825165	SBS2=0.05;SBS36=0.95		SBS36-SBS_MM1	0.847281	SBS36=0.84;SBS_MM1=0.16		SBS12-SBS36	0.807396	SBS12=0.11;SBS36=0.89		SBS12-SBS36	0.805516	SBS12=0.11;SBS36=0.89		SBS36-SBS46	0.830959
SBS15-SBS36	0.79001	SBS15=0.14;SBS36=0.86		SBS29-SBS51	0.784413	SBS29=0.89;SBS51=0.11		SBS36-SBS42	0.8467	SBS36=0.90;SBS42=0.10		SBS12-SBS36	0.822494	SBS12=0.12;SBS36=0.88		SBS36-SBS57	0.83384	SBS36=0.89;SBS57=0.11		SBS36-SBS46	0.784526	SBS36=0.88;SBS46=0.12		SBS12-SBS29	0.761719	SBS12=0.08;SBS29=0.92		SBS11-SBS36	0.77853	SBS11=0.12;SBS36=0.88		SBS36-SBS_MM1	0.82363	SBS36=0.89;SBS_MM1=0.11		SBS36-SBS59	0.847078	SBS36=0.93;SBS59=0.07		SBS36-SBS41	0.80729	SBS36=0.87;SBS41=0.13		SBS26-SBS36	0.805172	SBS26=0.10;SBS36=0.90		SBS36-SBS_MM1	0.83085
SBS36-SBS46	0.789786	SBS36=0.79;SBS46=0.21		SBS26-SBS29	0.784228	SBS26=0.11;SBS29=0.89		SBS7a-SBS36	0.846639	SBS7a=0.05;SBS36=0.95		SBS15-SBS36	0.822216	SBS15=0.08;SBS36=0.92		SBS36-SBS_MM1	0.833366	SBS36=0.87;SBS_MM1=0.13		SBS36-SBS57	0.784089	SBS36=0.91;SBS57=0.09		SBS29-SBS33	0.761609	SBS29=0.95;SBS33=0.05		SBS29-SBS58	0.778027	SBS29=0.86;SBS58=0.14		SBS15-SBS36	0.823253	SBS15=0.06;SBS36=0.94		SBS7d-SBS36	0.845845	SBS7d=0.08;SBS36=0.92		SBS4-SBS36	0.807214	SBS4=0.18;SBS36=0.82		SBS36-SBS44	0.804973	SBS36=0.90;SBS44=0.10		SBS36-SBS42	0.830244
SBS16-SBS36	0.788348	SBS16=0.15;SBS36=0.85		SBS29-SBS84	0.784086	SBS29=0.91;SBS84=0.09		SBS15-SBS36	0.846562	SBS15=0.06;SBS36=0.94		SBS36-SBS85	0.82209	SBS36=0.88;SBS85=0.12		SBS4-SBS36	0.833138	SBS4=0.18;SBS36=0.82		SBS34-SBS36	0.783871	SBS34=0.05;SBS36=0.95		SBS29-SBS47	0.761435	SBS29=0.93;SBS47=0.07		SBS36-SBS47	0.777849	SBS36=0.86;SBS47=0.14		SBS10b-SBS36	0.823196	SBS10b=0.05;SBS36=0.95		SBS7a-SBS36	0.845592	SBS7a=0.07;SBS36=0.93		SBS26-SBS36	0.806785	SBS26=0.10;SBS36=0.90		SBS7c-SBS36	0.804426	SBS7c=0.07;SBS36=0.93		SBS15-SBS36	0.829956
SBS36-SBS85	0.787892	SBS36=0.82;SBS85=0.18		SBS29-SBS47	0.783922	SBS29=0.91;SBS47=0.09		SBS2-SBS36	0.846471	SBS2=0.03;SBS36=0.97		SBS26-SBS36	0.821982	SBS26=0.11;SBS36=0.89		SBS26-SBS36	0.833034	SBS26=0.11;SBS36=0.89		SBS27-SBS36	0.783801	SBS27=0.06;SBS36=0.94		SBS29-SBS44	0.761426	SBS29=0.92;SBS44=0.08		SBS29-SBS57	0.777768	SBS29=0.87;SBS57=0.13		SBS36-SBS37	0.823161	SBS36=0.89;SBS37=0.11		SBS2-SBS36	0.845572	SBS2=0.05;SBS36=0.95		SBS36-SBS85	0.806646	SBS36=0.90;SBS85=0.10		SBS15-SBS36	0.804192	SBS15=0.06;SBS36=0.94		SBS35-SBS36	0.829899
SBS12-SBS36	0.786812	SBS12=0.17;SBS36=0.83		SBS10b-SBS29	0.783382	SBS10b=0.05;SBS29=0.95		SBS26-SBS36	0.846239	SBS26=0.09;SBS36=0.91		SBS10b-SBS36	0.821387	SBS10b=0.05;SBS36=0.95		SBS36-SBS42	0.832397	SBS36=0.89;SBS42=0.11		SBS36-SBS37	0.783224	SBS36=0.89;SBS37=0.11		SBS29-SBS46	0.760983	SBS29=0.92;SBS46=0.08		SBS29-SBS41	0.777678	SBS29=0.84;SBS41=0.16		SBS36-SBS46	0.823043	SBS36=0.90;SBS46=0.10		SBS4-SBS36	0.844902	SBS4=0.18;SBS36=0.82		SBS7d-SBS36	0.805753	SBS7d=0.06;SBS36=0.94		SBS36-SBS54	0.804135	SBS36=0.94;SBS54=0.06		SBS12-SBS36	0.82986
SBS7a-SBS36	0.785999	SBS7a=0.09;SBS36=0.91		SBS7d-SBS29	0.783309	SBS7d=0.07;SBS29=0.93		SBS34-SBS36	0.846193	SBS34=0.05;SBS36=0.95		SBS2-SBS36	0.821109	SBS2=0.04;SBS36=0.96		SBS34-SBS36	0.832156	SBS34=0.05;SBS36=0.95		SBS36-SBS43	0.783032	SBS36=0.94;SBS43=0.06		SBS29-SBS31	0.760959	SBS29=0.93;SBS31=0.07		SBS36-SBS37	0.77713	SBS36=0.81;SBS37=0.19		SBS7c-SBS36	0.823005	SBS7c=0.06;SBS36=0.94		SBS36-SBS42	0.844652	SBS36=0.88;SBS42=0.12		SBS1-SBS36	0.805557	SBS1=0.04;SBS36=0.96		SBS36-SBS42	0.804119	SBS36=0.91;SBS42=0.09		SBS1-SBS36	0.829726
SBS4-SBS36	0.785499	SBS4=0.25;SBS36=0.75		SBS7c-SBS29	0.783214	SBS7c=0.07;SBS29=0.93		SBS27-SBS36	0.84552	SBS27=0.04;SBS36=0.96		SBS1-SBS36	0.82108	SBS1=0.05;SBS36=0.95		SBS15-SBS36	0.83214	SBS15=0.07;SBS36=0.93		SBS7d-SBS36	0.783017	SBS7d=0.06;SBS36=0.94		SBS29-SBS52	0.760946	SBS29=0.96;SBS52=0.04		SBS36-SBS46	0.777034	SBS36=0.83;SBS46=0.17		SBS36-SBS43	0.822334	SBS36=0.95;SBS43=0.05		SBS33-SBS36	0.84427	SBS33=0.06;SBS36=0.94		SBS15-SBS36	0.80547	SBS15=0.06;SBS36=0.94		SBS7a-SBS36	0.804062	SBS7a=0.04;SBS36=0.96		SBS7d-SBS36	0.829354
SBS26-SBS36	0.78463	SBS26=0.15;SBS36=0.85		SBS36-SBS58	0.782127	SBS36=0.73;SBS58=0.27		SBS1-SBS36	0.845504	SBS1=0.03;SBS36=0.97		SBS36-SBS54	0.820631	SBS36=0.94;SBS54=0.06		SBS36-SBS54	0.831863	SBS36=0.93;SBS54=0.07		SBS4-SBS36	0.783001	SBS4=0.13;SBS36=0.87		SBS10b-SBS29	0.76092	SBS10b=0.04;SBS29=0.96		SBS1-SBS36	0.777013	SBS1=0.08;SBS36=0.92		SBS7d-SBS36	0.822265	SBS7d=0.05;SBS36=0.95		SBS1-SBS36	0.844058	SBS1=0.05;SBS36=0.95		SBS27-SBS36	0.805319	SBS27=0.05;SBS36=0.95		SBS1-SBS36	0.803676	SBS1=0.04;SBS36=0.96		SBS7c-SBS36	0.829342
SBS29-SBS_MM1	0.783584	SBS29=0.72;SBS_MM1=0.28		SBS29-SBS39	0.781498	SBS29=0.87;SBS39=0.13		SBS10b-SBS36	0.845448	SBS10b=0.03;SBS36=0.97		SBS27-SBS36	0.82039	SBS27=0.05;SBS36=0.95		SBS1-SBS36	0.83166	SBS1=0.04;SBS36=0.96		SBS7c-SBS36	0.782735	SBS7c=0.06;SBS36=0.94		SBS7d-SBS29	0.760863	SBS7d=0.05;SBS29=0.95		SBS9-SBS36	0.776745	SBS9=0.21;SBS36=0.79		SBS27-SBS36	0.822236	SBS27=0.04;SBS36=0.96		SBS36-SBS54	0.844016	SBS36=0.93;SBS54=0.07		SBS2-SBS36	0.805161	SBS2=0.03;SBS36=0.97		SBS34-SBS36	0.803533	SBS34=0.04;SBS36=0.96		SBS26-SBS36	0.829015
SBS7d-SBS36	0.783335	SBS7d=0.09;SBS36=0.91		SBS29-SBS42	0.781259	SBS29=0.91;SBS42=0.09		SBS7c-SBS36	0.845236	SBS7c=0.05;SBS36=0.95		SBS7d-SBS36	0.820226	SBS7d=0.05;SBS36=0.95		SBS33-SBS36	0.831112	SBS33=0.05;SBS36=0.95		SBS22-SBS36	0.782352	SBS22=0.06;SBS36=0.94		SBS29-SBS39	0.760858	SBS29=0.89;SBS39=0.11		SBS36-SBS44	0.776308	SBS36=0.85;SBS44=0.15		SBS16-SBS36	0.821994	SBS16=0.05;SBS36=0.95		SBS35-SBS36	0.843709	SBS35=0.12;SBS36=0.88		SBS35-SBS36	0.805076	SBS35=0.09;SBS36=0.91		SBS7d-SBS36	0.803388	SBS7d=0.04;SBS36=0.96		SBS7a-SBS36	0.828736
SBS7c-SBS36	0.782599	SBS7c=0.10;SBS36=0.90		SBS29-SBS54	0.780912	SBS29=0.95;SBS54=0.05		SBS22-SBS36	0.844844	SBS22=0.04;SBS36=0.96		SBS21-SBS36	0.82005	SBS21=0.06;SBS36=0.94		SBS36-SBS53	0.830951	SBS36=0.95;SBS53=0.05		SBS10b-SBS36	0.782317	SBS10b=0.03;SBS36=0.97		SBS8-SBS36	0.760728	SBS8=0.34;SBS36=0.66		SBS11-SBS29	0.776023	SBS11=0.09;SBS29=0.91		SBS12-SBS36	0.821916	SBS12=0.06;SBS36=0.94		SBS15-SBS36	0.843235	SBS15=0.06;SBS36=0.94		SBS36-SBS54	0.804959	SBS36=0.95;SBS54=0.05		SBS33-SBS36	0.803286	SBS33=0.04;SBS36=0.96		SBS36-SBS43	0.828569
SBS34-SBS36	0.782085	SBS34=0.07;SBS36=0.93		SBS29-SBS33	0.780627	SBS29=0.96;SBS33=0.04		SBS36-SBS54	0.844739	SBS36=0.97;SBS54=0.03		SBS4-SBS36	0.819905	SBS4=0.12;SBS36=0.88		SBS35-SBS36	0.830764	SBS35=0.09;SBS36=0.91		SBS12-SBS36	0.782244	SBS12=0.07;SBS36=0.93		SBS26-SBS29	0.7604	SBS26=0.06;SBS29=0.94		SBS23-SBS29	0.775516	SBS23=0.09;SBS29=0.91		SBS36-SBS55	0.821818	SBS36=0.96;SBS55=0.04		SBS7c-SBS36	0.843057	SBS7c=0.06;SBS36=0.94		SBS7c-SBS36	0.804757	SBS7c=0.05;SBS36=0.95		SBS36-SBS53	0.803176	SBS36=0.96;SBS53=0.04		SBS10b-SBS36	0.828526
SBS1-SBS36	0.781626	SBS1=0.06;SBS36=0.94		SBS13-SBS29	0.780288	SBS13=0.03;SBS29=0.97		SBS7d-SBS36	0.844736	SBS7d=0.03;SBS36=0.97		SBS35-SBS36	0.819814	SBS35=0.09;SBS36=0.91		SBS7d-SBS36	0.830734	SBS7d=0.05;SBS36=0.95		SBS36-SBS54	0.782051	SBS36=0.96;SBS54=0.04		SBS36-SBS58	0.760272	SBS36=0.79;SBS58=0.21		SBS36-SBS85	0.775381	SBS36=0.86;SBS85=0.14		SBS22-SBS36	0.82177	SBS22=0.05;SBS36=0.95		SBS21-SBS36	0.842999	SBS21=0.06;SBS36=0.94		SBS21-SBS36	0.80465	SBS21=0.04;SBS36=0.96		SBS21-SBS36	0.803082	SBS21=0.04;SBS36=0.96		SBS22-SBS36	0.828501
SBS35-SBS36	0.7816	SBS35=0.14;SBS36=0.86		SBS29-SBS34	0.780196	SBS29=0.97;SBS34=0.03		SBS36-SBS43	0.84467	SBS36=0.97;SBS43=0.03		SBS33-SBS36	0.819574	SBS33=0.04;SBS36=0.96		SBS21-SBS36	0.830467	SBS21=0.05;SBS36=0.95		SBS36-SBS55	0.781975	SBS36=0.96;SBS55=0.04		SBS13-SBS29	0.759871	SBS13=0.03;SBS29=0.97		SBS29-SBS_MM1	0.775153	SBS29=0.85;SBS_MM1=0.15		SBS35-SBS36	0.821562	SBS35=0.06;SBS36=0.94		SBS34-SBS36	0.842856	SBS34=0.05;SBS36=0.95		SBS22-SBS36	0.804523	SBS22=0.05;SBS36=0.95		SBS17a-SBS36	0.803058	SBS17a=0.03;SBS36=0.97		SBS27-SBS36	0.828479
SBS22-SBS36	0.780957	SBS22=0.09;SBS36=0.91		SBS29-SBS44	0.779914	SBS29=0.94;SBS44=0.06		SBS17a-SBS36	0.844501	SBS17a=0.02;SBS36=0.98		SBS22-SBS36	0.819474	SBS22=0.05;SBS36=0.95		SBS36-SBS43	0.830328	SBS36=0.95;SBS43=0.05		SBS21-SBS36	0.781919	SBS21=0.04;SBS36=0.96		SBS25-SBS36	0.759816	SBS25=0.32;SBS36=0.68		SBS3-SBS29	0.774839	SBS3=0.25;SBS29=0.75		SBS4-SBS36	0.821541	SBS4=0.08;SBS36=0.92		SBS10b-SBS36	0.8426	SBS10b=0.04;SBS36=0.96		SBS36-SBS43	0.804407	SBS36=0.96;SBS43=0.04		SBS22-SBS36	0.803037	SBS22=0.05;SBS36=0.95		SBS21-SBS36	0.828183
SBS21-SBS36	0.780884	SBS21=0.08;SBS36=0.92		SBS28-SBS29	0.779826	SBS28=0.03;SBS29=0.97		SBS21-SBS36	0.844493	SBS21=0.03;SBS36=0.97		SBS7c-SBS36	0.819412	SBS7c=0.04;SBS36=0.96		SBS27-SBS36	0.83027	SBS27=0.04;SBS36=0.96		SBS16-SBS36	0.781787	SBS16=0.04;SBS36=0.96		SBS7c-SBS29	0.759785	SBS7c=0.04;SBS29=0.96		SBS15-SBS36	0.774654	SBS15=0.09;SBS36=0.91		SBS33-SBS36	0.821511	SBS33=0.03;SBS36=0.97		SBS36-SBS53	0.842502	SBS36=0.95;SBS53=0.05		SBS17a-SBS36	0.804196	SBS17a=0.02;SBS36=0.98		SBS27-SBS36	0.802954	SBS27=0.03;SBS36=0.97		SBS2-SBS36	0.828119
SBS27-SBS36	0.780716	SBS27=0.07;SBS36=0.93		SBS27-SBS29	0.779618	SBS27=0.03;SBS29=0.97		SBS4-SBS36	0.844434	SBS4=0.06;SBS36=0.94		SBS28-SBS36	0.819341	SBS28=0.03;SBS36=0.97		SBS22-SBS36	0.830269	SBS22=0.05;SBS36=0.95		SBS26-SBS36	0.781786	SBS26=0.05;SBS36=0.95		SBS29-SBS34	0.759612	SBS29=0.97;SBS34=0.03		SBS12-SBS36	0.774435	SBS12=0.13;SBS36=0.87		SBS26-SBS36	0.821426	SBS26=0.04;SBS36=0.96		SBS27-SBS36	0.84219	SBS27=0.04;SBS36=0.96		SBS33-SBS36	0.804145	SBS33=0.02;SBS36=0.98		SBS36-SBS43	0.802938	SBS36=0.96;SBS43=0.04		SBS36-SBS55	0.828012
SBS2-SBS36	0.780565	SBS2=0.04;SBS36=0.96		SBS22-SBS29	0.779533	SBS22=0.04;SBS29=0.96		SBS28-SBS36	0.844412	SBS28=0.02;SBS36=0.98		SBS36-SBS43	0.819215	SBS36=0.96;SBS43=0.04		SBS10b-SBS36	0.829993	SBS10b=0.03;SBS36=0.97		SBS35-SBS36	0.781658	SBS35=0.06;SBS36=0.94		SBS30-SBS36	0.759571	SBS30=0.17;SBS36=0.83		SBS36-SBS42	0.774433	SBS36=0.86;SBS42=0.14		SBS36-SBS54	0.821421	SBS36=0.97;SBS54=0.03		SBS22-SBS36	0.842115	SBS22=0.06;SBS36=0.94		SBS34-SBS36	0.804033	SBS34=0.02;SBS36=0.98		SBS35-SBS36	0.802699	SBS35=0.05;SBS36=0.95		SBS20-SBS36	0.827896
SBS20-SBS36	0.78027	SBS20=0.08;SBS36=0.92		SBS25-SBS36	0.779359	SBS25=0.40;SBS36=0.60		SBS17b-SBS36	0.844395	SBS17b=0.01;SBS36=0.99		SBS34-SBS36	0.818985	SBS34=0.02;SBS36=0.98		SBS7c-SBS36	0.829813	SBS7c=0.03;SBS36=0.97		SBS28-SBS36	0.781354	SBS28=0.01;SBS36=0.99		SBS27-SBS29	0.759515	SBS27=0.03;SBS29=0.97		SBS7a-SBS36	0.774102	SBS7a=0.07;SBS36=0.93		SBS36-SBS60	0.821415	SBS36=0.99;SBS60=0.01		SBS28-SBS36	0.841915	SBS28=0.03;SBS36=0.97		SBS17b-SBS36	0.804031	SBS17b=0.01;SBS36=0.99		SBS2-SBS36	0.802695	SBS2=0.02;SBS36=0.98		SBS28-SBS36	0.827844
SBS36-SBS43	0.779785	SBS36=0.93;SBS43=0.07		SBS29-SBS55	0.779227	SBS29=0.97;SBS55=0.03		SBS33-SBS36	0.844329	SBS33=0.02;SBS36=0.98		SBS17b-SBS36	0.818707	SBS17b=0.01;SBS36=0.99		SBS20-SBS36	0.829772	SBS20=0.03;SBS36=0.97		SBS33-SBS36	0.781336	SBS33=0.02;SBS36=0.98		SBS28-SBS29	0.75926	SBS28=0.02;SBS29=0.98		SBS29-SBS37	0.773474	SBS29=0.86;SBS37=0.14		SBS28-SBS36	0.821369	SBS28=0.02;SBS36=0.98		SBS36-SBS43	0.841687	SBS36=0.96;SBS43=0.04		SBS10b-SBS36	0.804024	SBS10b=0.02;SBS36=0.98		SBS36-SBS49	0.802551	SBS36=0.99;SBS49=0.01		SBS17b-SBS36	0.827812
SBS28-SBS36	0.779577	SBS28=0.04;SBS36=0.96		SBS17a-SBS29	0.779212	SBS17a=0.02;SBS29=0.98		SBS36-SBS53	0.844293	SBS36=0.98;SBS53=0.02		SBS36-SBS55	0.818661	SBS36=0.98;SBS55=0.02		SBS17a-SBS36	0.829704	SBS17a=0.02;SBS36=0.98		SBS17b-SBS36	0.781313	SBS17b=0.01;SBS36=0.99		SBS29-SBS54	0.759125	SBS29=0.98;SBS54=0.02		SBS16-SBS36	0.773429	SBS16=0.09;SBS36=0.91		SBS21-SBS36	0.82125	SBS21=0.02;SBS36=0.98		SBS17a-SBS36	0.841521	SBS17a=0.02;SBS36=0.98		SBS36-SBS55	0.803836	SBS36=0.99;SBS55=0.01		SBS28-SBS36	0.802503	SBS28=0.02;SBS36=0.98		SBS36-SBS54	0.827803
SBS36-SBS54	0.779437	SBS36=0.94;SBS54=0.06		SBS8-SBS29	0.779121	SBS8=0.08;SBS29=0.92		SBS35-SBS36	0.84427	SBS35=0.03;SBS36=0.97		SBS17a-SBS36	0.818635	SBS17a=0.01;SBS36=0.99		SBS36-SBS55	0.829588	SBS36=0.98;SBS55=0.02		SBS20-SBS36	0.781281	SBS20=0.02;SBS36=0.98		SBS29-SBS43	0.759036	SBS29=0.98;SBS43=0.02		SBS29-SBS31	0.773361	SBS29=0.89;SBS31=0.11		SBS17b-SBS36	0.82109	SBS17b=0.01;SBS36=0.99		SBS36-SBS55	0.841387	SBS36=0.97;SBS55=0.03		SBS36-SBS53	0.803794	SBS36=0.99;SBS53=0.01		SBS10b-SBS36	0.802387	SBS10b=0.01;SBS36=0.99		SBS17a-SBS36	0.827772
SBS17a-SBS36	0.779285	SBS17a=0.04;SBS36=0.96		SBS29-SBS50	0.77906	SBS29=0.96;SBS50=0.04		SBS36-SBS55	0.844182	SBS36=0.99;SBS55=0.01		SBS36-SBS60	0.818424	SBS36=1.00;SBS60=0.00		SBS36-SBS38	0.829467	SBS36=0.98;SBS38=0.02		SBS36-SBS60	0.78128	SBS36=0.99;SBS60=0.01		SBS6-SBS29	0.758988	SBS6=0.02;SBS29=0.98		SBS35-SBS36	0.773147	SBS35=0.13;SBS36=0.87		SBS17a-SBS36	0.821014	SBS17a=0.01;SBS36=0.99		SBS17b-SBS36	0.841016	SBS17b=0.01;SBS36=0.99		SBS28-SBS36	0.803776	SBS28=0.01;SBS36=0.99		SBS17b-SBS36	0.802331	SBS17b=0.01;SBS36=0.99		SBS33-SBS36	0.827659
SBS17b-SBS36	0.77904	SBS17b=0.03;SBS36=0.97		SBS21-SBS29	0.778992	SBS21=0.03;SBS29=0.97		SBS36-SBS60	0.844105	SBS36=1.00;SBS60=0.00		SBS36	0.818418	SBS36=1		SBS28-SBS36	0.829404	SBS28=0.01;SBS36=0.99		SBS17a-SBS36	0.781187	SBS17a=0.01;SBS36=0.99		SBS29-SBS55	0.758943	SBS29=0.98;SBS55=0.02		SBS36-SBS53	0.772993	SBS36=0.93;SBS53=0.07		SBS36-SBS53	0.821013	SBS36=0.99;SBS53=0.01		SBS20-SBS36	0.840992	SBS20=0.02;SBS36=0.98		SBS36-SBS60	0.803711	SBS36=1.00;SBS60=0.00		SBS36-SBS55	0.802321	SBS36=0.99;SBS55=0.01		SBS36-SBS53	0.827435
SBS33-SBS36	0.778832	SBS33=0.04;SBS36=0.96		SBS29-SBS43	0.778762	SBS29=0.98;SBS43=0.02		SBS36	0.844105	SBS36=1		SBS10a-SBS36	0.818418	SBS10a=0.00;SBS36=1.00		SBS36-SBS49	0.829332	SBS36=0.99;SBS49=0.01		SBS36	0.781144	SBS36=1		SBS21-SBS29	0.758888	SBS21=0.02;SBS29=0.98		SBS7c-SBS36	0.772954	SBS7c=0.08;SBS36=0.92		SBS36	0.82095	SBS36=1		SBS36-SBS38	0.840859	SBS36=0.99;SBS38=0.01		SBS10a-SBS36	0.803711	SBS10a=0.00;SBS36=1.00		SBS20-SBS36	0.802244	SBS20=0.01;SBS36=0.99		SBS36-SBS60	0.82736
SBS36-SBS55	0.778794	SBS36=0.96;SBS55=0.04		SBS17b-SBS29	0.778714	SBS17b=0.01;SBS29=0.99		SBS10a-SBS36	0.844105	SBS10a=0.00;SBS36=1.00		SBS13-SBS36	0.818418	SBS13=0.00;SBS36=1.00		SBS17b-SBS36	0.82929	SBS17b=0.00;SBS36=1.00		SBS10a-SBS36	0.781144	SBS10a=0.00;SBS36=1.00		SBS22-SBS29	0.758809	SBS22=0.02;SBS29=0.98		SBS29-SBS85	0.772848	SBS29=0.89;SBS85=0.11		SBS10a-SBS36	0.82095	SBS10a=0.00;SBS36=1.00		SBS36-SBS60	0.840837	SBS36=1.00;SBS60=0.00		SBS13-SBS36	0.803711	SBS13=0.00;SBS36=1.00		SBS36-SBS38	0.802232	SBS36=1.00;SBS38=0.00		SBS36	0.827297
SBS29-SBS32	0.778781	SBS29=0.78;SBS32=0.22		SBS6-SBS29	0.778665	SBS6=0.02;SBS29=0.98		SBS13-SBS36	0.844105	SBS13=0.00;SBS36=1.00		SBS14-SBS36	0.818418	SBS14=0.00;SBS36=1.00		SBS36-SBS60	0.829284	SBS36=1.00;SBS60=0.00		SBS13-SBS36	0.781144	SBS13=0.00;SBS36=1.00		SBS29-SBS60	0.758647	SBS29=1.00;SBS60=0.00		SBS26-SBS36	0.772832	SBS26=0.10;SBS36=0.90		SBS13-SBS36	0.82095	SBS13=0.00;SBS36=1.00		SBS36	0.840827	SBS36=1		SBS14-SBS36	0.803711	SBS14=0.00;SBS36=1.00		SBS36-SBS60	0.802231	SBS36=1.00;SBS60=0.00		SBS10a-SBS36	0.827297
SBS36-SBS53	0.778477	SBS36=0.96;SBS53=0.04		SBS7b-SBS36	0.778424	SBS7b=0.18;SBS36=0.82		SBS14-SBS36	0.844105	SBS14=0.00;SBS36=1.00		SBS20-SBS36	0.818418	SBS20=0.00;SBS36=1.00		SBS36	0.829279	SBS36=1		SBS14-SBS36	0.781144	SBS14=0.00;SBS36=1.00		SBS17b-SBS29	0.758622	SBS17b=0.00;SBS29=1.00		SBS13-SBS29	0.772764	SBS13=0.05;SBS29=0.95		SBS14-SBS36	0.82095	SBS14=0.00;SBS36=1.00		SBS10a-SBS36	0.840827	SBS10a=0.00;SBS36=1.00		SBS20-SBS36	0.803711	SBS20=0.00;SBS36=1.00		SBS10a-SBS36	0.80223	SBS10a=0.00;SBS36=1.00		SBS13-SBS36	0.827297
SBS13-SBS36	0.778436	SBS13=0.03;SBS36=0.97		SBS29-SBS59	0.778409	SBS29=0.99;SBS59=0.01		SBS20-SBS36	0.844105	SBS20=0.00;SBS36=1.00		SBS36-SBS38	0.818418	SBS36=1.00;SBS38=0.00		SBS10a-SBS36	0.829279	SBS10a=0.00;SBS36=1.00		SBS36-SBS38	0.781144	SBS36=1.00;SBS38=0.00		SBS8-SBS29	0.758615	SBS8=0.02;SBS29=0.98		SBS29-SBS39	0.772651	SBS29=0.83;SBS39=0.17		SBS20-SBS36	0.82095	SBS20=0.00;SBS36=1.00		SBS13-SBS36	0.840827	SBS13=0.00;SBS36=1.00		SBS36-SBS38	0.803711	SBS36=1.00;SBS38=0.00		SBS13-SBS36	0.80223	SBS13=0.00;SBS36=1.00		SBS14-SBS36	0.827297
SBS25-SBS29	0.778254	SBS25=0.36;SBS29=0.64		SBS14-SBS29	0.778361	SBS14=0.01;SBS29=0.99		SBS36-SBS38	0.844105	SBS36=1.00;SBS38=0.00		SBS36-SBS45	0.818418	SBS36=1.00;SBS45=0.00		SBS13-SBS36	0.829279	SBS13=0.00;SBS36=1.00		SBS36-SBS45	0.781144	SBS36=1.00;SBS45=0.00		SBS29	0.75859	SBS29=1		SBS7d-SBS36	0.772562	SBS7d=0.07;SBS36=0.93		SBS36-SBS38	0.82095	SBS36=1.00;SBS38=0.00		SBS14-SBS36	0.840827	SBS14=0.00;SBS36=1.00		SBS36-SBS45	0.803711	SBS36=1.00;SBS45=0.00		SBS14-SBS36	0.80223	SBS14=0.00;SBS36=1.00		SBS36-SBS38	0.827297
SBS36-SBS60	0.777846	SBS36=0.99;SBS60=0.01		SBS29-SBS60	0.778317	SBS29=1.00;SBS60=0.00		SBS36-SBS45	0.844105	SBS36=1.00;SBS45=0.00		SBS36-SBS48	0.818418	SBS36=1.00;SBS48=0.00		SBS14-SBS36	0.829279	SBS14=0.00;SBS36=1.00		SBS36-SBS48	0.781144	SBS36=1.00;SBS48=0.00		SBS1-SBS29	0.75859	SBS1=0.00;SBS29=1.00		SBS36-SBS43	0.77248	SBS36=0.93;SBS43=0.07		SBS36-SBS45	0.82095	SBS36=1.00;SBS45=0.00		SBS36-SBS45	0.840827	SBS36=1.00;SBS45=0.00		SBS36-SBS48	0.803711	SBS36=1.00;SBS48=0.00		SBS36	0.80223	SBS36=1		SBS36-SBS45	0.827297
SBS10b-SBS36	0.777813	SBS10b=0.01;SBS36=0.99		SBS29	0.778299	SBS29=1		SBS36-SBS48	0.844105	SBS36=1.00;SBS48=0.00		SBS36-SBS49	0.818418	SBS36=1.00;SBS49=0.00		SBS36-SBS45	0.829279	SBS36=1.00;SBS45=0.00		SBS36-SBS49	0.781144	SBS36=1.00;SBS49=0.00		SBS4-SBS29	0.75859	SBS4=0.00;SBS29=1.00		SBS7a-SBS29	0.772342	SBS7a=0.06;SBS29=0.94		SBS36-SBS48	0.82095	SBS36=1.00;SBS48=0.00		SBS36-SBS48	0.840827	SBS36=1.00;SBS48=0.00		SBS36-SBS49	0.803711	SBS36=1.00;SBS49=0.00		SBS36-SBS45	0.80223	SBS36=1.00;SBS45=0.00		SBS36-SBS48	0.827297
SBS9-SBS29	0.777757	SBS9=0.30;SBS29=0.70		SBS1-SBS29	0.778299	SBS1=0.00;SBS29=1.00		SBS36-SBS49	0.844105	SBS36=1.00;SBS49=0.00		SBS36-SBS52	0.818418	SBS36=1.00;SBS52=0.00		SBS36-SBS48	0.829279	SBS36=1.00;SBS48=0.00		SBS36-SBS52	0.781144	SBS36=1.00;SBS52=0.00		SBS14-SBS29	0.75859	SBS14=0.00;SBS29=1.00		SBS29-SBS46	0.771913	SBS29=0.88;SBS46=0.12		SBS36-SBS49	0.82095	SBS36=1.00;SBS49=0.00		SBS36-SBS49	0.840827	SBS36=1.00;SBS49=0.00		SBS36-SBS52	0.803711	SBS36=1.00;SBS52=0.00		SBS36-SBS48	0.80223	SBS36=1.00;SBS48=0.00		SBS36-SBS49	0.827297
SBS10a-SBS36	0.77761	SBS10a=0.00;SBS36=1.00		SBS4-SBS29	0.778299	SBS4=0.00;SBS29=1.00		SBS36-SBS52	0.844105	SBS36=1.00;SBS52=0.00		SBS36-SBS53	0.818418	SBS36=1.00;SBS53=0.00		SBS36-SBS52	0.829279	SBS36=1.00;SBS52=0.00		SBS36-SBS53	0.781144	SBS36=1.00;SBS53=0.00		SBS15-SBS29	0.75859	SBS15=0.00;SBS29=1.00		SBS12-SBS29	0.771341	SBS12=0.10;SBS29=0.90		SBS36-SBS52	0.82095	SBS36=1.00;SBS52=0.00		SBS36-SBS52	0.840827	SBS36=1.00;SBS52=0.00		SBS36-SBS56	0.803711	SBS36=1.00;SBS56=0.00		SBS36-SBS52	0.80223	SBS36=1.00;SBS52=0.00		SBS36-SBS52	0.827297
SBS14-SBS36	0.77761	SBS14=0.00;SBS36=1.00		SBS15-SBS29	0.778299	SBS15=0.00;SBS29=1.00		SBS36-SBS56	0.844105	SBS36=1.00;SBS56=0.00		SBS36-SBS56	0.818418	SBS36=1.00;SBS56=0.00		SBS36-SBS56	0.829279	SBS36=1.00;SBS56=0.00		SBS36-SBS56	0.781144	SBS36=1.00;SBS56=0.00		SBS17a-SBS29	0.75859	SBS17a=0.00;SBS29=1.00		SBS36-SBS54	0.771261	SBS36=0.95;SBS54=0.05		SBS36-SBS56	0.82095	SBS36=1.00;SBS56=0.00		SBS36-SBS56	0.840827	SBS36=1.00;SBS56=0.00		SBS36	0.803711	SBS36=1		SBS36-SBS56	0.80223	SBS36=1.00;SBS56=0.00		SBS36-SBS56	0.827297
SBS36-SBS38	0.77761	SBS36=1.00;SBS38=0.00		SBS20-SBS29	0.778299	SBS20=0.00;SBS29=1.00		SBS24-SBS56	0.782671	SBS24=0.62;SBS56=0.38		SBS29-SBS40	0.798283	SBS29=0.59;SBS40=0.41		SBS29-SBS40	0.799747	SBS29=0.56;SBS40=0.44		SBS29-SBS30	0.776867	SBS29=0.83;SBS30=0.17		SBS20-SBS29	0.75859	SBS20=0.00;SBS29=1.00		SBS36-SBS55	0.771217	SBS36=0.95;SBS55=0.05		SBS29-SBS40	0.775608	SBS29=0.59;SBS40=0.41		SBS29-SBS40	0.800406	SBS29=0.50;SBS40=0.50		SBS29-SBS40	0.803259	SBS29=0.61;SBS40=0.39		SBS29-SBS40	0.794845	SBS29=0.63;SBS40=0.37		SBS29-SBS40	0.79805
SBS36-SBS45	0.77761	SBS36=1.00;SBS45=0.00		SBS24-SBS29	0.778299	SBS24=0.00;SBS29=1.00		SBS10a-SBS24	0.779627	SBS10a=0.27;SBS24=0.73		SBS5-SBS29	0.791664	SBS5=0.32;SBS29=0.68		SBS5-SBS29	0.788399	SBS5=0.33;SBS29=0.67		SBS29-SBS40	0.775714	SBS29=0.63;SBS40=0.37		SBS24-SBS29	0.75859	SBS24=0.00;SBS29=1.00		SBS34-SBS36	0.771155	SBS34=0.04;SBS36=0.96		SBS29-SBS30	0.770361	SBS29=0.84;SBS30=0.16		SBS10a-SBS40	0.790908	SBS10a=0.16;SBS40=0.84		SBS5-SBS29	0.796547	SBS5=0.30;SBS29=0.70		SBS29-SBS52	0.792404	SBS29=0.89;SBS52=0.11		SBS5-SBS29	0.785155
SBS36-SBS48	0.77761	SBS36=1.00;SBS48=0.00		SBS29-SBS35	0.778299	SBS29=1.00;SBS35=0.00		SBS29-SBS40	0.766932	SBS29=0.58;SBS40=0.42		SBS29-SBS30	0.788563	SBS29=0.85;SBS30=0.15		SBS29-SBS30	0.786831	SBS29=0.84;SBS30=0.16		SBS5-SBS29	0.770227	SBS5=0.29;SBS29=0.71		SBS29-SBS35	0.75859	SBS29=1.00;SBS35=0.00		SBS29-SBS84	0.771092	SBS29=0.92;SBS84=0.08		SBS5-SBS29	0.766281	SBS5=0.30;SBS29=0.70		SBS24-SBS56	0.789555	SBS24=0.63;SBS56=0.37		SBS29-SBS30	0.795577	SBS29=0.86;SBS30=0.14		SBS5-SBS29	0.78599	SBS5=0.27;SBS29=0.73		SBS29-SBS58	0.783919
SBS36-SBS49	0.77761	SBS36=1.00;SBS49=0.00		SBS29-SBS38	0.778299	SBS29=1.00;SBS38=0.00		SBS56-SBS59	0.764943	SBS56=0.67;SBS59=0.33		SBS9-SBS29	0.785447	SBS9=0.23;SBS29=0.77		SBS7a-SBS29	0.783456	SBS7a=0.10;SBS29=0.90		SBS29-SBS32	0.76665	SBS29=0.85;SBS32=0.15		SBS29-SBS38	0.75859	SBS29=1.00;SBS38=0.00		SBS21-SBS36	0.770999	SBS21=0.05;SBS36=0.95		SBS29-SBS58	0.765485	SBS29=0.83;SBS58=0.17		SBS40-SBS56	0.787232	SBS40=0.76;SBS56=0.24		SBS29-SBS52	0.793165	SBS29=0.91;SBS52=0.09		SBS9-SBS29	0.784632	SBS9=0.21;SBS29=0.79		SBS25-SBS29	0.783278
SBS36-SBS52	0.77761	SBS36=1.00;SBS52=0.00		SBS29-SBS45	0.778299	SBS29=1.00;SBS45=0.00		SBS5-SBS29	0.755823	SBS5=0.30;SBS29=0.70		SBS29-SBS52	0.784815	SBS29=0.91;SBS52=0.09		SBS9-SBS29	0.781957	SBS9=0.24;SBS29=0.76		SBS25-SBS29	0.766312	SBS25=0.25;SBS29=0.75		SBS29-SBS45	0.75859	SBS29=1.00;SBS45=0.00		SBS22-SBS36	0.770889	SBS22=0.05;SBS36=0.95		SBS25-SBS29	0.765279	SBS25=0.28;SBS29=0.72		SBS5-SBS29	0.785645	SBS5=0.38;SBS29=0.62		SBS9-SBS29	0.791107	SBS9=0.21;SBS29=0.79		SBS25-SBS29	0.781715	SBS25=0.22;SBS29=0.78		SBS9-SBS29	0.781702
SBS36-SBS56	0.77761	SBS36=1.00;SBS56=0.00		SBS29-SBS48	0.778299	SBS29=1.00;SBS48=0.00		SBS10a-SBS40	0.755417	SBS10a=0.18;SBS40=0.82		SBS29-SBS58	0.783953	SBS29=0.84;SBS58=0.16		SBS25-SBS29	0.779441	SBS25=0.27;SBS29=0.73		SBS9-SBS29	0.766091	SBS9=0.21;SBS29=0.79		SBS29-SBS48	0.75859	SBS29=1.00;SBS48=0.00		SBS2-SBS36	0.770869	SBS2=0.02;SBS36=0.98		SBS11-SBS29	0.764542	SBS11=0.12;SBS29=0.88		SBS10a-SBS24	0.784148	SBS10a=0.26;SBS24=0.74		SBS29-SBS32	0.789899	SBS29=0.86;SBS32=0.14		SBS29-SBS30	0.781587	SBS29=0.89;SBS30=0.11		SBS29-SBS30	0.778583
SBS36	0.77761	SBS36=1		SBS29-SBS49	0.778299	SBS29=1.00;SBS49=0.00		SBS9-SBS29	0.755317	SBS9=0.25;SBS29=0.75		SBS25-SBS29	0.783502	SBS25=0.26;SBS29=0.74		SBS11-SBS29	0.778804	SBS11=0.12;SBS29=0.88		SBS7a-SBS29	0.765174	SBS7a=0.08;SBS29=0.92		SBS29-SBS49	0.75859	SBS29=1.00;SBS49=0.00		SBS27-SBS36	0.770812	SBS27=0.04;SBS36=0.96		SBS29-SBS32	0.764414	SBS29=0.84;SBS32=0.16		SBS4-SBS10a	0.777319	SBS4=0.77;SBS10a=0.23		SBS25-SBS29	0.789121	SBS25=0.23;SBS29=0.77		SBS29-SBS58	0.779538	SBS29=0.88;SBS58=0.12		SBS29-SBS32	0.778525
SBS19-SBS29	0.776598	SBS19=0.16;SBS29=0.84		SBS29-SBS53	0.778299	SBS29=1.00;SBS53=0.00		SBS4-SBS10a	0.754166	SBS4=0.75;SBS10a=0.25		SBS29-SBS32	0.783095	SBS29=0.85;SBS32=0.15		SBS7b-SBS29	0.778175	SBS7b=0.11;SBS29=0.89		SBS11-SBS29	0.765115	SBS11=0.11;SBS29=0.89		SBS29-SBS50	0.75859	SBS29=1.00;SBS50=0.00		SBS10b-SBS36	0.770735	SBS10b=0.03;SBS36=0.97		SBS7b-SBS29	0.763788	SBS7b=0.12;SBS29=0.88		SBS25-SBS29	0.776893	SBS25=0.33;SBS29=0.67		SBS11-SBS29	0.787671	SBS11=0.09;SBS29=0.91		SBS29-SBS32	0.778987	SBS29=0.89;SBS32=0.11		SBS29-SBS41	0.776554
SBS29-SBS84	0.775104	SBS29=0.81;SBS84=0.19		SBS36-SBS51	0.777991	SBS36=0.74;SBS51=0.26		SBS40-SBS56	0.753249	SBS40=0.72;SBS56=0.28		SBS11-SBS29	0.782515	SBS11=0.11;SBS29=0.89		SBS29-SBS52	0.775687	SBS29=0.92;SBS52=0.08		SBS7b-SBS29	0.764685	SBS7b=0.10;SBS29=0.90		SBS29-SBS53	0.75859	SBS29=1.00;SBS53=0.00		SBS33-SBS36	0.770734	SBS33=0.03;SBS36=0.97		SBS9-SBS29	0.763625	SBS9=0.23;SBS29=0.77		SBS9-SBS29	0.776713	SBS9=0.28;SBS29=0.72		SBS7b-SBS29	0.787187	SBS7b=0.09;SBS29=0.91		SBS7b-SBS29	0.778432	SBS7b=0.08;SBS29=0.92		SBS19-SBS29	0.774613
SBS23-SBS29	0.773428	SBS23=0.15;SBS29=0.85		SBS19-SBS36	0.777095	SBS19=0.18;SBS36=0.82		SBS25-SBS29	0.751925	SBS25=0.27;SBS29=0.73		SBS7b-SBS29	0.782412	SBS7b=0.11;SBS29=0.89		SBS29-SBS32	0.775683	SBS29=0.86;SBS32=0.14		SBS19-SBS29	0.762782	SBS19=0.09;SBS29=0.91		SBS29-SBS59	0.75859	SBS29=1.00;SBS59=0.00		SBS16-SBS29	0.770465	SBS16=0.07;SBS29=0.93		SBS19-SBS29	0.760359	SBS19=0.11;SBS29=0.89		SBS29-SBS58	0.775498	SBS29=0.80;SBS58=0.20		SBS23-SBS29	0.78707	SBS23=0.09;SBS29=0.91		SBS29-SBS57	0.778191	SBS29=0.90;SBS57=0.10		SBS29-SBS51	0.774355
SBS29-SBS58	0.772311	SBS29=0.79;SBS58=0.21		SBS8-SBS36	0.776924	SBS8=0.39;SBS36=0.61		SBS19-SBS29	0.749377	SBS19=0.11;SBS29=0.89		SBS23-SBS29	0.781158	SBS23=0.11;SBS29=0.89		SBS29-SBS58	0.773567	SBS29=0.86;SBS58=0.14		SBS29-SBS58	0.762762	SBS29=0.87;SBS58=0.13		SBS36-SBS59	0.757399	SBS36=0.90;SBS59=0.10		SBS7c-SBS29	0.770419	SBS7c=0.06;SBS29=0.94		SBS7a-SBS29	0.759507	SBS7a=0.08;SBS29=0.92		SBS29-SBS30	0.771802	SBS29=0.84;SBS30=0.16		SBS19-SBS29	0.787021	SBS19=0.09;SBS29=0.91		SBS11-SBS29	0.777868	SBS11=0.07;SBS29=0.93		SBS14-SBS29	0.77418
SBS3-SBS29	0.771972	SBS3=0.39;SBS29=0.61		SBS31-SBS36	0.776421	SBS31=0.24;SBS36=0.76		SBS29-SBS58	0.749352	SBS29=0.85;SBS58=0.15		SBS19-SBS29	0.78115	SBS19=0.10;SBS29=0.90		SBS29-SBS41	0.773006	SBS29=0.84;SBS41=0.16		SBS23-SBS29	0.762005	SBS23=0.09;SBS29=0.91		SBS19-SBS36	0.75662	SBS19=0.13;SBS36=0.87		SBS28-SBS36	0.770361	SBS28=0.02;SBS36=0.98		SBS29-SBS41	0.759343	SBS29=0.83;SBS41=0.17		SBS4-SBS56	0.767374	SBS4=0.67;SBS56=0.33		SBS29-SBS57	0.785938	SBS29=0.89;SBS57=0.11		SBS29-SBS41	0.777401	SBS29=0.88;SBS41=0.12		SBS24-SBS56	0.773948
SBS29-SBS44	0.769849	SBS29=0.78;SBS44=0.22		SBS7a-SBS36	0.775977	SBS7a=0.14;SBS36=0.86		SBS29-SBS30	0.74917	SBS29=0.88;SBS30=0.12		SBS29-SBS57	0.777366	SBS29=0.88;SBS57=0.12		SBS14-SBS29	0.771719	SBS14=0.11;SBS29=0.89		SBS29-SBS41	0.761298	SBS29=0.86;SBS41=0.14		SBS4-SBS36	0.755705	SBS4=0.29;SBS36=0.71		SBS17a-SBS36	0.770358	SBS17a=0.02;SBS36=0.98		SBS23-SBS29	0.759051	SBS23=0.10;SBS29=0.90		SBS29-SBS41	0.765654	SBS29=0.81;SBS41=0.19		SBS29-SBS58	0.784956	SBS29=0.89;SBS58=0.11		SBS16-SBS29	0.777266	SBS16=0.08;SBS29=0.92		SBS11-SBS29	0.773218
SBS11-SBS29	0.769382	SBS11=0.14;SBS29=0.86		SBS32-SBS36	0.775849	SBS32=0.23;SBS36=0.77		SBS29-SBS52	0.748879	SBS29=0.92;SBS52=0.08		SBS7a-SBS29	0.776487	SBS7a=0.07;SBS29=0.93		SBS2-SBS29	0.771394	SBS2=0.05;SBS29=0.95		SBS29-SBS84	0.759808	SBS29=0.90;SBS84=0.10		SBS36-SBS47	0.755599	SBS36=0.84;SBS47=0.16		SBS36-SBS60	0.770273	SBS36=0.99;SBS60=0.01		SBS56-SBS59	0.757582	SBS56=0.61;SBS59=0.39		SBS19-SBS29	0.765502	SBS19=0.11;SBS29=0.89		SBS7a-SBS29	0.784499	SBS7a=0.06;SBS29=0.94		SBS29-SBS85	0.776914	SBS29=0.90;SBS85=0.10		SBS7b-SBS29	0.772976
SBS29-SBS41	0.769145	SBS29=0.78;SBS41=0.22		SBS11-SBS36	0.771853	SBS11=0.17;SBS36=0.83		SBS8-SBS10a	0.748653	SBS8=0.76;SBS10a=0.24		SBS29-SBS31	0.776415	SBS29=0.88;SBS31=0.12		SBS16-SBS29	0.770928	SBS16=0.10;SBS29=0.90		SBS2-SBS29	0.759411	SBS2=0.04;SBS29=0.96		SBS36-SBS39	0.754848	SBS36=0.74;SBS39=0.26		SBS36-SBS38	0.770212	SBS36=0.98;SBS38=0.02		SBS29-SBS52	0.755138	SBS29=0.94;SBS52=0.06		SBS29-SBS37	0.765243	SBS29=0.81;SBS37=0.19		SBS29-SBS37	0.783414	SBS29=0.87;SBS37=0.13		SBS19-SBS29	0.776808	SBS19=0.07;SBS29=0.93		SBS23-SBS29	0.772583
SBS29-SBS52	0.767949	SBS29=0.89;SBS52=0.11		SBS23-SBS36	0.771033	SBS23=0.16;SBS36=0.84		SBS23-SBS29	0.746595	SBS23=0.10;SBS29=0.90		SBS10b-SBS29	0.776178	SBS10b=0.06;SBS29=0.94		SBS29-SBS37	0.770578	SBS29=0.86;SBS37=0.14		SBS29-SBS52	0.758834	SBS29=0.94;SBS52=0.06		SBS23-SBS36	0.754699	SBS23=0.12;SBS36=0.88		SBS20-SBS36	0.770187	SBS20=0.03;SBS36=0.97		SBS29-SBS57	0.754873	SBS29=0.89;SBS57=0.11		SBS29-SBS57	0.764905	SBS29=0.85;SBS57=0.15		SBS29-SBS31	0.782842	SBS29=0.90;SBS31=0.10		SBS29-SBS37	0.776506	SBS29=0.88;SBS37=0.12		SBS3-SBS29	0.772436
SBS29-SBS42	0.764694	SBS29=0.80;SBS42=0.20		SBS36-SBS47	0.769433	SBS36=0.81;SBS47=0.19		SBS7b-SBS29	0.745361	SBS7b=0.09;SBS29=0.91		SBS29-SBS41	0.776082	SBS29=0.87;SBS41=0.13		SBS12-SBS29	0.770421	SBS12=0.12;SBS29=0.88		SBS29-SBS47	0.757678	SBS29=0.92;SBS47=0.08		SBS6-SBS36	0.754014	SBS6=0.13;SBS36=0.87		SBS13-SBS36	0.77008	SBS13=0.01;SBS36=0.99		SBS29-SBS85	0.75452	SBS29=0.88;SBS85=0.12		SBS8-SBS10a	0.764467	SBS8=0.78;SBS10a=0.22		SBS29-SBS_MM1	0.782785	SBS29=0.89;SBS_MM1=0.11		SBS23-SBS29	0.776455	SBS23=0.07;SBS29=0.93		SBS29-SBS85	0.772262
SBS7b-SBS29	0.763102	SBS7b=0.12;SBS29=0.88		SBS36-SBS84	0.76725	SBS36=0.83;SBS84=0.17		SBS29-SBS41	0.745023	SBS29=0.86;SBS41=0.14		SBS29-SBS37	0.774594	SBS29=0.87;SBS37=0.13		SBS24-SBS56	0.770395	SBS24=0.65;SBS56=0.35		SBS29-SBS85	0.75757	SBS29=0.90;SBS85=0.10		SBS11-SBS36	0.753586	SBS11=0.12;SBS36=0.88		SBS29-SBS52	0.770039	SBS29=0.96;SBS52=0.04		SBS10b-SBS29	0.754377	SBS10b=0.06;SBS29=0.94		SBS29-SBS32	0.764445	SBS29=0.85;SBS32=0.15		SBS29-SBS84	0.782642	SBS29=0.92;SBS84=0.08		SBS29-SBS46	0.775866	SBS29=0.90;SBS46=0.10		SBS29-SBS57	0.772211
SBS29-SBS57	0.76268	SBS29=0.84;SBS57=0.16		SBS4-SBS36	0.76586	SBS4=0.31;SBS36=0.69		SBS4-SBS56	0.744913	SBS4=0.63;SBS56=0.37		SBS16-SBS29	0.774462	SBS16=0.08;SBS29=0.92		SBS23-SBS29	0.770359	SBS23=0.08;SBS29=0.92		SBS29-SBS_MM1	0.757442	SBS29=0.89;SBS_MM1=0.11		SBS36-SBS44	0.753469	SBS36=0.83;SBS44=0.17		SBS17b-SBS36	0.770017	SBS17b=0.01;SBS36=0.99		SBS2-SBS29	0.753908	SBS2=0.04;SBS29=0.96		SBS7b-SBS29	0.762833	SBS7b=0.10;SBS29=0.90		SBS16-SBS29	0.782469	SBS16=0.08;SBS29=0.92		SBS12-SBS29	0.775782	SBS12=0.09;SBS29=0.91		SBS29-SBS52	0.771977
SBS29-SBS39	0.761086	SBS29=0.75;SBS39=0.25		SBS2-SBS36	0.765834	SBS2=0.08;SBS36=0.92		SBS16-SBS29	0.744713	SBS16=0.10;SBS29=0.90		SBS29-SBS85	0.773865	SBS29=0.90;SBS85=0.10		SBS29-SBS85	0.769987	SBS29=0.88;SBS85=0.12		SBS29-SBS44	0.756868	SBS29=0.91;SBS44=0.09		SBS36-SBS42	0.753249	SBS36=0.82;SBS42=0.18		SBS7d-SBS29	0.770003	SBS7d=0.05;SBS29=0.95		SBS29-SBS31	0.75376	SBS29=0.89;SBS31=0.11		SBS3-SBS29	0.762305	SBS3=0.29;SBS29=0.71		SBS29-SBS41	0.782448	SBS29=0.89;SBS41=0.11		SBS29-SBS_MM1	0.775663	SBS29=0.90;SBS_MM1=0.10		SBS29-SBS31	0.771879
SBS29-SBS37	0.760752	SBS29=0.81;SBS37=0.19		SBS36-SBS39	0.765715	SBS36=0.72;SBS39=0.28		SBS14-SBS29	0.744424	SBS14=0.10;SBS29=0.90		SBS12-SBS29	0.773864	SBS12=0.10;SBS29=0.90		SBS29-SBS57	0.769576	SBS29=0.90;SBS57=0.10		SBS29-SBS57	0.75686	SBS29=0.92;SBS57=0.08		SBS31-SBS36	0.752861	SBS31=0.15;SBS36=0.85		SBS36	0.769882	SBS36=1		SBS29-SBS47	0.753511	SBS29=0.91;SBS47=0.09		SBS29-SBS85	0.762301	SBS29=0.85;SBS85=0.15		SBS29-SBS46	0.782143	SBS29=0.90;SBS46=0.10		SBS29-SBS51	0.775343	SBS29=0.92;SBS51=0.08		SBS16-SBS29	0.771594
SBS16-SBS29	0.758608	SBS16=0.12;SBS29=0.88		SBS36-SBS41	0.764829	SBS36=0.79;SBS41=0.21		SBS29-SBS32	0.743792	SBS29=0.89;SBS32=0.11		SBS29-SBS51	0.773495	SBS29=0.90;SBS51=0.10		SBS19-SBS29	0.769214	SBS19=0.07;SBS29=0.93		SBS10b-SBS29	0.756852	SBS10b=0.04;SBS29=0.96		SBS36-SBS_MM1	0.752636	SBS36=0.82;SBS_MM1=0.18		SBS14-SBS36	0.769882	SBS14=0.00;SBS36=1.00		SBS29-SBS34	0.753475	SBS29=0.94;SBS34=0.06		SBS12-SBS29	0.762197	SBS12=0.15;SBS29=0.85		SBS12-SBS29	0.781973	SBS12=0.09;SBS29=0.91		SBS7a-SBS29	0.775153	SBS7a=0.04;SBS29=0.96		SBS29-SBS37	0.771344
SBS29-SBS85	0.75839	SBS29=0.85;SBS85=0.15		SBS36-SBS57	0.764677	SBS36=0.83;SBS57=0.17		SBS11-SBS29	0.743784	SBS11=0.08;SBS29=0.92		SBS29-SBS_MM1	0.773411	SBS29=0.89;SBS_MM1=0.11		SBS3-SBS29	0.768992	SBS3=0.21;SBS29=0.79		SBS29-SBS42	0.756493	SBS29=0.91;SBS42=0.09		SBS36-SBS41	0.750732	SBS36=0.84;SBS41=0.16		SBS36-SBS45	0.769882	SBS36=1.00;SBS45=0.00		SBS24-SBS56	0.753436	SBS24=0.66;SBS56=0.34		SBS16-SBS29	0.761934	SBS16=0.12;SBS29=0.88		SBS29-SBS85	0.781592	SBS29=0.91;SBS85=0.09		SBS7c-SBS29	0.775104	SBS7c=0.06;SBS29=0.94		SBS29-SBS47	0.771076
SBS29-SBS51	0.757982	SBS29=0.84;SBS51=0.16		SBS36-SBS46	0.764554	SBS36=0.79;SBS46=0.21		SBS29-SBS57	0.743335	SBS29=0.90;SBS57=0.10		SBS29-SBS84	0.77332	SBS29=0.92;SBS84=0.08		SBS29-SBS47	0.768726	SBS29=0.91;SBS47=0.09		SBS6-SBS29	0.756304	SBS6=0.06;SBS29=0.94		SBS36-SBS57	0.750408	SBS36=0.88;SBS57=0.12		SBS36-SBS48	0.769882	SBS36=1.00;SBS48=0.00		SBS29-SBS84	0.753244	SBS29=0.91;SBS84=0.09		SBS23-SBS29	0.76172	SBS23=0.10;SBS29=0.90		SBS13-SBS29	0.781431	SBS13=0.04;SBS29=0.96		SBS26-SBS29	0.77491	SBS26=0.08;SBS29=0.92		SBS10b-SBS29	0.77098
SBS29-SBS31	0.757879	SBS29=0.86;SBS31=0.14		SBS16-SBS36	0.764171	SBS16=0.15;SBS36=0.85		SBS29-SBS85	0.743329	SBS29=0.88;SBS85=0.12		SBS29-SBS46	0.773053	SBS29=0.90;SBS46=0.10		SBS29-SBS46	0.768472	SBS29=0.89;SBS46=0.11		SBS29-SBS51	0.756174	SBS29=0.92;SBS51=0.08		SBS7a-SBS36	0.750371	SBS7a=0.07;SBS36=0.93		SBS36-SBS49	0.769882	SBS36=1.00;SBS49=0.00		SBS14-SBS29	0.752788	SBS14=0.09;SBS29=0.91		SBS29-SBS31	0.76172	SBS29=0.86;SBS31=0.14		SBS3-SBS29	0.781112	SBS3=0.17;SBS29=0.83		SBS3-SBS29	0.774137	SBS3=0.14;SBS29=0.86		SBS29-SBS44	0.770914
SBS7a-SBS29	0.757464	SBS7a=0.08;SBS29=0.92		SBS36-SBS37	0.763359	SBS36=0.79;SBS37=0.21		SBS29-SBS_MM1	0.743314	SBS29=0.87;SBS_MM1=0.13		SBS2-SBS29	0.772966	SBS2=0.03;SBS29=0.97		SBS29-SBS51	0.768124	SBS29=0.90;SBS51=0.10		SBS29-SBS31	0.756018	SBS29=0.93;SBS31=0.07		SBS16-SBS36	0.74994	SBS16=0.10;SBS36=0.90		SBS36-SBS52	0.769882	SBS36=1.00;SBS52=0.00		SBS29-SBS42	0.751667	SBS29=0.90;SBS42=0.10		SBS11-SBS29	0.760433	SBS11=0.10;SBS29=0.90		SBS26-SBS29	0.780819	SBS26=0.08;SBS29=0.92		SBS13-SBS29	0.774074	SBS13=0.03;SBS29=0.97		SBS8-SBS29	0.770814
SBS29-SBS46	0.757232	SBS29=0.84;SBS46=0.16		SBS9-SBS36	0.762893	SBS9=0.24;SBS36=0.76		SBS8-SBS56	0.743104	SBS8=0.65;SBS56=0.35		SBS26-SBS29	0.772697	SBS26=0.09;SBS29=0.91		SBS29-SBS_MM1	0.767635	SBS29=0.89;SBS_MM1=0.11		SBS29-SBS34	0.755879	SBS29=0.96;SBS34=0.04		SBS7b-SBS36	0.74978	SBS7b=0.09;SBS36=0.91		SBS10a-SBS36	0.769882	SBS10a=0.00;SBS36=1.00		SBS29-SBS51	0.751616	SBS29=0.91;SBS51=0.09		SBS29-SBS52	0.760217	SBS29=0.93;SBS52=0.07		SBS7d-SBS29	0.780715	SBS7d=0.05;SBS29=0.95		SBS29-SBS31	0.774018	SBS29=0.94;SBS31=0.06		SBS29-SBS34	0.770534
SBS12-SBS29	0.756525	SBS12=0.14;SBS29=0.86		SBS6-SBS36	0.762686	SBS6=0.13;SBS36=0.87		SBS29-SBS37	0.742836	SBS29=0.87;SBS37=0.13		SBS3-SBS29	0.772453	SBS3=0.17;SBS29=0.83		SBS29-SBS31	0.767383	SBS29=0.91;SBS31=0.09		SBS7d-SBS29	0.755818	SBS7d=0.05;SBS29=0.95		SBS2-SBS36	0.749716	SBS2=0.05;SBS36=0.95		SBS36-SBS56	0.769882	SBS36=1.00;SBS56=0.00		SBS7c-SBS29	0.751097	SBS7c=0.06;SBS29=0.94		SBS14-SBS29	0.759794	SBS14=0.11;SBS29=0.89		SBS29-SBS42	0.78024	SBS29=0.92;SBS42=0.08		SBS29-SBS84	0.774005	SBS29=0.95;SBS84=0.05		SBS29-SBS_MM1	0.770216
SBS6-SBS29	0.756336	SBS6=0.11;SBS29=0.89		SBS36-SBS_MM1	0.762514	SBS36=0.81;SBS_MM1=0.19		SBS10b-SBS29	0.742719	SBS10b=0.05;SBS29=0.95		SBS13-SBS29	0.772418	SBS13=0.04;SBS29=0.96		SBS26-SBS29	0.767354	SBS26=0.09;SBS29=0.91		SBS29-SBS46	0.755686	SBS29=0.92;SBS46=0.08		SBS36-SBS37	0.749607	SBS36=0.85;SBS37=0.15		SBS29-SBS51	0.769876	SBS29=0.92;SBS51=0.08		SBS13-SBS29	0.751038	SBS13=0.04;SBS29=0.96		SBS29-SBS46	0.759399	SBS29=0.86;SBS46=0.14		SBS29-SBS39	0.780116	SBS29=0.89;SBS39=0.11		SBS29-SBS33	0.773945	SBS29=0.96;SBS33=0.04		SBS29-SBS46	0.769833
SBS13-SBS29	0.755729	SBS13=0.07;SBS29=0.93		SBS36-SBS85	0.761769	SBS36=0.83;SBS85=0.17		SBS29-SBS31	0.742627	SBS29=0.90;SBS31=0.10		SBS24-SBS56	0.771965	SBS24=0.68;SBS56=0.32		SBS10b-SBS29	0.766766	SBS10b=0.04;SBS29=0.96		SBS13-SBS29	0.755528	SBS13=0.03;SBS29=0.97		SBS36-SBS46	0.749492	SBS36=0.86;SBS46=0.14		SBS10b-SBS29	0.769376	SBS10b=0.04;SBS29=0.96		SBS29-SBS_MM1	0.750797	SBS29=0.91;SBS_MM1=0.09		SBS8-SBS56	0.759263	SBS8=0.67;SBS56=0.33		SBS2-SBS29	0.780109	SBS2=0.03;SBS29=0.97		SBS29-SBS47	0.773917	SBS29=0.95;SBS47=0.05		SBS12-SBS29	0.769816
SBS40-SBS56	0.754849	SBS40=0.84;SBS56=0.16		SBS36-SBS42	0.761763	SBS36=0.82;SBS42=0.18		SBS10a-SBS59	0.742232	SBS10a=0.56;SBS59=0.44		SBS29-SBS42	0.771945	SBS29=0.92;SBS42=0.08		SBS29-SBS44	0.76659	SBS29=0.91;SBS44=0.09		SBS7c-SBS29	0.755477	SBS7c=0.05;SBS29=0.95		SBS36-SBS85	0.749302	SBS36=0.88;SBS85=0.12		SBS26-SBS29	0.769278	SBS26=0.07;SBS29=0.93		SBS3-SBS29	0.750643	SBS3=0.16;SBS29=0.84		SBS26-SBS29	0.759059	SBS26=0.13;SBS29=0.87		SBS10b-SBS29	0.779838	SBS10b=0.03;SBS29=0.97		SBS7d-SBS29	0.773863	SBS7d=0.04;SBS29=0.96		SBS10a-SBS24	0.769769
SBS7d-SBS29	0.753591	SBS7d=0.08;SBS29=0.92		SBS12-SBS36	0.761391	SBS12=0.16;SBS36=0.84		SBS7a-SBS29	0.741899	SBS7a=0.05;SBS29=0.95		SBS7d-SBS29	0.771779	SBS7d=0.05;SBS29=0.95		SBS29-SBS33	0.766523	SBS29=0.95;SBS33=0.05		SBS29-SBS37	0.75527	SBS29=0.92;SBS37=0.08		SBS12-SBS36	0.748647	SBS12=0.11;SBS36=0.89		SBS29-SBS44	0.768945	SBS29=0.93;SBS44=0.07		SBS29-SBS37	0.750478	SBS29=0.91;SBS37=0.09		SBS7a-SBS29	0.758541	SBS7a=0.07;SBS29=0.93		SBS29-SBS51	0.779746	SBS29=0.94;SBS51=0.06		SBS10b-SBS29	0.773634	SBS10b=0.03;SBS29=0.97		SBS7d-SBS29	0.769706
SBS26-SBS29	0.75344	SBS26=0.12;SBS29=0.88		SBS26-SBS36	0.760796	SBS26=0.15;SBS36=0.85		SBS12-SBS29	0.741415	SBS12=0.10;SBS29=0.90		SBS29-SBS44	0.771734	SBS29=0.92;SBS44=0.08		SBS29-SBS84	0.76644	SBS29=0.93;SBS84=0.07		SBS27-SBS29	0.754985	SBS27=0.04;SBS29=0.96		SBS9-SBS36	0.748622	SBS9=0.16;SBS36=0.84		SBS29-SBS47	0.768653	SBS29=0.94;SBS47=0.06		SBS10a-SBS24	0.750452	SBS10a=0.24;SBS24=0.76		SBS29-SBS_MM1	0.758412	SBS29=0.86;SBS_MM1=0.14		SBS7c-SBS29	0.779516	SBS7c=0.04;SBS29=0.96		SBS29-SBS34	0.773365	SBS29=0.97;SBS34=0.03		SBS7c-SBS29	0.769694
SBS7c-SBS29	0.752751	SBS7c=0.08;SBS29=0.92		SBS36-SBS44	0.760184	SBS36=0.84;SBS44=0.16		SBS2-SBS29	0.741153	SBS2=0.04;SBS29=0.96		SBS14-SBS29	0.771259	SBS14=0.06;SBS29=0.94		SBS29-SBS34	0.766413	SBS29=0.96;SBS34=0.04		SBS3-SBS29	0.754774	SBS3=0.12;SBS29=0.88		SBS15-SBS36	0.748577	SBS15=0.08;SBS36=0.92		SBS29-SBS42	0.768399	SBS29=0.93;SBS42=0.07		SBS29-SBS44	0.750246	SBS29=0.92;SBS44=0.08		SBS29-SBS51	0.758354	SBS29=0.87;SBS51=0.13		SBS29-SBS44	0.77922	SBS29=0.94;SBS44=0.06		SBS29-SBS39	0.773352	SBS29=0.92;SBS39=0.08		SBS29-SBS84	0.769428
SBS29-SBS47	0.752668	SBS29=0.90;SBS47=0.10		SBS35-SBS36	0.759147	SBS35=0.17;SBS36=0.83		SBS29-SBS84	0.741111	SBS29=0.92;SBS84=0.08		SBS29-SBS33	0.771189	SBS29=0.96;SBS33=0.04		SBS13-SBS29	0.766175	SBS13=0.04;SBS29=0.96		SBS12-SBS29	0.754527	SBS12=0.05;SBS29=0.95		SBS33-SBS36	0.747754	SBS33=0.06;SBS36=0.94		SBS2-SBS29	0.768185	SBS2=0.02;SBS29=0.98		SBS7d-SBS29	0.750117	SBS7d=0.05;SBS29=0.95		SBS7d-SBS29	0.758129	SBS7d=0.08;SBS29=0.92		SBS29-SBS33	0.778886	SBS29=0.97;SBS33=0.03		SBS8-SBS29	0.773296	SBS8=0.10;SBS29=0.90		SBS7a-SBS29	0.769359
SBS29-SBS34	0.750974	SBS29=0.95;SBS34=0.05		SBS36-SBS54	0.758758	SBS36=0.90;SBS54=0.10		SBS3-SBS29	0.740505	SBS3=0.17;SBS29=0.83		SBS29-SBS47	0.770972	SBS29=0.95;SBS47=0.05		SBS29-SBS39	0.765957	SBS29=0.88;SBS39=0.12		SBS29-SBS39	0.754441	SBS29=0.92;SBS39=0.08		SBS26-SBS36	0.747659	SBS26=0.09;SBS36=0.91		SBS6-SBS29	0.768149	SBS6=0.04;SBS29=0.96		SBS29-SBS46	0.749788	SBS29=0.93;SBS46=0.07		SBS2-SBS29	0.757872	SBS2=0.05;SBS29=0.95		SBS27-SBS29	0.778839	SBS27=0.03;SBS29=0.97		SBS2-SBS29	0.773036	SBS2=0.02;SBS29=0.98		SBS29-SBS39	0.768613
SBS8-SBS29	0.750814	SBS8=0.18;SBS29=0.82		SBS7d-SBS36	0.75841	SBS7d=0.09;SBS36=0.91		SBS29-SBS46	0.740248	SBS29=0.91;SBS46=0.09		SBS7c-SBS29	0.770743	SBS7c=0.04;SBS29=0.96		SBS7d-SBS29	0.765732	SBS7d=0.05;SBS29=0.95		SBS14-SBS29	0.754351	SBS14=0.04;SBS29=0.96		SBS1-SBS36	0.747384	SBS1=0.04;SBS36=0.96		SBS29-SBS33	0.768101	SBS29=0.97;SBS33=0.03		SBS16-SBS29	0.749695	SBS16=0.05;SBS29=0.95		SBS10b-SBS29	0.756998	SBS10b=0.06;SBS29=0.94		SBS29-SBS47	0.778795	SBS29=0.96;SBS47=0.04		SBS29-SBS54	0.77299	SBS29=0.97;SBS54=0.03		SBS13-SBS29	0.768567
SBS15-SBS29	0.750636	SBS15=0.07;SBS29=0.93		SBS7c-SBS36	0.758345	SBS7c=0.09;SBS36=0.91		SBS29-SBS42	0.74011	SBS29=0.91;SBS42=0.09		SBS29-SBS39	0.770636	SBS29=0.91;SBS39=0.09		SBS29-SBS42	0.765587	SBS29=0.92;SBS42=0.08		SBS16-SBS29	0.754143	SBS16=0.03;SBS29=0.97		SBS27-SBS36	0.747339	SBS27=0.05;SBS36=0.95		SBS29-SBS55	0.767994	SBS29=0.97;SBS55=0.03		SBS29-SBS39	0.749477	SBS29=0.91;SBS39=0.09		SBS29-SBS33	0.756557	SBS29=0.94;SBS33=0.06		SBS29-SBS54	0.778378	SBS29=0.98;SBS54=0.02		SBS14-SBS29	0.772788	SBS14=0.03;SBS29=0.97		SBS29-SBS42	0.768541
SBS2-SBS29	0.750553	SBS2=0.04;SBS29=0.96		SBS36-SBS53	0.758046	SBS36=0.92;SBS53=0.08		SBS29-SBS51	0.740072	SBS29=0.92;SBS51=0.08		SBS28-SBS29	0.770428	SBS28=0.02;SBS29=0.98		SBS29-SBS54	0.764949	SBS29=0.96;SBS54=0.04		SBS29-SBS55	0.754101	SBS29=0.97;SBS55=0.03		SBS7d-SBS36	0.74728	SBS7d=0.06;SBS36=0.94		SBS29-SBS34	0.767835	SBS29=0.97;SBS34=0.03		SBS12-SBS29	0.749305	SBS12=0.06;SBS29=0.94		SBS29-SBS39	0.75623	SBS29=0.84;SBS39=0.16		SBS22-SBS29	0.778354	SBS22=0.02;SBS29=0.98		SBS17a-SBS29	0.772786	SBS17a=0.02;SBS29=0.98		SBS26-SBS29	0.768398
SBS22-SBS29	0.749064	SBS22=0.06;SBS29=0.94		SBS1-SBS36	0.757436	SBS1=0.06;SBS36=0.94		SBS29-SBS47	0.739876	SBS29=0.93;SBS47=0.07		SBS27-SBS29	0.770422	SBS27=0.03;SBS29=0.97		SBS7c-SBS29	0.764476	SBS7c=0.04;SBS29=0.96		SBS22-SBS29	0.753946	SBS22=0.03;SBS29=0.97		SBS36-SBS43	0.747102	SBS36=0.94;SBS43=0.06		SBS29-SBS43	0.767738	SBS29=0.96;SBS43=0.04		SBS6-SBS29	0.749263	SBS6=0.04;SBS29=0.96		SBS29-SBS44	0.756105	SBS29=0.89;SBS44=0.11		SBS17b-SBS29	0.778345	SBS17b=0.01;SBS29=0.99		SBS29-SBS44	0.772742	SBS29=0.96;SBS44=0.04		SBS2-SBS29	0.768157
SBS28-SBS29	0.749019	SBS28=0.03;SBS29=0.97		SBS15-SBS36	0.757269	SBS15=0.08;SBS36=0.92		SBS26-SBS29	0.739754	SBS26=0.07;SBS29=0.93		SBS29-SBS54	0.770282	SBS29=0.96;SBS54=0.04		SBS8-SBS29	0.764306	SBS8=0.09;SBS29=0.91		SBS29-SBS43	0.753935	SBS29=0.97;SBS43=0.03		SBS36-SBS54	0.747063	SBS36=0.94;SBS54=0.06		SBS28-SBS29	0.767392	SBS28=0.02;SBS29=0.98		SBS29-SBS33	0.74926	SBS29=0.97;SBS33=0.03		SBS29-SBS47	0.756085	SBS29=0.91;SBS47=0.09		SBS17a-SBS29	0.778305	SBS17a=0.01;SBS29=0.99		SBS29-SBS42	0.772711	SBS29=0.96;SBS42=0.04		SBS29-SBS33	0.767602
SBS27-SBS29	0.748706	SBS27=0.04;SBS29=0.96		SBS10b-SBS36	0.756665	SBS10b=0.05;SBS36=0.95		SBS29-SBS34	0.739599	SBS29=0.96;SBS34=0.04		SBS21-SBS29	0.769979	SBS21=0.03;SBS29=0.97		SBS22-SBS29	0.764018	SBS22=0.03;SBS29=0.97		SBS29-SBS33	0.753803	SBS29=0.98;SBS33=0.02		SBS36-SBS53	0.746825	SBS36=0.95;SBS53=0.05		SBS8-SBS29	0.767289	SBS8=0.07;SBS29=0.93		SBS29-SBS55	0.74894	SBS29=0.97;SBS55=0.03		SBS13-SBS29	0.755719	SBS13=0.05;SBS29=0.95		SBS14-SBS29	0.778301	SBS14=0.02;SBS29=0.98		SBS28-SBS29	0.772601	SBS28=0.01;SBS29=0.99		SBS28-SBS29	0.76751
SBS21-SBS29	0.748626	SBS21=0.05;SBS29=0.95		SBS27-SBS36	0.756437	SBS27=0.06;SBS36=0.94		SBS13-SBS29	0.739419	SBS13=0.03;SBS29=0.97		SBS6-SBS29	0.769936	SBS6=0.03;SBS29=0.97		SBS21-SBS29	0.763996	SBS21=0.03;SBS29=0.97		SBS26-SBS29	0.753796	SBS26=0.03;SBS29=0.97		SBS34-SBS36	0.746628	SBS34=0.04;SBS36=0.96		SBS22-SBS29	0.767211	SBS22=0.03;SBS29=0.97		SBS29-SBS59	0.748843	SBS29=0.97;SBS59=0.03		SBS29-SBS84	0.75502	SBS29=0.92;SBS84=0.08		SBS21-SBS29	0.778282	SBS21=0.02;SBS29=0.98		SBS22-SBS29	0.77254	SBS22=0.02;SBS29=0.98		SBS29-SBS55	0.767455
SBS29-SBS33	0.748586	SBS29=0.96;SBS33=0.04		SBS34-SBS36	0.75607	SBS34=0.05;SBS36=0.95		SBS7c-SBS29	0.73938	SBS7c=0.05;SBS29=0.95		SBS22-SBS29	0.769747	SBS22=0.03;SBS29=0.97		SBS27-SBS29	0.763989	SBS27=0.02;SBS29=0.98		SBS28-SBS29	0.753625	SBS28=0.01;SBS29=0.99		SBS21-SBS36	0.74645	SBS21=0.05;SBS36=0.95		SBS29-SBS54	0.767156	SBS29=0.98;SBS54=0.02		SBS27-SBS29	0.748791	SBS27=0.03;SBS29=0.97		SBS8-SBS29	0.754944	SBS8=0.18;SBS29=0.82		SBS29-SBS34	0.778239	SBS29=0.99;SBS34=0.01		SBS27-SBS29	0.772426	SBS27=0.01;SBS29=0.99		SBS22-SBS29	0.767419
SBS10b-SBS29	0.748184	SBS10b=0.03;SBS29=0.97		SBS22-SBS36	0.755992	SBS22=0.08;SBS36=0.92		SBS29-SBS44	0.739169	SBS29=0.93;SBS44=0.07		SBS29-SBS34	0.769669	SBS29=0.98;SBS34=0.02		SBS29-SBS55	0.763777	SBS29=0.98;SBS55=0.02		SBS29-SBS54	0.753499	SBS29=0.98;SBS54=0.02		SBS7c-SBS36	0.746311	SBS7c=0.05;SBS36=0.95		SBS14-SBS29	0.767148	SBS14=0.02;SBS29=0.98		SBS28-SBS29	0.748644	SBS28=0.02;SBS29=0.98		SBS29-SBS42	0.754635	SBS29=0.90;SBS42=0.10		SBS28-SBS29	0.778132	SBS28=0.01;SBS29=0.99		SBS21-SBS29	0.772423	SBS21=0.02;SBS29=0.98		SBS27-SBS29	0.767359
SBS17b-SBS29	0.748146	SBS17b=0.02;SBS29=0.98		SBS36-SBS43	0.755636	SBS36=0.94;SBS43=0.06		SBS8-SBS29	0.738679	SBS8=0.11;SBS29=0.89		SBS17b-SBS29	0.76949	SBS17b=0.01;SBS29=0.99		SBS17a-SBS29	0.763737	SBS17a=0.01;SBS29=0.99		SBS21-SBS29	0.753493	SBS21=0.02;SBS29=0.98		SBS35-SBS36	0.746275	SBS35=0.07;SBS36=0.93		SBS29-SBS60	0.767107	SBS29=0.99;SBS60=0.01		SBS29-SBS60	0.748449	SBS29=0.99;SBS60=0.01		SBS7c-SBS29	0.754561	SBS7c=0.06;SBS29=0.94		SBS29-SBS55	0.778097	SBS29=0.99;SBS55=0.01		SBS17b-SBS29	0.772287	SBS17b=0.01;SBS29=0.99		SBS17b-SBS29	0.767278
SBS17a-SBS29	0.747994	SBS17a=0.03;SBS29=0.97		SBS21-SBS36	0.755632	SBS21=0.06;SBS36=0.94		SBS7d-SBS29	0.738606	SBS7d=0.04;SBS29=0.96		SBS29-SBS55	0.769403	SBS29=0.98;SBS55=0.02		SBS28-SBS29	0.763697	SBS28=0.01;SBS29=0.99		SBS17b-SBS29	0.753472	SBS17b=0.01;SBS29=0.99		SBS10b-SBS36	0.746197	SBS10b=0.03;SBS36=0.97		SBS21-SBS29	0.7671	SBS21=0.02;SBS29=0.98		SBS29-SBS43	0.748437	SBS29=0.97;SBS43=0.03		SBS5-SBS56	0.754175	SBS5=0.67;SBS56=0.33		SBS6-SBS29	0.778064	SBS6=0.01;SBS29=0.99		SBS29-SBS55	0.772248	SBS29=0.99;SBS55=0.01		SBS6-SBS29	0.76708
SBS29-SBS55	0.747787	SBS29=0.97;SBS55=0.03		SBS33-SBS36	0.755629	SBS33=0.05;SBS36=0.95		SBS29-SBS39	0.73859	SBS29=0.91;SBS39=0.09		SBS15-SBS29	0.76933	SBS15=0.01;SBS29=0.99		SBS29-SBS43	0.763696	SBS29=0.98;SBS43=0.02		SBS1-SBS29	0.753462	SBS1=0.01;SBS29=0.99		SBS20-SBS36	0.746112	SBS20=0.04;SBS36=0.96		SBS27-SBS29	0.767065	SBS27=0.02;SBS29=0.98		SBS26-SBS29	0.748433	SBS26=0.03;SBS29=0.97		SBS29-SBS54	0.753242	SBS29=0.95;SBS54=0.05		SBS8-SBS29	0.778059	SBS8=0.03;SBS29=0.97		SBS29-SBS43	0.772234	SBS29=0.99;SBS43=0.01		SBS29-SBS43	0.767048
SBS14-SBS29	0.747702	SBS14=0.04;SBS29=0.96		SBS28-SBS36	0.75514	SBS28=0.03;SBS36=0.97		SBS27-SBS29	0.73837	SBS27=0.03;SBS29=0.97		SBS8-SBS29	0.769288	SBS8=0.04;SBS29=0.96		SBS29-SBS50	0.763657	SBS29=0.98;SBS50=0.02		SBS15-SBS29	0.753462	SBS15=0.01;SBS29=0.99		SBS22-SBS36	0.746032	SBS22=0.04;SBS36=0.96		SBS17a-SBS29	0.767039	SBS17a=0.01;SBS29=0.99		SBS22-SBS29	0.748423	SBS22=0.03;SBS29=0.97		SBS29-SBS34	0.753235	SBS29=0.96;SBS34=0.04		SBS29-SBS43	0.778045	SBS29=0.99;SBS43=0.01		SBS29-SBS60	0.772164	SBS29=1.00;SBS60=0.00		SBS17a-SBS29	0.767017
SBS29-SBS43	0.747446	SBS29=0.97;SBS43=0.03		SBS17a-SBS36	0.755081	SBS17a=0.04;SBS36=0.96		SBS29-SBS33	0.738089	SBS29=0.97;SBS33=0.03		SBS29-SBS43	0.769268	SBS29=0.99;SBS43=0.01		SBS6-SBS29	0.76357	SBS6=0.01;SBS29=0.99		SBS29-SBS60	0.753401	SBS29=0.99;SBS60=0.01		SBS28-SBS36	0.7459	SBS28=0.02;SBS36=0.98		SBS15-SBS29	0.766944	SBS15=0.01;SBS29=0.99		SBS8-SBS29	0.748219	SBS8=0.05;SBS29=0.95		SBS3-SBS56	0.753123	SBS3=0.69;SBS56=0.31		SBS29	0.777983	SBS29=1		SBS1-SBS29	0.772164	SBS1=0.00;SBS29=1.00		SBS21-SBS29	0.767014
SBS29-SBS54	0.747385	SBS29=0.97;SBS54=0.03		SBS36-SBS55	0.754881	SBS36=0.96;SBS55=0.04		SBS28-SBS29	0.737822	SBS28=0.02;SBS29=0.98		SBS17a-SBS29	0.769268	SBS17a=0.01;SBS29=0.99		SBS15-SBS29	0.763488	SBS15=0.01;SBS29=0.99		SBS17a-SBS29	0.753279	SBS17a=0.00;SBS29=1.00		SBS36-SBS55	0.745801	SBS36=0.97;SBS55=0.03		SBS1-SBS29	0.766917	SBS1=0.01;SBS29=0.99		SBS17b-SBS29	0.748132	SBS17b=0.01;SBS29=0.99		SBS28-SBS29	0.752641	SBS28=0.03;SBS29=0.97		SBS1-SBS29	0.777983	SBS1=0.00;SBS29=1.00		SBS15-SBS29	0.772164	SBS15=0.00;SBS29=1.00		SBS4-SBS29	0.766877
SBS29-SBS50	0.746993	SBS29=0.97;SBS50=0.03		SBS20-SBS36	0.754297	SBS20=0.04;SBS36=0.96		SBS22-SBS29	0.737707	SBS22=0.03;SBS29=0.97		SBS29-SBS60	0.76915	SBS29=1.00;SBS60=0.00		SBS17b-SBS29	0.763447	SBS17b=0.00;SBS29=1.00		SBS29	0.753274	SBS29=1		SBS36-SBS60	0.745446	SBS36=0.99;SBS60=0.01		SBS17b-SBS29	0.766898	SBS17b=0.01;SBS29=0.99		SBS1-SBS29	0.748066	SBS1=0.01;SBS29=0.99		SBS21-SBS29	0.7525	SBS21=0.04;SBS29=0.96		SBS4-SBS29	0.777983	SBS4=0.00;SBS29=1.00		SBS20-SBS29	0.772164	SBS20=0.00;SBS29=1.00		SBS29-SBS50	0.766756
SBS29-SBS60	0.746817	SBS29=0.99;SBS60=0.01		SBS36-SBS38	0.754205	SBS36=0.98;SBS38=0.02		SBS17b-SBS29	0.737616	SBS17b=0.01;SBS29=0.99		SBS29	0.769145	SBS29=1		SBS29-SBS60	0.763431	SBS29=1.00;SBS60=0.00		SBS4-SBS29	0.753274	SBS4=0.00;SBS29=1.00		SBS36-SBS49	0.745416	SBS36=0.99;SBS49=0.01		SBS29	0.766746	SBS29=1		SBS29-SBS54	0.748032	SBS29=0.99;SBS54=0.01		SBS27-SBS29	0.752014	SBS27=0.03;SBS29=0.97		SBS15-SBS29	0.777983	SBS15=0.00;SBS29=1.00		SBS24-SBS29	0.772164	SBS24=0.00;SBS29=1.00		SBS29-SBS54	0.76675
SBS4-SBS29	0.746614	SBS4=0.02;SBS29=0.98		SBS17b-SBS36	0.754202	SBS17b=0.02;SBS36=0.98		SBS17a-SBS29	0.737552	SBS17a=0.01;SBS29=0.99		SBS1-SBS29	0.769145	SBS1=0.00;SBS29=1.00		SBS4-SBS29	0.763427	SBS4=0.00;SBS29=1.00		SBS8-SBS29	0.753274	SBS8=0.00;SBS29=1.00		SBS36-SBS38	0.745411	SBS36=0.99;SBS38=0.01		SBS4-SBS29	0.766746	SBS4=0.00;SBS29=1.00		SBS21-SBS29	0.747989	SBS21=0.01;SBS29=0.99		SBS22-SBS29	0.751939	SBS22=0.04;SBS29=0.96		SBS20-SBS29	0.777983	SBS20=0.00;SBS29=1.00		SBS29	0.772164	SBS29=1		SBS29-SBS60	0.766731
SBS29	0.746589	SBS29=1		SBS36-SBS49	0.754129	SBS36=0.98;SBS49=0.02		SBS6-SBS29	0.737483	SBS6=0.02;SBS29=0.98		SBS4-SBS29	0.769145	SBS4=0.00;SBS29=1.00		SBS29	0.763426	SBS29=1		SBS20-SBS29	0.753274	SBS20=0.00;SBS29=1.00		SBS17b-SBS36	0.7454	SBS17b=0.00;SBS36=1.00		SBS20-SBS29	0.766746	SBS20=0.00;SBS29=1.00		SBS17a-SBS29	0.747968	SBS17a=0.00;SBS29=1.00		SBS4-SBS29	0.751711	SBS4=0.08;SBS29=0.92		SBS24-SBS29	0.777983	SBS24=0.00;SBS29=1.00		SBS29-SBS35	0.772164	SBS29=1.00;SBS35=0.00		SBS15-SBS29	0.766691
SBS29-SBS59	0.746589	SBS29=1.00;SBS59=0.00		SBS36-SBS60	0.75382	SBS36=1.00;SBS60=0.00		SBS29-SBS54	0.737456	SBS29=0.98;SBS54=0.02		SBS20-SBS29	0.769145	SBS20=0.00;SBS29=1.00		SBS1-SBS29	0.763426	SBS1=0.00;SBS29=1.00		SBS24-SBS29	0.753274	SBS24=0.00;SBS29=1.00		SBS17a-SBS36	0.74538	SBS17a=0.00;SBS36=1.00		SBS24-SBS29	0.766746	SBS24=0.00;SBS29=1.00		SBS15-SBS29	0.74796	SBS15=0.00;SBS29=1.00		SBS29-SBS55	0.751706	SBS29=0.97;SBS55=0.03		SBS29-SBS35	0.777983	SBS29=1.00;SBS35=0.00		SBS29-SBS38	0.772164	SBS29=1.00;SBS38=0.00		SBS29	0.766668
SBS1-SBS29	0.746589	SBS1=0.00;SBS29=1.00		SBS36	0.753791	SBS36=1		SBS15-SBS29	0.737348	SBS15=0.01;SBS29=0.99		SBS24-SBS29	0.769145	SBS24=0.00;SBS29=1.00		SBS20-SBS29	0.763426	SBS20=0.00;SBS29=1.00		SBS29-SBS35	0.753274	SBS29=1.00;SBS35=0.00		SBS36	0.745373	SBS36=1		SBS29-SBS35	0.766746	SBS29=1.00;SBS35=0.00		SBS29	0.747946	SBS29=1		SBS17a-SBS29	0.751617	SBS17a=0.02;SBS29=0.98		SBS29-SBS38	0.777983	SBS29=1.00;SBS38=0.00		SBS29-SBS45	0.772164	SBS29=1.00;SBS45=0.00		SBS1-SBS29	0.766668
SBS20-SBS29	0.746589	SBS20=0.00;SBS29=1.00		SBS10a-SBS36	0.753791	SBS10a=0.00;SBS36=1.00		SBS21-SBS29	0.737346	SBS21=0.01;SBS29=0.99		SBS29-SBS35	0.769145	SBS29=1.00;SBS35=0.00		SBS24-SBS29	0.763426	SBS24=0.00;SBS29=1.00		SBS29-SBS38	0.753274	SBS29=1.00;SBS38=0.00		SBS10a-SBS36	0.745373	SBS10a=0.00;SBS36=1.00		SBS29-SBS38	0.766746	SBS29=1.00;SBS38=0.00		SBS4-SBS29	0.747946	SBS4=0.00;SBS29=1.00		SBS6-SBS29	0.751495	SBS6=0.03;SBS29=0.97		SBS29-SBS45	0.777983	SBS29=1.00;SBS45=0.00		SBS29-SBS48	0.772164	SBS29=1.00;SBS48=0.00		SBS20-SBS29	0.766668
SBS24-SBS29	0.746589	SBS24=0.00;SBS29=1.00		SBS13-SBS36	0.753791	SBS13=0.00;SBS36=1.00		SBS29-SBS55	0.737346	SBS29=0.99;SBS55=0.01		SBS29-SBS38	0.769145	SBS29=1.00;SBS38=0.00		SBS29-SBS35	0.763426	SBS29=1.00;SBS35=0.00		SBS29-SBS45	0.753274	SBS29=1.00;SBS45=0.00		SBS13-SBS36	0.745373	SBS13=0.00;SBS36=1.00		SBS29-SBS45	0.766746	SBS29=1.00;SBS45=0.00		SBS20-SBS29	0.747946	SBS20=0.00;SBS29=1.00		SBS29-SBS50	0.7514	SBS29=0.97;SBS50=0.03		SBS29-SBS48	0.777983	SBS29=1.00;SBS48=0.00		SBS29-SBS49	0.772164	SBS29=1.00;SBS49=0.00		SBS24-SBS29	0.766668
SBS29-SBS35	0.746589	SBS29=1.00;SBS35=0.00		SBS14-SBS36	0.753791	SBS14=0.00;SBS36=1.00		SBS29-SBS43	0.737324	SBS29=0.99;SBS43=0.01		SBS29-SBS45	0.769145	SBS29=1.00;SBS45=0.00		SBS29-SBS38	0.763426	SBS29=1.00;SBS38=0.00		SBS29-SBS48	0.753274	SBS29=1.00;SBS48=0.00		SBS14-SBS36	0.745373	SBS14=0.00;SBS36=1.00		SBS29-SBS48	0.766746	SBS29=1.00;SBS48=0.00		SBS24-SBS29	0.747946	SBS24=0.00;SBS29=1.00		SBS17b-SBS29	0.751277	SBS17b=0.01;SBS29=0.99		SBS29-SBS49	0.777983	SBS29=1.00;SBS49=0.00		SBS29-SBS50	0.772164	SBS29=1.00;SBS50=0.00		SBS29-SBS35	0.766668
SBS29-SBS38	0.746589	SBS29=1.00;SBS38=0.00		SBS36-SBS45	0.753791	SBS36=1.00;SBS45=0.00		SBS29-SBS60	0.737225	SBS29=1.00;SBS60=0.00		SBS29-SBS48	0.769145	SBS29=1.00;SBS48=0.00		SBS29-SBS45	0.763426	SBS29=1.00;SBS45=0.00		SBS29-SBS49	0.753274	SBS29=1.00;SBS49=0.00		SBS36-SBS45	0.745373	SBS36=1.00;SBS45=0.00		SBS29-SBS49	0.766746	SBS29=1.00;SBS49=0.00		SBS29-SBS35	0.747946	SBS29=1.00;SBS35=0.00		SBS29-SBS43	0.75124	SBS29=0.98;SBS43=0.02		SBS29-SBS50	0.777983	SBS29=1.00;SBS50=0.00		SBS29-SBS53	0.772164	SBS29=1.00;SBS53=0.00		SBS29-SBS38	0.766668
SBS29-SBS45	0.746589	SBS29=1.00;SBS45=0.00		SBS36-SBS48	0.753791	SBS36=1.00;SBS48=0.00		SBS29	0.737224	SBS29=1		SBS29-SBS49	0.769145	SBS29=1.00;SBS49=0.00		SBS29-SBS48	0.763426	SBS29=1.00;SBS48=0.00		SBS29-SBS50	0.753274	SBS29=1.00;SBS50=0.00		SBS36-SBS48	0.745373	SBS36=1.00;SBS48=0.00		SBS29-SBS50	0.766746	SBS29=1.00;SBS50=0.00		SBS29-SBS38	0.747946	SBS29=1.00;SBS38=0.00		SBS15-SBS29	0.751076	SBS15=0.01;SBS29=0.99		SBS29-SBS53	0.777983	SBS29=1.00;SBS53=0.00		SBS29-SBS59	0.772164	SBS29=1.00;SBS59=0.00		SBS29-SBS45	0.766668
SBS29-SBS48	0.746589	SBS29=1.00;SBS48=0.00		SBS36-SBS52	0.753791	SBS36=1.00;SBS52=0.00		SBS1-SBS29	0.737224	SBS1=0.00;SBS29=1.00		SBS29-SBS50	0.769145	SBS29=1.00;SBS50=0.00		SBS29-SBS49	0.763426	SBS29=1.00;SBS49=0.00		SBS29-SBS53	0.753274	SBS29=1.00;SBS53=0.00		SBS36-SBS52	0.745373	SBS36=1.00;SBS52=0.00		SBS29-SBS53	0.766746	SBS29=1.00;SBS53=0.00		SBS29-SBS45	0.747946	SBS29=1.00;SBS45=0.00		SBS29-SBS60	0.751034	SBS29=1.00;SBS60=0.00		SBS29-SBS59	0.777983	SBS29=1.00;SBS59=0.00		SBS4-SBS29	0.772164	SBS4=0.00;SBS29=1.00		SBS29-SBS48	0.766668
SBS29-SBS49	0.746589	SBS29=1.00;SBS49=0.00		SBS36-SBS56	0.753791	SBS36=1.00;SBS56=0.00		SBS4-SBS29	0.737224	SBS4=0.00;SBS29=1.00		SBS29-SBS53	0.769145	SBS29=1.00;SBS53=0.00		SBS29-SBS53	0.763426	SBS29=1.00;SBS53=0.00		SBS29-SBS59	0.753274	SBS29=1.00;SBS59=0.00		SBS36-SBS56	0.745373	SBS36=1.00;SBS56=0.00		SBS29-SBS59	0.766746	SBS29=1.00;SBS59=0.00		SBS29-SBS48	0.747946	SBS29=1.00;SBS48=0.00		SBS29	0.751023	SBS29=1		SBS29-SBS60	0.777983	SBS29=1.00;SBS60=0.00		SBS6-SBS29	0.772164	SBS6=0.00;SBS29=1.00		SBS29-SBS49	0.766668
SBS29-SBS53	0.746589	SBS29=1.00;SBS53=0.00		SBS40-SBS59	0.715416	SBS40=0.87;SBS59=0.13		SBS20-SBS29	0.737224	SBS20=0.00;SBS29=1.00		SBS29-SBS59	0.769145	SBS29=1.00;SBS59=0.00		SBS29-SBS59	0.763426	SBS29=1.00;SBS59=0.00		SBS24-SBS56	0.73498	SBS24=0.69;SBS56=0.31		SBS24-SBS56	0.698032	SBS24=0.73;SBS56=0.27		SBS24-SBS56	0.708418	SBS24=0.72;SBS56=0.28		SBS29-SBS49	0.747946	SBS29=1.00;SBS49=0.00		SBS1-SBS29	0.751023	SBS1=0.00;SBS29=1.00		SBS24-SBS56	0.744203	SBS24=0.70;SBS56=0.30		SBS24-SBS56	0.733056	SBS24=0.68;SBS56=0.32		SBS29-SBS53	0.766668
SBS24-SBS56	0.743545	SBS24=0.71;SBS56=0.29		SBS24-SBS56	0.697328	SBS24=0.74;SBS56=0.26		SBS24-SBS29	0.737224	SBS24=0.00;SBS29=1.00		SBS10a-SBS24	0.752623	SBS10a=0.22;SBS24=0.78		SBS10a-SBS24	0.753147	SBS10a=0.24;SBS24=0.76		SBS10a-SBS24	0.730416	SBS10a=0.22;SBS24=0.78		SBS10a-SBS24	0.69623	SBS10a=0.19;SBS24=0.81		SBS10a-SBS24	0.704823	SBS10a=0.20;SBS24=0.80		SBS29-SBS50	0.747946	SBS29=1.00;SBS50=0.00		SBS20-SBS29	0.751023	SBS20=0.00;SBS29=1.00		SBS10a-SBS24	0.724406	SBS10a=0.20;SBS24=0.80		SBS4-SBS56	0.703372	SBS4=0.72;SBS56=0.28		SBS29-SBS59	0.766668
SBS10a-SBS40	0.738884	SBS10a=0.10;SBS40=0.90		SBS24-SBS40	0.694577	SBS24=0.33;SBS40=0.67		SBS29-SBS35	0.737224	SBS29=1.00;SBS35=0.00		SBS56-SBS59	0.736726	SBS56=0.63;SBS59=0.37		SBS40-SBS56	0.749517	SBS40=0.77;SBS56=0.23		SBS56-SBS59	0.688117	SBS56=0.63;SBS59=0.37		SBS4-SBS10a	0.666503	SBS4=0.84;SBS10a=0.16		SBS10a-SBS40	0.683577	SBS10a=0.12;SBS40=0.88		SBS29-SBS53	0.747946	SBS29=1.00;SBS53=0.00		SBS24-SBS29	0.751023	SBS24=0.00;SBS29=1.00		SBS56-SBS59	0.702225	SBS56=0.61;SBS59=0.39		SBS10a-SBS24	0.701415	SBS10a=0.20;SBS24=0.80		SBS4-SBS10a	0.759977
SBS24-SBS40	0.728047	SBS24=0.30;SBS40=0.70		SBS40-SBS56	0.691573	SBS40=0.85;SBS56=0.15		SBS29-SBS38	0.737224	SBS29=1.00;SBS38=0.00		SBS40-SBS56	0.728725	SBS40=0.77;SBS56=0.23		SBS56-SBS59	0.747548	SBS56=0.64;SBS59=0.36		SBS40-SBS56	0.683016	SBS40=0.77;SBS56=0.23		SBS4-SBS56	0.6566	SBS4=0.77;SBS56=0.23		SBS4-SBS10a	0.683407	SBS4=0.83;SBS10a=0.17		SBS10a-SBS59	0.736376	SBS10a=0.50;SBS59=0.50		SBS29-SBS35	0.751023	SBS29=1.00;SBS35=0.00		SBS40-SBS56	0.698196	SBS40=0.79;SBS56=0.21		SBS8-SBS56	0.694606	SBS8=0.73;SBS56=0.27		SBS8-SBS10a	0.751814
SBS40-SBS59	0.717959	SBS40=0.91;SBS59=0.09		SBS10a-SBS40	0.684787	SBS10a=0.09;SBS40=0.91		SBS29-SBS45	0.737224	SBS29=1.00;SBS45=0.00		SBS10a-SBS40	0.714528	SBS10a=0.14;SBS40=0.86		SBS10a-SBS40	0.740122	SBS10a=0.15;SBS40=0.85		SBS10a-SBS40	0.681953	SBS10a=0.15;SBS40=0.85		SBS10a-SBS40	0.652475	SBS10a=0.12;SBS40=0.88		SBS40-SBS56	0.681201	SBS40=0.82;SBS56=0.18		SBS10a-SBS40	0.721693	SBS10a=0.16;SBS40=0.84		SBS29-SBS38	0.751023	SBS29=1.00;SBS38=0.00		SBS4-SBS56	0.691846	SBS4=0.72;SBS56=0.28		SBS40-SBS56	0.693495	SBS40=0.78;SBS56=0.22		SBS4-SBS56	0.749213
SBS10a-SBS24	0.713646	SBS10a=0.19;SBS24=0.81		SBS10a-SBS24	0.681291	SBS10a=0.17;SBS24=0.83		SBS29-SBS48	0.737224	SBS29=1.00;SBS48=0.00		SBS4-SBS56	0.712231	SBS4=0.67;SBS56=0.33		SBS4-SBS56	0.739379	SBS4=0.69;SBS56=0.31		SBS4-SBS10a	0.67919	SBS4=0.79;SBS10a=0.21		SBS24-SBS40	0.650871	SBS24=0.40;SBS40=0.60		SBS4-SBS56	0.674247	SBS4=0.76;SBS56=0.24		SBS40-SBS56	0.719622	SBS40=0.75;SBS56=0.25		SBS29-SBS45	0.751023	SBS29=1.00;SBS45=0.00		SBS4-SBS10a	0.684618	SBS4=0.82;SBS10a=0.18		SBS4-SBS10a	0.688467	SBS4=0.83;SBS10a=0.17		SBS10a-SBS40	0.746888
SBS3-SBS56	0.707906	SBS3=0.77;SBS56=0.23		SBS4-SBS59	0.680976	SBS4=0.81;SBS59=0.19		SBS29-SBS49	0.737224	SBS29=1.00;SBS49=0.00		SBS8-SBS56	0.707173	SBS8=0.68;SBS56=0.32		SBS4-SBS10a	0.73733	SBS4=0.80;SBS10a=0.20		SBS4-SBS56	0.673635	SBS4=0.69;SBS56=0.31		SBS40-SBS56	0.650138	SBS40=0.81;SBS56=0.19		SBS24-SBS40	0.665589	SBS24=0.36;SBS40=0.64		SBS4-SBS10a	0.715084	SBS4=0.77;SBS10a=0.23		SBS29-SBS48	0.751023	SBS29=1.00;SBS48=0.00		SBS10a-SBS40	0.683448	SBS10a=0.13;SBS40=0.87		SBS56-SBS59	0.687943	SBS56=0.64;SBS59=0.36		SBS40-SBS56	0.745138
SBS5-SBS56	0.70783	SBS5=0.75;SBS56=0.25		SBS4-SBS40	0.675526	SBS4=0.35;SBS40=0.65		SBS29-SBS50	0.737224	SBS29=1.00;SBS50=0.00		SBS4-SBS10a	0.703974	SBS4=0.79;SBS10a=0.21		SBS8-SBS56	0.724512	SBS8=0.68;SBS56=0.32		SBS8-SBS10a	0.664297	SBS8=0.80;SBS10a=0.20		SBS8-SBS10a	0.637493	SBS8=0.83;SBS10a=0.17		SBS8-SBS10a	0.663495	SBS8=0.83;SBS10a=0.17		SBS8-SBS10a	0.707146	SBS8=0.78;SBS10a=0.22		SBS29-SBS49	0.751023	SBS29=1.00;SBS49=0.00		SBS8-SBS56	0.681209	SBS8=0.72;SBS56=0.28		SBS8-SBS10a	0.673936	SBS8=0.84;SBS10a=0.16		SBS8-SBS56	0.744957
SBS4-SBS40	0.702399	SBS4=0.28;SBS40=0.72		SBS56-SBS59	0.668392	SBS56=0.56;SBS59=0.44		SBS29-SBS53	0.737224	SBS29=1.00;SBS53=0.00		SBS5-SBS56	0.696683	SBS5=0.67;SBS56=0.33		SBS8-SBS10a	0.716053	SBS8=0.80;SBS10a=0.20		SBS8-SBS56	0.663429	SBS8=0.69;SBS56=0.31		SBS4-SBS24	0.634646	SBS4=0.53;SBS24=0.47		SBS8-SBS56	0.658678	SBS8=0.75;SBS56=0.25		SBS4-SBS56	0.706673	SBS4=0.66;SBS56=0.34		SBS29-SBS53	0.751023	SBS29=1.00;SBS53=0.00		SBS8-SBS10a	0.66844	SBS8=0.82;SBS10a=0.18		SBS10a-SBS40	0.667844	SBS10a=0.13;SBS40=0.87		SBS56-SBS59	0.721624
SBS40-SBS52	0.701709	SBS40=0.91;SBS52=0.09		SBS4-SBS56	0.661054	SBS4=0.78;SBS56=0.22		SBS29-SBS59	0.737224	SBS29=1.00;SBS59=0.00		SBS8-SBS10a	0.694058	SBS8=0.80;SBS10a=0.20		SBS5-SBS56	0.713082	SBS5=0.67;SBS56=0.33		SBS10a-SBS59	0.661446	SBS10a=0.51;SBS59=0.49		SBS8-SBS56	0.632461	SBS8=0.75;SBS56=0.25		SBS4-SBS40	0.651337	SBS4=0.41;SBS40=0.59		SBS8-SBS56	0.702618	SBS8=0.67;SBS56=0.33		SBS29-SBS59	0.751023	SBS29=1.00;SBS59=0.00		SBS24-SBS40	0.667814	SBS24=0.40;SBS40=0.60		SBS3-SBS56	0.655729	SBS3=0.70;SBS56=0.30		SBS3-SBS56	0.716655
SBS14-SBS40	0.699356	SBS14=0.13;SBS40=0.87		SBS14-SBS40	0.66039	SBS14=0.14;SBS40=0.86		SBS3-SBS56	0.726243	SBS3=0.65;SBS56=0.35		SBS10a-SBS59	0.691866	SBS10a=0.51;SBS59=0.49		SBS3-SBS56	0.711973	SBS3=0.69;SBS56=0.31		SBS5-SBS56	0.64863	SBS5=0.67;SBS56=0.33		SBS4-SBS40	0.630235	SBS4=0.44;SBS40=0.56		SBS40-SBS59	0.646695	SBS40=0.89;SBS59=0.11		SBS5-SBS56	0.685904	SBS5=0.65;SBS56=0.35		SBS56-SBS59	0.744864	SBS56=0.70;SBS59=0.30		SBS3-SBS56	0.659608	SBS3=0.71;SBS56=0.29		SBS4-SBS59	0.650204	SBS4=0.85;SBS59=0.15		SBS5-SBS56	0.70537
SBS4-SBS56	0.694119	SBS4=0.73;SBS56=0.27		SBS4-SBS10a	0.658732	SBS4=0.86;SBS10a=0.14		SBS5-SBS56	0.725404	SBS5=0.62;SBS56=0.38		SBS3-SBS56	0.691548	SBS3=0.69;SBS56=0.31		SBS10a-SBS59	0.707063	SBS10a=0.52;SBS59=0.48		SBS24-SBS40	0.645697	SBS24=0.41;SBS40=0.59		SBS8-SBS24	0.627249	SBS8=0.49;SBS24=0.51		SBS3-SBS56	0.644958	SBS3=0.75;SBS56=0.25		SBS3-SBS56	0.685287	SBS3=0.67;SBS56=0.33		SBS3-SBS10a	0.741357	SBS3=0.79;SBS10a=0.21		SBS40-SBS59	0.658716	SBS40=0.87;SBS59=0.13		SBS5-SBS56	0.649588	SBS5=0.66;SBS56=0.34		SBS3-SBS10a	0.703865
SBS8-SBS56	0.693313	SBS8=0.74;SBS56=0.26		SBS8-SBS40	0.653547	SBS8=0.32;SBS40=0.68		SBS3-SBS10a	0.713832	SBS3=0.76;SBS10a=0.24		SBS25-SBS56	0.672753	SBS25=0.62;SBS56=0.38		SBS50-SBS56	0.695553	SBS50=0.46;SBS56=0.54		SBS3-SBS56	0.644503	SBS3=0.69;SBS56=0.31		SBS4-SBS59	0.62286	SBS4=0.86;SBS59=0.14		SBS56-SBS59	0.643665	SBS56=0.62;SBS59=0.38		SBS25-SBS56	0.675692	SBS25=0.62;SBS56=0.38		SBS5-SBS10a	0.736354	SBS5=0.77;SBS10a=0.23		SBS5-SBS56	0.65747	SBS5=0.68;SBS56=0.32		SBS24-SBS40	0.647529	SBS24=0.38;SBS40=0.62		SBS50-SBS56	0.697062
SBS8-SBS40	0.687913	SBS8=0.26;SBS40=0.74		SBS8-SBS24	0.649482	SBS8=0.53;SBS24=0.47		SBS25-SBS56	0.710461	SBS25=0.57;SBS56=0.43		SBS24-SBS40	0.672679	SBS24=0.39;SBS40=0.61		SBS25-SBS56	0.688417	SBS25=0.61;SBS56=0.39		SBS25-SBS56	0.632699	SBS25=0.63;SBS56=0.37		SBS56-SBS59	0.612839	SBS56=0.63;SBS59=0.37		SBS4-SBS59	0.64074	SBS4=0.85;SBS59=0.15		SBS3-SBS10a	0.672308	SBS3=0.78;SBS10a=0.22		SBS25-SBS56	0.731192	SBS25=0.63;SBS56=0.37		SBS10a-SBS59	0.656239	SBS10a=0.49;SBS59=0.51		SBS4-SBS40	0.64189	SBS4=0.46;SBS40=0.54		SBS10a-SBS59	0.694444
SBS4-SBS10a	0.678237	SBS4=0.84;SBS10a=0.16		SBS8-SBS56	0.649466	SBS8=0.79;SBS56=0.21		SBS5-SBS10a	0.707395	SBS5=0.73;SBS10a=0.27		SBS50-SBS56	0.670357	SBS50=0.44;SBS56=0.56		SBS3-SBS10a	0.683815	SBS3=0.80;SBS10a=0.20		SBS50-SBS56	0.629289	SBS50=0.45;SBS56=0.55		SBS14-SBS24	0.61217	SBS14=0.21;SBS24=0.79		SBS4-SBS24	0.638438	SBS4=0.56;SBS24=0.44		SBS40-SBS59	0.670431	SBS40=0.85;SBS59=0.15		SBS50-SBS56	0.72618	SBS50=0.44;SBS56=0.56		SBS4-SBS59	0.653076	SBS4=0.82;SBS59=0.18		SBS8-SBS24	0.63943	SBS8=0.56;SBS24=0.44		SBS25-SBS56	0.693387
SBS56-SBS59	0.675623	SBS56=0.64;SBS59=0.36		SBS8-SBS59	0.648101	SBS8=0.82;SBS59=0.18		SBS50-SBS56	0.707171	SBS50=0.39;SBS56=0.61		SBS40-SBS59	0.66528	SBS40=0.87;SBS59=0.13		SBS30-SBS56	0.682537	SBS30=0.39;SBS56=0.61		SBS30-SBS56	0.628146	SBS30=0.41;SBS56=0.59		SBS40-SBS59	0.611654	SBS40=0.89;SBS59=0.11		SBS8-SBS24	0.636266	SBS8=0.53;SBS24=0.47		SBS5-SBS10a	0.667578	SBS5=0.76;SBS10a=0.24		SBS10a-SBS59	0.716859	SBS10a=0.59;SBS59=0.41		SBS24-SBS52	0.646913	SBS24=0.82;SBS52=0.18		SBS24-SBS52	0.63878	SBS24=0.79;SBS52=0.21		SBS51-SBS56	0.692347
SBS6-SBS40	0.674145	SBS6=0.07;SBS40=0.93		SBS4-SBS5	0.646906	SBS4=0.55;SBS5=0.45		SBS51-SBS56	0.70182	SBS51=0.39;SBS56=0.61		SBS51-SBS56	0.665114	SBS51=0.45;SBS56=0.55		SBS51-SBS56	0.680033	SBS51=0.44;SBS56=0.56		SBS3-SBS10a	0.62769	SBS3=0.79;SBS10a=0.21		SBS24-SBS25	0.610953	SBS24=0.61;SBS25=0.39		SBS3-SBS10a	0.633853	SBS3=0.84;SBS10a=0.16		SBS50-SBS56	0.6675	SBS50=0.43;SBS56=0.57		SBS51-SBS56	0.716821	SBS51=0.44;SBS56=0.56		SBS8-SBS24	0.643128	SBS8=0.50;SBS24=0.50		SBS50-SBS56	0.638758	SBS50=0.46;SBS56=0.54		SBS5-SBS10a	0.685253
SBS15-SBS40	0.673149	SBS15=0.06;SBS40=0.94		SBS4-SBS24	0.646262	SBS4=0.54;SBS24=0.46		SBS42-SBS56	0.699128	SBS42=0.40;SBS56=0.60		SBS32-SBS56	0.66369	SBS32=0.42;SBS56=0.58		SBS5-SBS10a	0.679265	SBS5=0.78;SBS10a=0.22		SBS14-SBS24	0.627216	SBS14=0.25;SBS24=0.75		SBS4-SBS5	0.609368	SBS4=0.63;SBS5=0.37		SBS14-SBS40	0.632564	SBS14=0.16;SBS40=0.84		SBS32-SBS56	0.667271	SBS32=0.43;SBS56=0.57		SBS56-SBS58	0.716606	SBS56=0.57;SBS58=0.43		SBS4-SBS24	0.641468	SBS4=0.51;SBS24=0.49		SBS4-SBS24	0.638193	SBS4=0.58;SBS24=0.42		SBS56-SBS58	0.679538
SBS8-SBS10a	0.673139	SBS8=0.85;SBS10a=0.15		SBS40-SBS52	0.645348	SBS40=0.92;SBS52=0.08		SBS31-SBS56	0.698882	SBS31=0.37;SBS56=0.63		SBS30-SBS56	0.661725	SBS30=0.38;SBS56=0.62		SBS40-SBS59	0.677192	SBS40=0.88;SBS59=0.12		SBS5-SBS10a	0.627141	SBS5=0.78;SBS10a=0.22		SBS3-SBS56	0.608495	SBS3=0.74;SBS56=0.26		SBS5-SBS56	0.630195	SBS5=0.72;SBS56=0.28		SBS30-SBS56	0.665992	SBS30=0.38;SBS56=0.62		SBS31-SBS56	0.712342	SBS31=0.41;SBS56=0.59		SBS4-SBS40	0.63963	SBS4=0.41;SBS40=0.59		SBS4-SBS52	0.632932	SBS4=0.85;SBS52=0.15		SBS35-SBS56	0.678467
SBS40-SBS45	0.670827	SBS40=0.95;SBS45=0.05		SBS8-SBS10a	0.642647	SBS8=0.86;SBS10a=0.14		SBS56-SBS58	0.696578	SBS56=0.64;SBS58=0.36		SBS31-SBS56	0.659349	SBS31=0.42;SBS56=0.58		SBS14-SBS40	0.676046	SBS14=0.20;SBS40=0.80		SBS40-SBS59	0.626676	SBS40=0.87;SBS59=0.13		SBS5-SBS24	0.60543	SBS5=0.39;SBS24=0.61		SBS4-SBS5	0.626185	SBS4=0.60;SBS5=0.40		SBS51-SBS56	0.661416	SBS51=0.43;SBS56=0.57		SBS30-SBS56	0.710542	SBS30=0.36;SBS56=0.64		SBS14-SBS24	0.636991	SBS14=0.24;SBS24=0.76		SBS40-SBS59	0.632585	SBS40=0.88;SBS59=0.12		SBS32-SBS56	0.678162
SBS1-SBS40	0.669909	SBS1=0.03;SBS40=0.97		SBS5-SBS24	0.638002	SBS5=0.48;SBS24=0.52		SBS30-SBS56	0.695782	SBS30=0.31;SBS56=0.69		SBS5-SBS10a	0.657947	SBS5=0.78;SBS10a=0.22		SBS32-SBS56	0.674921	SBS32=0.40;SBS56=0.60		SBS32-SBS56	0.622891	SBS32=0.43;SBS56=0.57		SBS24-SBS52	0.601481	SBS24=0.88;SBS52=0.12		SBS14-SBS24	0.623508	SBS14=0.25;SBS24=0.75		SBS56-SBS58	0.661002	SBS56=0.58;SBS58=0.42		SBS35-SBS56	0.708608	SBS35=0.46;SBS56=0.54		SBS50-SBS56	0.634013	SBS50=0.46;SBS56=0.54		SBS25-SBS56	0.632294	SBS25=0.62;SBS56=0.38		SBS10a-SBS51	0.678157
SBS3-SBS10a	0.66986	SBS3=0.86;SBS10a=0.14		SBS24-SBS25	0.636534	SBS24=0.55;SBS25=0.45		SBS53-SBS56	0.694337	SBS53=0.26;SBS56=0.74		SBS3-SBS10a	0.657568	SBS3=0.80;SBS10a=0.20		SBS38-SBS56	0.673467	SBS38=0.28;SBS56=0.72		SBS51-SBS56	0.620407	SBS51=0.45;SBS56=0.55		SBS5-SBS56	0.600781	SBS5=0.71;SBS56=0.29		SBS8-SBS40	0.623051	SBS8=0.37;SBS40=0.63		SBS42-SBS56	0.659158	SBS42=0.44;SBS56=0.56		SBS10a-SBS25	0.708214	SBS10a=0.26;SBS25=0.74		SBS25-SBS56	0.633349	SBS25=0.63;SBS56=0.37		SBS51-SBS56	0.628474	SBS51=0.46;SBS56=0.54		SBS10a-SBS50	0.674868
SBS40-SBS44	0.669786	SBS40=0.92;SBS44=0.08		SBS40-SBS45	0.633358	SBS40=0.93;SBS45=0.07		SBS32-SBS56	0.693755	SBS32=0.33;SBS56=0.67		SBS42-SBS56	0.6575	SBS42=0.44;SBS56=0.56		SBS24-SBS40	0.671436	SBS24=0.34;SBS40=0.66		SBS42-SBS56	0.619814	SBS42=0.47;SBS56=0.53		SBS24-SBS51	0.600776	SBS24=0.77;SBS51=0.23		SBS24-SBS25	0.62119	SBS24=0.56;SBS25=0.44		SBS4-SBS59	0.655341	SBS4=0.79;SBS59=0.21		SBS32-SBS56	0.708101	SBS32=0.39;SBS56=0.61		SBS14-SBS40	0.625196	SBS14=0.17;SBS40=0.83		SBS10a-SBS59	0.626822	SBS10a=0.50;SBS59=0.50		SBS31-SBS56	0.67287
SBS5-SBS24	0.668665	SBS5=0.53;SBS24=0.47		SBS5-SBS56	0.632463	SBS5=0.76;SBS56=0.24		SBS35-SBS56	0.693217	SBS35=0.40;SBS56=0.60		SBS56-SBS58	0.657319	SBS56=0.58;SBS58=0.42		SBS53-SBS56	0.671206	SBS53=0.30;SBS56=0.70		SBS8-SBS24	0.619063	SBS8=0.46;SBS24=0.54		SBS3-SBS10a	0.597077	SBS3=0.83;SBS10a=0.17		SBS10a-SBS59	0.617454	SBS10a=0.51;SBS59=0.49		SBS31-SBS56	0.655138	SBS31=0.40;SBS56=0.60		SBS53-SBS56	0.7051	SBS53=0.29;SBS56=0.71		SBS3-SBS10a	0.625076	SBS3=0.82;SBS10a=0.18		SBS8-SBS52	0.626381	SBS8=0.84;SBS52=0.16		SBS42-SBS56	0.671841
SBS40-SBS42	0.668359	SBS40=0.93;SBS42=0.07		SBS38-SBS40	0.630184	SBS38=0.05;SBS40=0.95		SBS19-SBS56	0.692251	SBS19=0.26;SBS56=0.74		SBS35-SBS56	0.653976	SBS35=0.46;SBS56=0.54		SBS35-SBS56	0.670205	SBS35=0.46;SBS56=0.54		SBS4-SBS24	0.617629	SBS4=0.47;SBS24=0.53		SBS24-SBS58	0.597049	SBS24=0.80;SBS58=0.20		SBS25-SBS56	0.612601	SBS25=0.69;SBS56=0.31		SBS10a-SBS25	0.653971	SBS10a=0.26;SBS25=0.74		SBS39-SBS56	0.704969	SBS39=0.52;SBS56=0.48		SBS24-SBS25	0.623508	SBS24=0.61;SBS25=0.39		SBS14-SBS24	0.621869	SBS14=0.26;SBS24=0.74		SBS10a-SBS25	0.66958
SBS4-SBS5	0.667872	SBS4=0.49;SBS5=0.51		SBS10a-SBS59	0.629078	SBS10a=0.43;SBS59=0.57		SBS39-SBS56	0.6912	SBS39=0.46;SBS56=0.54		SBS14-SBS24	0.648661	SBS14=0.26;SBS24=0.74		SBS7a-SBS56	0.669514	SBS7a=0.26;SBS56=0.74		SBS4-SBS59	0.617408	SBS4=0.82;SBS59=0.18		SBS3-SBS24	0.596985	SBS3=0.39;SBS24=0.61		SBS4-SBS9	0.612009	SBS4=0.73;SBS9=0.27		SBS11-SBS56	0.651021	SBS11=0.30;SBS56=0.70		SBS42-SBS56	0.704015	SBS42=0.41;SBS56=0.59		SBS32-SBS56	0.622962	SBS32=0.43;SBS56=0.57		SBS40-SBS52	0.619455	SBS40=0.87;SBS52=0.13		SBS14-SBS56	0.669105
SBS40-SBS51	0.667609	SBS40=0.94;SBS51=0.06		SBS14-SBS24	0.629009	SBS14=0.23;SBS24=0.77		SBS23-SBS56	0.6897	SBS23=0.25;SBS56=0.75		SBS39-SBS56	0.647367	SBS39=0.50;SBS56=0.50		SBS42-SBS56	0.668999	SBS42=0.42;SBS56=0.58		SBS24-SBS25	0.612091	SBS24=0.60;SBS25=0.40		SBS4-SBS32	0.59682	SBS4=0.83;SBS32=0.17		SBS5-SBS24	0.611886	SBS5=0.44;SBS24=0.56		SBS35-SBS56	0.650688	SBS35=0.44;SBS56=0.56		SBS10a-SBS50	0.703756	SBS10a=0.43;SBS50=0.57		SBS30-SBS56	0.620732	SBS30=0.39;SBS56=0.61		SBS4-SBS5	0.618827	SBS4=0.66;SBS5=0.34		SBS30-SBS56	0.668811
SBS38-SBS40	0.666935	SBS38=0.03;SBS40=0.97		SBS3-SBS56	0.628355	SBS3=0.78;SBS56=0.22		SBS38-SBS56	0.689473	SBS38=0.21;SBS56=0.79		SBS24-SBS52	0.64736	SBS24=0.82;SBS52=0.18		SBS4-SBS59	0.667698	SBS4=0.83;SBS59=0.17		SBS24-SBS52	0.609112	SBS24=0.86;SBS52=0.14		SBS24-SBS45	0.596301	SBS24=0.85;SBS45=0.15		SBS5-SBS10a	0.61187	SBS5=0.81;SBS10a=0.19		SBS47-SBS56	0.649903	SBS47=0.35;SBS56=0.65		SBS38-SBS56	0.703319	SBS38=0.26;SBS56=0.74		SBS40-SBS52	0.620631	SBS40=0.89;SBS52=0.11		SBS38-SBS56	0.617576	SBS38=0.28;SBS56=0.72		SBS38-SBS56	0.668505
SBS25-SBS40	0.666728	SBS25=0.09;SBS40=0.91		SBS4-SBS30	0.627958	SBS4=0.80;SBS30=0.20		SBS56-SBS84	0.688269	SBS56=0.71;SBS84=0.29		SBS23-SBS56	0.646875	SBS23=0.29;SBS56=0.71		SBS14-SBS56	0.66691	SBS14=0.38;SBS56=0.62		SBS6-SBS56	0.608906	SBS6=0.33;SBS56=0.67		SBS14-SBS40	0.595252	SBS14=0.15;SBS40=0.85		SBS4-SBS32	0.608958	SBS4=0.82;SBS32=0.18		SBS7b-SBS56	0.649573	SBS7b=0.29;SBS56=0.71		SBS10a-SBS51	0.701484	SBS10a=0.41;SBS51=0.59		SBS5-SBS24	0.620572	SBS5=0.40;SBS24=0.60		SBS14-SBS40	0.617461	SBS14=0.18;SBS40=0.82		SBS39-SBS56	0.66792
SBS40-SBS84	0.665392	SBS40=0.97;SBS84=0.03		SBS1-SBS40	0.626371	SBS1=0.03;SBS40=0.97		SBS47-SBS56	0.688171	SBS47=0.29;SBS56=0.71		SBS4-SBS59	0.646118	SBS4=0.82;SBS59=0.18		SBS39-SBS56	0.666046	SBS39=0.51;SBS56=0.49		SBS4-SBS40	0.608382	SBS4=0.40;SBS40=0.60		SBS8-SBS40	0.594415	SBS8=0.38;SBS40=0.62		SBS3-SBS24	0.607322	SBS3=0.47;SBS24=0.53		SBS39-SBS56	0.647002	SBS39=0.49;SBS56=0.51		SBS19-SBS56	0.69728	SBS19=0.28;SBS56=0.72		SBS42-SBS56	0.619776	SBS42=0.47;SBS56=0.53		SBS8-SBS59	0.616223	SBS8=0.86;SBS59=0.14		SBS47-SBS56	0.666274
SBS32-SBS40	0.665294	SBS32=0.03;SBS40=0.97		SBS40-SBS49	0.624579	SBS40=0.98;SBS49=0.02		SBS10a-SBS25	0.688165	SBS10a=0.30;SBS25=0.70		SBS11-SBS56	0.645982	SBS11=0.29;SBS56=0.71		SBS31-SBS56	0.665501	SBS31=0.37;SBS56=0.63		SBS56-SBS58	0.607903	SBS56=0.60;SBS58=0.40		SBS4-SBS9	0.593298	SBS4=0.78;SBS9=0.22		SBS4-SBS30	0.607195	SBS4=0.85;SBS30=0.15		SBS10a-SBS51	0.646385	SBS10a=0.42;SBS51=0.58		SBS47-SBS56	0.695974	SBS47=0.32;SBS56=0.68		SBS51-SBS56	0.618972	SBS51=0.44;SBS56=0.56		SBS8-SBS40	0.615622	SBS8=0.44;SBS40=0.56		SBS4-SBS40	0.66602
SBS40-SBS49	0.665012	SBS40=0.99;SBS49=0.01		SBS10b-SBS40	0.624252	SBS10b=0.03;SBS40=0.97		SBS14-SBS56	0.687322	SBS14=0.29;SBS56=0.71		SBS7b-SBS56	0.645503	SBS7b=0.28;SBS56=0.72		SBS4-SBS40	0.665048	SBS4=0.40;SBS40=0.60		SBS10a-SBS25	0.60725	SBS10a=0.25;SBS25=0.75		SBS4-SBS84	0.592995	SBS4=0.86;SBS84=0.14		SBS4-SBS6	0.603993	SBS4=0.87;SBS6=0.13		SBS19-SBS56	0.646231	SBS19=0.28;SBS56=0.72		SBS46-SBS56	0.695126	SBS46=0.39;SBS56=0.61		SBS5-SBS10a	0.617007	SBS5=0.80;SBS10a=0.20		SBS32-SBS56	0.615288	SBS32=0.39;SBS56=0.61		SBS14-SBS40	0.665775
SBS20-SBS40	0.664998	SBS20=0.02;SBS40=0.98		SBS40-SBS51	0.624139	SBS40=0.94;SBS51=0.06		SBS10a-SBS51	0.686735	SBS10a=0.45;SBS51=0.55		SBS19-SBS56	0.645238	SBS19=0.28;SBS56=0.72		SBS47-SBS56	0.664454	SBS47=0.34;SBS56=0.66		SBS14-SBS40	0.607084	SBS14=0.18;SBS40=0.82		SBS4-SBS58	0.592635	SBS4=0.84;SBS58=0.16		SBS4-SBS25	0.603294	SBS4=0.71;SBS25=0.29		SBS23-SBS56	0.645774	SBS23=0.28;SBS56=0.72		SBS44-SBS56	0.694605	SBS44=0.37;SBS56=0.63		SBS8-SBS59	0.616738	SBS8=0.84;SBS59=0.16		SBS53-SBS56	0.614934	SBS53=0.30;SBS56=0.70		SBS44-SBS56	0.665446
SBS27-SBS40	0.664892	SBS27=0.01;SBS40=0.99		SBS40-SBS53	0.623981	SBS40=0.97;SBS53=0.03		SBS56-SBS_MM1	0.685742	SBS56=0.66;SBS_MM1=0.34		SBS8-SBS24	0.642426	SBS8=0.49;SBS24=0.51		SBS11-SBS56	0.664307	SBS11=0.29;SBS56=0.71		SBS47-SBS56	0.606792	SBS47=0.36;SBS56=0.64		SBS24-SBS50	0.591502	SBS24=0.82;SBS50=0.18		SBS24-SBS52	0.602774	SBS24=0.86;SBS52=0.14		SBS10a-SBS50	0.645681	SBS10a=0.44;SBS50=0.56		SBS23-SBS56	0.693427	SBS23=0.26;SBS56=0.74		SBS31-SBS56	0.615461	SBS31=0.42;SBS56=0.58		SBS42-SBS56	0.61352	SBS42=0.42;SBS56=0.58		SBS24-SBS40	0.664437
SBS40-SBS48	0.664767	SBS40=0.99;SBS48=0.01		SBS24-SBS52	0.623647	SBS24=0.85;SBS52=0.15		SBS10a-SBS50	0.685565	SBS10a=0.47;SBS50=0.53		SBS44-SBS56	0.642361	SBS44=0.37;SBS56=0.63		SBS56-SBS58	0.663908	SBS56=0.63;SBS58=0.37		SBS56-SBS84	0.606753	SBS56=0.65;SBS84=0.35		SBS4-SBS51	0.591435	SBS4=0.84;SBS51=0.16		SBS40-SBS52	0.60249	SBS40=0.93;SBS52=0.07		SBS56-SBS84	0.645028	SBS56=0.68;SBS84=0.32		SBS14-SBS56	0.69317	SBS14=0.33;SBS56=0.67		SBS35-SBS56	0.615322	SBS35=0.48;SBS56=0.52		SBS35-SBS56	0.61314	SBS35=0.45;SBS56=0.55		SBS53-SBS56	0.664301
SBS40-SBS_MM1	0.664604	SBS40=0.98;SBS_MM1=0.02		SBS40-SBS50	0.6235	SBS40=0.95;SBS50=0.05		SBS7b-SBS56	0.685334	SBS7b=0.22;SBS56=0.78		SBS56-SBS84	0.642221	SBS56=0.68;SBS84=0.32		SBS7b-SBS56	0.663034	SBS7b=0.28;SBS56=0.72		SBS35-SBS56	0.606647	SBS35=0.45;SBS56=0.55		SBS4-SBS30	0.591086	SBS4=0.88;SBS30=0.12		SBS4-SBS58	0.602123	SBS4=0.84;SBS58=0.16		SBS14-SBS56	0.644714	SBS14=0.34;SBS56=0.66		SBS14-SBS40	0.693081	SBS14=0.18;SBS40=0.82		SBS4-SBS5	0.615063	SBS4=0.61;SBS5=0.39		SBS4-SBS9	0.612839	SBS4=0.75;SBS9=0.25		SBS45-SBS56	0.662506
SBS10b-SBS40	0.664477	SBS10b=0.00;SBS40=1.00		SBS25-SBS40	0.623378	SBS25=0.10;SBS40=0.90		SBS44-SBS56	0.684958	SBS44=0.32;SBS56=0.68		SBS14-SBS40	0.641709	SBS14=0.18;SBS40=0.82		SBS45-SBS56	0.662195	SBS45=0.30;SBS56=0.70		SBS31-SBS56	0.606159	SBS31=0.38;SBS56=0.62		SBS24-SBS38	0.590991	SBS24=0.89;SBS38=0.11		SBS40-SBS45	0.601381	SBS40=0.91;SBS45=0.09		SBS53-SBS56	0.644438	SBS53=0.26;SBS56=0.74		SBS7b-SBS56	0.692094	SBS7b=0.25;SBS56=0.75		SBS4-SBS52	0.613744	SBS4=0.86;SBS52=0.14		SBS39-SBS56	0.611876	SBS39=0.52;SBS56=0.48		SBS10a-SBS35	0.661097
SBS40-SBS53	0.664455	SBS40=1.00;SBS53=0.00		SBS15-SBS40	0.622774	SBS15=0.03;SBS40=0.97		SBS6-SBS56	0.684597	SBS6=0.24;SBS56=0.76		SBS6-SBS56	0.640904	SBS6=0.28;SBS56=0.72		SBS44-SBS56	0.658647	SBS44=0.37;SBS56=0.63		SBS44-SBS56	0.605393	SBS44=0.41;SBS56=0.59		SBS9-SBS24	0.590696	SBS9=0.24;SBS24=0.76		SBS50-SBS56	0.601142	SBS50=0.49;SBS56=0.51		SBS6-SBS56	0.643531	SBS6=0.29;SBS56=0.71		SBS37-SBS56	0.691601	SBS37=0.39;SBS56=0.61		SBS8-SBS40	0.613338	SBS8=0.38;SBS40=0.62		SBS45-SBS56	0.610892	SBS45=0.32;SBS56=0.68		SBS20-SBS56	0.65842
SBS40-SBS50	0.664418	SBS40=1.00;SBS50=0.00		SBS24-SBS58	0.622252	SBS24=0.74;SBS58=0.26		SBS15-SBS56	0.684459	SBS15=0.22;SBS56=0.78		SBS14-SBS56	0.639963	SBS14=0.32;SBS56=0.68		SBS10a-SBS50	0.656997	SBS10a=0.40;SBS50=0.60		SBS39-SBS56	0.605387	SBS39=0.51;SBS56=0.49		SBS4-SBS6	0.58981	SBS4=0.89;SBS6=0.11		SBS4-SBS14	0.601124	SBS4=0.86;SBS14=0.14		SBS24-SBS40	0.643395	SBS24=0.37;SBS40=0.63		SBS10a-SBS35	0.691251	SBS10a=0.39;SBS35=0.61		SBS39-SBS56	0.612733	SBS39=0.54;SBS56=0.46		SBS30-SBS56	0.610074	SBS30=0.33;SBS56=0.67		SBS19-SBS56	0.658377
SBS40-SBS47	0.664415	SBS40=1.00;SBS47=0.00		SBS6-SBS40	0.621858	SBS6=0.02;SBS40=0.98		SBS11-SBS56	0.683438	SBS11=0.22;SBS56=0.78		SBS47-SBS56	0.639742	SBS47=0.31;SBS56=0.69		SBS46-SBS56	0.656388	SBS46=0.37;SBS56=0.63		SBS10a-SBS50	0.603889	SBS10a=0.41;SBS50=0.59		SBS4-SBS10b	0.588203	SBS4=0.93;SBS10b=0.07		SBS1-SBS4	0.601068	SBS1=0.08;SBS4=0.92		SBS7a-SBS56	0.642637	SBS7a=0.22;SBS56=0.78		SBS45-SBS56	0.691203	SBS45=0.26;SBS56=0.74		SBS9-SBS24	0.609045	SBS9=0.28;SBS24=0.72		SBS56-SBS58	0.60979	SBS56=0.62;SBS58=0.38		SBS6-SBS56	0.658144
SBS40	0.664403	SBS40=1		SBS40-SBS48	0.621756	SBS40=0.99;SBS48=0.01		SBS46-SBS56	0.683266	SBS46=0.31;SBS56=0.69		SBS15-SBS56	0.638822	SBS15=0.25;SBS56=0.75		SBS14-SBS24	0.655023	SBS14=0.32;SBS24=0.68		SBS5-SBS24	0.60327	SBS5=0.39;SBS24=0.61		SBS10a-SBS59	0.587817	SBS10a=0.52;SBS59=0.48		SBS4-SBS57	0.601012	SBS4=0.86;SBS57=0.14		SBS38-SBS56	0.641651	SBS38=0.22;SBS56=0.78		SBS9-SBS56	0.690851	SBS9=0.44;SBS56=0.56		SBS3-SBS24	0.608574	SBS3=0.39;SBS24=0.61		SBS4-SBS8	0.609181	SBS4=0.59;SBS8=0.41		SBS56-SBS84	0.658108
SBS13-SBS40	0.664403	SBS13=0.00;SBS40=1.00		SBS40-SBS47	0.621549	SBS40=0.98;SBS47=0.02		SBS9-SBS56	0.681956	SBS9=0.37;SBS56=0.63		SBS46-SBS56	0.638648	SBS46=0.36;SBS56=0.64		SBS56-SBS84	0.654754	SBS56=0.71;SBS84=0.29		SBS11-SBS56	0.602564	SBS11=0.29;SBS56=0.71		SBS4-SBS52	0.587232	SBS4=0.93;SBS52=0.07		SBS4-SBS8	0.600765	SBS4=0.63;SBS8=0.37		SBS44-SBS56	0.641058	SBS44=0.36;SBS56=0.64		SBS56-SBS57	0.690413	SBS56=0.69;SBS57=0.31		SBS24-SBS59	0.606733	SBS24=0.88;SBS59=0.12		SBS31-SBS56	0.609014	SBS31=0.37;SBS56=0.63		SBS23-SBS56	0.656325
SBS30-SBS40	0.664403	SBS30=0.00;SBS40=1.00		SBS27-SBS40	0.621503	SBS27=0.01;SBS40=0.99		SBS16-SBS56	0.681793	SBS16=0.23;SBS56=0.77		SBS4-SBS40	0.638131	SBS4=0.38;SBS40=0.62		SBS20-SBS56	0.654128	SBS20=0.28;SBS56=0.72		SBS7b-SBS56	0.601625	SBS7b=0.28;SBS56=0.72		SBS24-SBS47	0.587209	SBS24=0.86;SBS47=0.14		SBS8-SBS59	0.600503	SBS8=0.86;SBS59=0.14		SBS15-SBS56	0.636288	SBS15=0.23;SBS56=0.77		SBS56-SBS84	0.690369	SBS56=0.71;SBS84=0.29		SBS24-SBS51	0.605893	SBS24=0.80;SBS51=0.20		SBS4-SBS14	0.607592	SBS4=0.86;SBS14=0.14		SBS46-SBS56	0.656254
SBS2-SBS40	0.664403	SBS2=0.00;SBS40=1.00		SBS35-SBS40	0.621189	SBS35=0.02;SBS40=0.98		SBS45-SBS56	0.681431	SBS45=0.21;SBS56=0.79		SBS4-SBS24	0.637047	SBS4=0.48;SBS24=0.52		SBS23-SBS56	0.654058	SBS23=0.24;SBS56=0.76		SBS7a-SBS56	0.601421	SBS7a=0.23;SBS56=0.77		SBS4-SBS25	0.587206	SBS4=0.77;SBS25=0.23		SBS4-SBS41	0.599312	SBS4=0.84;SBS41=0.16		SBS10a-SBS32	0.635799	SBS10a=0.46;SBS32=0.54		SBS56-SBS_MM1	0.68974	SBS56=0.64;SBS_MM1=0.36		SBS56-SBS58	0.605181	SBS56=0.62;SBS58=0.38		SBS3-SBS10a	0.607056	SBS3=0.81;SBS10a=0.19		SBS15-SBS56	0.655811
SBS3-SBS40	0.664403	SBS3=0.00;SBS40=1.00		SBS40-SBS42	0.621052	SBS40=1.00;SBS42=0.00		SBS7a-SBS56	0.679962	SBS7a=0.15;SBS56=0.85		SBS53-SBS56	0.636751	SBS53=0.23;SBS56=0.77		SBS9-SBS56	0.652923	SBS9=0.42;SBS56=0.58		SBS10a-SBS51	0.601185	SBS10a=0.40;SBS51=0.60		SBS24-SBS32	0.58715	SBS24=0.85;SBS32=0.15		SBS4-SBS52	0.598663	SBS4=0.92;SBS52=0.08		SBS9-SBS56	0.635215	SBS9=0.40;SBS56=0.60		SBS11-SBS56	0.689153	SBS11=0.24;SBS56=0.76		SBS56-SBS84	0.604231	SBS56=0.66;SBS84=0.34		SBS4-SBS32	0.60568	SBS4=0.86;SBS32=0.14		SBS8-SBS24	0.655152
SBS5-SBS40	0.664403	SBS5=0.00;SBS40=1.00		SBS20-SBS40	0.621042	SBS20=0.00;SBS40=1.00		SBS56-SBS57	0.679182	SBS56=0.77;SBS57=0.23		SBS9-SBS56	0.636026	SBS9=0.42;SBS56=0.58		SBS15-SBS56	0.652547	SBS15=0.24;SBS56=0.76		SBS23-SBS56	0.600271	SBS23=0.28;SBS56=0.72		SBS4-SBS8	0.586708	SBS4=0.69;SBS8=0.31		SBS4-SBS51	0.59865	SBS4=0.85;SBS51=0.15		SBS41-SBS56	0.634686	SBS41=0.34;SBS56=0.66		SBS12-SBS56	0.687981	SBS12=0.32;SBS56=0.68		SBS8-SBS52	0.603172	SBS8=0.84;SBS52=0.16		SBS47-SBS56	0.604502	SBS47=0.32;SBS56=0.68		SBS11-SBS56	0.65513
SBS7a-SBS40	0.664403	SBS7a=0.00;SBS40=1.00		SBS40	0.621042	SBS40=1		SBS37-SBS56	0.679137	SBS37=0.29;SBS56=0.71		SBS56-SBS_MM1	0.63595	SBS56=0.65;SBS_MM1=0.35		SBS2-SBS56	0.652323	SBS2=0.14;SBS56=0.86		SBS19-SBS56	0.600103	SBS19=0.28;SBS56=0.72		SBS4-SBS50	0.586262	SBS4=0.88;SBS50=0.12		SBS4-SBS10b	0.598529	SBS4=0.93;SBS10b=0.07		SBS45-SBS56	0.634643	SBS45=0.23;SBS56=0.77		SBS16-SBS56	0.687921	SBS16=0.26;SBS56=0.74		SBS53-SBS56	0.602823	SBS53=0.27;SBS56=0.73		SBS4-SBS51	0.60395	SBS4=0.85;SBS51=0.15		SBS14-SBS24	0.654496
SBS7b-SBS40	0.664403	SBS7b=0.00;SBS40=1.00		SBS7b-SBS40	0.621042	SBS7b=0.00;SBS40=1.00		SBS2-SBS56	0.678833	SBS2=0.10;SBS56=0.90		SBS7a-SBS56	0.635655	SBS7a=0.19;SBS56=0.81		SBS6-SBS56	0.651884	SBS6=0.25;SBS56=0.75		SBS14-SBS56	0.599032	SBS14=0.34;SBS56=0.66		SBS2-SBS4	0.585853	SBS2=0.05;SBS4=0.95		SBS9-SBS24	0.597948	SBS9=0.30;SBS24=0.70		SBS14-SBS40	0.634511	SBS14=0.20;SBS40=0.80		SBS6-SBS56	0.687851	SBS6=0.25;SBS56=0.75		SBS23-SBS56	0.602496	SBS23=0.28;SBS56=0.72		SBS14-SBS56	0.603883	SBS14=0.34;SBS56=0.66		SBS7b-SBS56	0.654474
SBS7c-SBS40	0.664403	SBS7c=0.00;SBS40=1.00		SBS2-SBS40	0.621042	SBS2=0.00;SBS40=1.00		SBS41-SBS56	0.6775	SBS41=0.26;SBS56=0.74		SBS38-SBS56	0.635236	SBS38=0.20;SBS56=0.80		SBS56-SBS_MM1	0.651222	SBS56=0.66;SBS_MM1=0.34		SBS15-SBS56	0.597732	SBS15=0.27;SBS56=0.73		SBS4-SBS42	0.58536	SBS4=0.87;SBS42=0.13		SBS4-SBS15	0.596794	SBS4=0.91;SBS15=0.09		SBS2-SBS56	0.63424	SBS2=0.13;SBS56=0.87		SBS41-SBS56	0.686125	SBS41=0.34;SBS56=0.66		SBS24-SBS58	0.602429	SBS24=0.83;SBS58=0.17		SBS46-SBS56	0.603081	SBS46=0.38;SBS56=0.62		SBS4-SBS59	0.654143
SBS7d-SBS40	0.664403	SBS7d=0.00;SBS40=1.00		SBS3-SBS40	0.621042	SBS3=0.00;SBS40=1.00		SBS56-SBS85	0.677493	SBS56=0.76;SBS85=0.24		SBS56-SBS57	0.634899	SBS56=0.71;SBS57=0.29		SBS19-SBS56	0.650864	SBS19=0.22;SBS56=0.78		SBS38-SBS56	0.596689	SBS38=0.22;SBS56=0.78		SBS4-SBS19	0.585266	SBS4=0.92;SBS19=0.08		SBS4-SBS84	0.59651	SBS4=0.89;SBS84=0.11		SBS1-SBS56	0.634191	SBS1=0.16;SBS56=0.84		SBS7a-SBS56	0.685604	SBS7a=0.18;SBS56=0.82		SBS24-SBS45	0.602074	SBS24=0.87;SBS45=0.13		SBS4-SBS30	0.602389	SBS4=0.90;SBS30=0.10		SBS56-SBS_MM1	0.653893
SBS9-SBS40	0.664403	SBS9=0.00;SBS40=1.00		SBS5-SBS40	0.621042	SBS5=0.00;SBS40=1.00		SBS12-SBS56	0.677413	SBS12=0.23;SBS56=0.77		SBS16-SBS56	0.631594	SBS16=0.23;SBS56=0.77		SBS16-SBS56	0.650361	SBS16=0.25;SBS56=0.75		SBS53-SBS56	0.596112	SBS53=0.24;SBS56=0.76		SBS4-SBS14	0.585119	SBS4=0.90;SBS14=0.10		SBS3-SBS4	0.596391	SBS3=0.29;SBS4=0.71		SBS46-SBS56	0.633861	SBS46=0.32;SBS56=0.68		SBS15-SBS56	0.685492	SBS15=0.22;SBS56=0.78		SBS24-SBS50	0.601707	SBS24=0.83;SBS50=0.17		SBS4-SBS58	0.602339	SBS4=0.87;SBS58=0.13		SBS9-SBS56	0.653261
SBS11-SBS40	0.664403	SBS11=0.00;SBS40=1.00		SBS7a-SBS40	0.621042	SBS7a=0.00;SBS40=1.00		SBS49-SBS56	0.676647	SBS49=0.10;SBS56=0.90		SBS45-SBS56	0.631095	SBS45=0.21;SBS56=0.79		SBS37-SBS56	0.649156	SBS37=0.34;SBS56=0.66		SBS24-SBS51	0.594938	SBS24=0.79;SBS51=0.21		SBS4-SBS11	0.585047	SBS4=0.92;SBS11=0.08		SBS4-SBS39	0.59616	SBS4=0.80;SBS39=0.20		SBS56-SBS57	0.633538	SBS56=0.73;SBS57=0.27		SBS4-SBS40	0.685425	SBS4=0.37;SBS40=0.63		SBS38-SBS56	0.601295	SBS38=0.24;SBS56=0.76		SBS24-SBS25	0.60106	SBS24=0.61;SBS25=0.39		SBS41-SBS56	0.651833
SBS12-SBS40	0.664403	SBS12=0.00;SBS40=1.00		SBS7c-SBS40	0.621042	SBS7c=0.00;SBS40=1.00		SBS20-SBS56	0.675736	SBS20=0.17;SBS56=0.83		SBS37-SBS56	0.631008	SBS37=0.32;SBS56=0.68		SBS12-SBS56	0.64897	SBS12=0.29;SBS56=0.71		SBS56-SBS_MM1	0.594767	SBS56=0.63;SBS_MM1=0.37		SBS10b-SBS24	0.584708	SBS10b=0.07;SBS24=0.93		SBS4-SBS50	0.595969	SBS4=0.88;SBS50=0.12		SBS56-SBS_MM1	0.633395	SBS56=0.68;SBS_MM1=0.32		SBS20-SBS56	0.685311	SBS20=0.25;SBS56=0.75		SBS4-SBS9	0.6009	SBS4=0.74;SBS9=0.26		SBS4-SBS10b	0.601033	SBS4=0.94;SBS10b=0.06		SBS4-SBS24	0.651602
SBS16-SBS40	0.664403	SBS16=0.00;SBS40=1.00		SBS7d-SBS40	0.621042	SBS7d=0.00;SBS40=1.00		SBS10a-SBS35	0.67552	SBS10a=0.44;SBS35=0.56		SBS20-SBS56	0.630388	SBS20=0.22;SBS56=0.78		SBS10a-SBS25	0.648938	SBS10a=0.26;SBS25=0.74		SBS9-SBS24	0.594275	SBS9=0.28;SBS24=0.72		SBS4-SBS23	0.584417	SBS4=0.92;SBS23=0.08		SBS4-SBS19	0.595943	SBS4=0.92;SBS19=0.08		SBS10a-SBS35	0.632887	SBS10a=0.40;SBS35=0.60		SBS56-SBS85	0.684865	SBS56=0.70;SBS85=0.30		SBS24-SBS32	0.60085	SBS24=0.84;SBS32=0.16		SBS4-SBS6	0.600406	SBS4=0.91;SBS6=0.09		SBS10a-SBS14	0.650871
SBS17a-SBS40	0.664403	SBS17a=0.00;SBS40=1.00		SBS9-SBS40	0.621042	SBS9=0.00;SBS40=1.00		SBS27-SBS56	0.675352	SBS27=0.13;SBS56=0.87		SBS12-SBS56	0.629886	SBS12=0.27;SBS56=0.73		SBS41-SBS56	0.647514	SBS41=0.31;SBS56=0.69		SBS46-SBS56	0.593839	SBS46=0.35;SBS56=0.65		SBS4-SBS7a	0.584315	SBS4=0.94;SBS7a=0.06		SBS4-SBS7b	0.595878	SBS4=0.92;SBS7b=0.08		SBS10a-SBS30	0.631245	SBS10a=0.51;SBS30=0.49		SBS2-SBS56	0.684624	SBS2=0.13;SBS56=0.87		SBS19-SBS56	0.600841	SBS19=0.28;SBS56=0.72		SBS44-SBS56	0.600185	SBS44=0.35;SBS56=0.65		SBS16-SBS56	0.650555
SBS17b-SBS40	0.664403	SBS17b=0.00;SBS40=1.00		SBS11-SBS40	0.621042	SBS11=0.00;SBS40=1.00		SBS26-SBS56	0.675005	SBS26=0.19;SBS56=0.81		SBS2-SBS56	0.629872	SBS2=0.11;SBS56=0.89		SBS56-SBS57	0.647416	SBS56=0.74;SBS57=0.26		SBS20-SBS56	0.593277	SBS20=0.27;SBS56=0.73		SBS4-SBS15	0.584306	SBS4=0.93;SBS15=0.07		SBS24-SBS45	0.59584	SBS24=0.84;SBS45=0.16		SBS14-SBS24	0.630804	SBS14=0.30;SBS24=0.70		SBS26-SBS56	0.683718	SBS26=0.28;SBS56=0.72		SBS11-SBS56	0.600572	SBS11=0.28;SBS56=0.72		SBS56-SBS84	0.600153	SBS56=0.71;SBS84=0.29		SBS56-SBS57	0.65054
SBS19-SBS40	0.664403	SBS19=0.00;SBS40=1.00		SBS12-SBS40	0.621042	SBS12=0.00;SBS40=1.00		SBS1-SBS56	0.674917	SBS1=0.10;SBS56=0.90		SBS24-SBS25	0.629426	SBS24=0.59;SBS25=0.41		SBS49-SBS56	0.647363	SBS49=0.13;SBS56=0.87		SBS1-SBS56	0.592642	SBS1=0.18;SBS56=0.82		SBS4-SBS57	0.58415	SBS4=0.90;SBS57=0.10		SBS38-SBS40	0.595809	SBS38=0.06;SBS40=0.94		SBS20-SBS56	0.630754	SBS20=0.22;SBS56=0.78		SBS24-SBS40	0.683517	SBS24=0.30;SBS40=0.70		SBS46-SBS56	0.600303	SBS46=0.39;SBS56=0.61		SBS4-SBS57	0.600114	SBS4=0.90;SBS57=0.10		SBS10a-SBS45	0.64992
SBS21-SBS40	0.664403	SBS21=0.00;SBS40=1.00		SBS13-SBS40	0.621042	SBS13=0.00;SBS40=1.00		SBS10b-SBS56	0.6742	SBS10b=0.09;SBS56=0.91		SBS41-SBS56	0.628833	SBS41=0.29;SBS56=0.71		SBS10a-SBS51	0.646886	SBS10a=0.40;SBS51=0.60		SBS9-SBS56	0.59241	SBS9=0.42;SBS56=0.58		SBS4-SBS41	0.583795	SBS4=0.88;SBS41=0.12		SBS4-SBS37	0.595708	SBS4=0.86;SBS37=0.14		SBS56-SBS85	0.630648	SBS56=0.73;SBS85=0.27		SBS10a-SBS58	0.682673	SBS10a=0.45;SBS58=0.55		SBS4-SBS32	0.600239	SBS4=0.82;SBS32=0.18		SBS4-SBS50	0.599982	SBS4=0.89;SBS50=0.11		SBS37-SBS56	0.649592
SBS22-SBS40	0.664403	SBS22=0.00;SBS40=1.00		SBS16-SBS40	0.621042	SBS16=0.00;SBS40=1.00		SBS7c-SBS56	0.67408	SBS7c=0.13;SBS56=0.87		SBS10a-SBS25	0.62845	SBS10a=0.25;SBS25=0.75		SBS56-SBS85	0.645598	SBS56=0.74;SBS85=0.26		SBS24-SBS58	0.592298	SBS24=0.81;SBS58=0.19		SBS2-SBS24	0.583773	SBS2=0.05;SBS24=0.95		SBS24-SBS51	0.59553	SBS24=0.78;SBS51=0.22		SBS10a-SBS58	0.629065	SBS10a=0.46;SBS58=0.54		SBS10a-SBS31	0.682397	SBS10a=0.46;SBS31=0.54		SBS44-SBS56	0.599764	SBS44=0.38;SBS56=0.62		SBS4-SBS25	0.599791	SBS4=0.80;SBS25=0.20		SBS49-SBS56	0.64894
SBS23-SBS40	0.664403	SBS23=0.00;SBS40=1.00		SBS17a-SBS40	0.621042	SBS17a=0.00;SBS40=1.00		SBS7d-SBS56	0.673178	SBS7d=0.10;SBS56=0.90		SBS10b-SBS56	0.62801	SBS10b=0.14;SBS56=0.86		SBS26-SBS56	0.644234	SBS26=0.24;SBS56=0.76		SBS2-SBS56	0.592091	SBS2=0.14;SBS56=0.86		SBS4-SBS44	0.583541	SBS4=0.89;SBS44=0.11		SBS4-SBS11	0.59541	SBS4=0.92;SBS11=0.08		SBS10b-SBS56	0.628015	SBS10b=0.12;SBS56=0.88		SBS7d-SBS56	0.682087	SBS7d=0.19;SBS56=0.81		SBS7b-SBS56	0.599544	SBS7b=0.26;SBS56=0.74		SBS56-SBS_MM1	0.598999	SBS56=0.64;SBS_MM1=0.36		SBS56-SBS85	0.648387
SBS26-SBS40	0.664403	SBS26=0.00;SBS40=1.00		SBS17b-SBS40	0.621042	SBS17b=0.00;SBS40=1.00		SBS43-SBS56	0.672872	SBS43=0.11;SBS56=0.89		SBS26-SBS56	0.627759	SBS26=0.24;SBS56=0.76		SBS1-SBS56	0.643315	SBS1=0.12;SBS56=0.88		SBS45-SBS56	0.591937	SBS45=0.24;SBS56=0.76		SBS24-SBS39	0.583303	SBS24=0.79;SBS39=0.21		SBS4-SBS46	0.595059	SBS4=0.87;SBS46=0.13		SBS7c-SBS56	0.627508	SBS7c=0.17;SBS56=0.83		SBS10a-SBS38	0.681542	SBS10a=0.61;SBS38=0.39		SBS24-SBS57	0.599166	SBS24=0.85;SBS57=0.15		SBS8-SBS14	0.598671	SBS8=0.81;SBS14=0.19		SBS7a-SBS56	0.647999
SBS28-SBS40	0.664403	SBS28=0.00;SBS40=1.00		SBS19-SBS40	0.621042	SBS19=0.00;SBS40=1.00		SBS21-SBS56	0.672705	SBS21=0.10;SBS56=0.90		SBS1-SBS56	0.6276	SBS1=0.13;SBS56=0.87		SBS4-SBS24	0.642757	SBS4=0.59;SBS24=0.41		SBS24-SBS30	0.591141	SBS24=0.84;SBS30=0.16		SBS5-SBS10a	0.583218	SBS5=0.80;SBS10a=0.20		SBS4-SBS13	0.594959	SBS4=0.95;SBS13=0.05		SBS10a-SBS42	0.627359	SBS10a=0.44;SBS42=0.56		SBS1-SBS56	0.679467	SBS1=0.13;SBS56=0.87		SBS24-SBS30	0.599145	SBS24=0.87;SBS30=0.13		SBS7b-SBS56	0.598671	SBS7b=0.23;SBS56=0.77		SBS1-SBS56	0.647354
SBS31-SBS40	0.664403	SBS31=0.00;SBS40=1.00		SBS21-SBS40	0.621042	SBS21=0.00;SBS40=1.00		SBS54-SBS56	0.67252	SBS54=0.10;SBS56=0.90		SBS56-SBS85	0.6274	SBS56=0.76;SBS85=0.24		SBS54-SBS56	0.642448	SBS54=0.16;SBS56=0.84		SBS10a-SBS30	0.589598	SBS10a=0.48;SBS30=0.52		SBS1-SBS4	0.583026	SBS1=0.05;SBS4=0.95		SBS4-SBS23	0.5949	SBS4=0.92;SBS23=0.08		SBS37-SBS56	0.627353	SBS37=0.25;SBS56=0.75		SBS49-SBS56	0.679444	SBS49=0.11;SBS56=0.89		SBS14-SBS56	0.598958	SBS14=0.34;SBS56=0.66		SBS4-SBS46	0.598337	SBS4=0.89;SBS46=0.11		SBS12-SBS56	0.647339
SBS33-SBS40	0.664403	SBS33=0.00;SBS40=1.00		SBS22-SBS40	0.621042	SBS22=0.00;SBS40=1.00		SBS22-SBS56	0.672448	SBS22=0.11;SBS56=0.89		SBS27-SBS56	0.626891	SBS27=0.15;SBS56=0.85		SBS33-SBS56	0.641527	SBS33=0.12;SBS56=0.88		SBS41-SBS56	0.589067	SBS41=0.32;SBS56=0.68		SBS24-SBS57	0.582964	SBS24=0.88;SBS57=0.12		SBS24-SBS58	0.594633	SBS24=0.79;SBS58=0.21		SBS27-SBS56	0.626768	SBS27=0.13;SBS56=0.87		SBS33-SBS56	0.678738	SBS33=0.14;SBS56=0.86		SBS4-SBS30	0.598305	SBS4=0.85;SBS30=0.15		SBS4-SBS16	0.598311	SBS4=0.92;SBS16=0.08		SBS7d-SBS56	0.646509
SBS34-SBS40	0.664403	SBS34=0.00;SBS40=1.00		SBS23-SBS40	0.621042	SBS23=0.00;SBS40=1.00		SBS10a-SBS56	0.672059	SBS10a=0.12;SBS56=0.88		SBS10a-SBS51	0.626642	SBS10a=0.39;SBS51=0.61		SBS7d-SBS56	0.641421	SBS7d=0.13;SBS56=0.87		SBS24-SBS47	0.588693	SBS24=0.84;SBS47=0.16		SBS16-SBS24	0.58279	SBS16=0.10;SBS24=0.90		SBS4-SBS_MM1	0.594271	SBS4=0.87;SBS_MM1=0.13		SBS34-SBS56	0.62664	SBS34=0.12;SBS56=0.88		SBS54-SBS56	0.677988	SBS54=0.16;SBS56=0.84		SBS56-SBS_MM1	0.597975	SBS56=0.61;SBS_MM1=0.39		SBS4-SBS15	0.598159	SBS4=0.93;SBS15=0.07		SBS7c-SBS56	0.64633
SBS35-SBS40	0.664403	SBS35=0.00;SBS40=1.00		SBS26-SBS40	0.621042	SBS26=0.00;SBS40=1.00		SBS34-SBS56	0.671895	SBS34=0.06;SBS56=0.94		SBS5-SBS24	0.626277	SBS5=0.42;SBS24=0.58		SBS27-SBS56	0.641037	SBS27=0.12;SBS56=0.88		SBS24-SBS32	0.588522	SBS24=0.83;SBS32=0.17		SBS4-SBS33	0.582788	SBS4=0.94;SBS33=0.06		SBS1-SBS40	0.594137	SBS1=0.05;SBS40=0.95		SBS10a-SBS14	0.6266	SBS10a=0.48;SBS14=0.52		SBS10a-SBS45	0.677962	SBS10a=0.56;SBS45=0.44		SBS24-SBS38	0.596707	SBS24=0.92;SBS38=0.08		SBS4-SBS41	0.598104	SBS4=0.89;SBS41=0.11		SBS2-SBS56	0.645773
SBS37-SBS40	0.664403	SBS37=0.00;SBS40=1.00		SBS28-SBS40	0.621042	SBS28=0.00;SBS40=1.00		SBS33-SBS56	0.671827	SBS33=0.06;SBS56=0.94		SBS7d-SBS56	0.625881	SBS7d=0.15;SBS56=0.85		SBS21-SBS56	0.640986	SBS21=0.14;SBS56=0.86		SBS24-SBS59	0.588508	SBS24=0.89;SBS59=0.11		SBS4-SBS16	0.582761	SBS4=0.93;SBS16=0.07		SBS24-SBS38	0.59384	SBS24=0.87;SBS38=0.13		SBS49-SBS56	0.626555	SBS49=0.09;SBS56=0.91		SBS21-SBS56	0.67757	SBS21=0.16;SBS56=0.84		SBS24-SBS31	0.596504	SBS24=0.86;SBS31=0.14		SBS4-SBS37	0.598075	SBS4=0.88;SBS37=0.12		SBS10a-SBS38	0.645618
SBS39-SBS40	0.664403	SBS39=0.00;SBS40=1.00		SBS30-SBS40	0.621042	SBS30=0.00;SBS40=1.00		SBS10a-SBS52	0.671737	SBS10a=0.65;SBS52=0.35		SBS40-SBS52	0.625823	SBS40=0.89;SBS52=0.11		SBS43-SBS56	0.640366	SBS43=0.14;SBS56=0.86		SBS3-SBS24	0.58841	SBS3=0.34;SBS24=0.66		SBS4-SBS37	0.582364	SBS4=0.89;SBS37=0.11		SBS4-SBS7a	0.593235	SBS4=0.95;SBS7a=0.05		SBS10a-SBS31	0.626515	SBS10a=0.48;SBS31=0.52		SBS7c-SBS56	0.677338	SBS7c=0.16;SBS56=0.84		SBS47-SBS56	0.596472	SBS47=0.30;SBS56=0.70		SBS9-SBS56	0.597873	SBS9=0.42;SBS56=0.58		SBS27-SBS56	0.645412
SBS40-SBS41	0.664403	SBS40=1.00;SBS41=0.00		SBS31-SBS40	0.621042	SBS31=0.00;SBS40=1.00		SBS17a-SBS56	0.671641	SBS17a=0.05;SBS56=0.95		SBS49-SBS56	0.625792	SBS49=0.10;SBS56=0.90		SBS10b-SBS56	0.639766	SBS10b=0.09;SBS56=0.91		SBS10a-SBS32	0.587267	SBS10a=0.45;SBS32=0.55		SBS24-SBS30	0.582318	SBS24=0.89;SBS30=0.11		SBS4-SBS12	0.592282	SBS4=0.91;SBS12=0.09		SBS16-SBS56	0.626507	SBS16=0.16;SBS56=0.84		SBS27-SBS56	0.676514	SBS27=0.12;SBS56=0.88		SBS45-SBS56	0.596343	SBS45=0.27;SBS56=0.73		SBS11-SBS56	0.597863	SBS11=0.24;SBS56=0.76		SBS10a-SBS58	0.64535
SBS40-SBS43	0.664403	SBS40=1.00;SBS43=0.00		SBS32-SBS40	0.621042	SBS32=0.00;SBS40=1.00		SBS10a-SBS31	0.67116	SBS10a=0.51;SBS31=0.49		SBS21-SBS56	0.625636	SBS21=0.16;SBS56=0.84		SBS7c-SBS56	0.639356	SBS7c=0.11;SBS56=0.89		SBS24-SBS50	0.586911	SBS24=0.83;SBS50=0.17		SBS4-SBS47	0.582287	SBS4=0.92;SBS47=0.08		SBS4-SBS44	0.592084	SBS4=0.90;SBS44=0.10		SBS7d-SBS56	0.626214	SBS7d=0.13;SBS56=0.87		SBS10a-SBS39	0.676407	SBS10a=0.35;SBS39=0.65		SBS24-SBS46	0.596319	SBS24=0.84;SBS46=0.16		SBS15-SBS56	0.597715	SBS15=0.23;SBS56=0.77		SBS26-SBS56	0.644883
SBS40-SBS46	0.664403	SBS40=1.00;SBS46=0.00		SBS33-SBS40	0.621042	SBS33=0.00;SBS40=1.00		SBS55-SBS56	0.671043	SBS55=0.04;SBS56=0.96		SBS54-SBS56	0.625626	SBS54=0.15;SBS56=0.85		SBS22-SBS56	0.639349	SBS22=0.13;SBS56=0.87		SBS56-SBS57	0.586608	SBS56=0.76;SBS57=0.24		SBS19-SBS24	0.582041	SBS19=0.09;SBS24=0.91		SBS4-SBS42	0.59196	SBS4=0.90;SBS42=0.10		SBS43-SBS56	0.626077	SBS43=0.15;SBS56=0.85		SBS10b-SBS56	0.67618	SBS10b=0.10;SBS56=0.90		SBS10b-SBS24	0.595784	SBS10b=0.07;SBS24=0.93		SBS4-SBS84	0.597651	SBS4=0.92;SBS84=0.08		SBS43-SBS56	0.64478
SBS40-SBS54	0.664403	SBS40=1.00;SBS54=0.00		SBS34-SBS40	0.621042	SBS34=0.00;SBS40=1.00		SBS17b-SBS56	0.670949	SBS17b=0.02;SBS56=0.98		SBS52-SBS56	0.624701	SBS52=0.12;SBS56=0.88		SBS34-SBS56	0.639156	SBS34=0.08;SBS56=0.92		SBS27-SBS56	0.586216	SBS27=0.17;SBS56=0.83		SBS4-SBS_MM1	0.581953	SBS4=0.90;SBS_MM1=0.10		SBS4-SBS7d	0.591544	SBS4=0.95;SBS7d=0.05		SBS8-SBS59	0.625932	SBS8=0.81;SBS59=0.19		SBS43-SBS56	0.674783	SBS43=0.12;SBS56=0.88		SBS6-SBS56	0.59563	SBS6=0.27;SBS56=0.73		SBS23-SBS56	0.597535	SBS23=0.23;SBS56=0.77		SBS10b-SBS56	0.644728
SBS40-SBS55	0.664403	SBS40=1.00;SBS55=0.00		SBS37-SBS40	0.621042	SBS37=0.00;SBS40=1.00		SBS48-SBS56	0.670883	SBS48=0.01;SBS56=0.99		SBS10a-SBS50	0.624602	SBS10a=0.41;SBS50=0.59		SBS4-SBS5	0.638681	SBS4=0.60;SBS5=0.40		SBS24-SBS45	0.58603	SBS24=0.88;SBS45=0.12		SBS4-SBS46	0.581761	SBS4=0.91;SBS46=0.09		SBS4-SBS16	0.591544	SBS4=0.93;SBS16=0.07		SBS12-SBS56	0.625448	SBS12=0.18;SBS56=0.82		SBS22-SBS56	0.674655	SBS22=0.13;SBS56=0.87		SBS56-SBS57	0.595277	SBS56=0.69;SBS57=0.31		SBS1-SBS4	0.597343	SBS1=0.04;SBS4=0.96		SBS21-SBS56	0.644321
SBS40-SBS57	0.664403	SBS40=1.00;SBS57=0.00		SBS39-SBS40	0.621042	SBS39=0.00;SBS40=1.00		SBS13-SBS56	0.670878	SBS13=0.02;SBS56=0.98		SBS7c-SBS56	0.624123	SBS7c=0.13;SBS56=0.87		SBS17a-SBS56	0.638097	SBS17a=0.05;SBS56=0.95		SBS10b-SBS24	0.585548	SBS10b=0.08;SBS24=0.92		SBS4-SBS39	0.581657	SBS4=0.87;SBS39=0.13		SBS4-SBS31	0.591239	SBS4=0.92;SBS31=0.08		SBS33-SBS56	0.624148	SBS33=0.09;SBS56=0.91		SBS17a-SBS56	0.673446	SBS17a=0.06;SBS56=0.94		SBS24-SBS39	0.595267	SBS24=0.79;SBS39=0.21		SBS49-SBS56	0.597319	SBS49=0.15;SBS56=0.85		SBS34-SBS56	0.643979
SBS40-SBS58	0.664403	SBS40=1.00;SBS58=0.00		SBS40-SBS41	0.621042	SBS40=1.00;SBS41=0.00		SBS56-SBS60	0.670723	SBS56=0.99;SBS60=0.01		SBS33-SBS56	0.624063	SBS33=0.11;SBS56=0.89		SBS52-SBS56	0.638046	SBS52=0.06;SBS56=0.94		SBS7a-SBS24	0.585523	SBS7a=0.09;SBS24=0.91		SBS24-SBS41	0.581453	SBS24=0.86;SBS41=0.14		SBS4-SBS85	0.591172	SBS4=0.92;SBS85=0.08		SBS22-SBS56	0.62408	SBS22=0.12;SBS56=0.88		SBS13-SBS56	0.673438	SBS13=0.06;SBS56=0.94		SBS9-SBS56	0.594978	SBS9=0.43;SBS56=0.57		SBS20-SBS56	0.597231	SBS20=0.26;SBS56=0.74		SBS10a-SBS32	0.643798
SBS40-SBS60	0.664403	SBS40=1.00;SBS60=0.00		SBS40-SBS43	0.621042	SBS40=1.00;SBS43=0.00		SBS56	0.670699	SBS56=1		SBS43-SBS56	0.62358	SBS43=0.13;SBS56=0.87		SBS55-SBS56	0.637928	SBS55=0.06;SBS56=0.94		SBS56-SBS85	0.585237	SBS56=0.75;SBS85=0.25		SBS3-SBS4	0.58133	SBS3=0.18;SBS4=0.82		SBS4-SBS47	0.590629	SBS4=0.94;SBS47=0.06		SBS10a-SBS47	0.624062	SBS10a=0.52;SBS47=0.48		SBS10a-SBS32	0.673421	SBS10a=0.50;SBS32=0.50		SBS16-SBS24	0.594966	SBS16=0.10;SBS24=0.90		SBS4-SBS11	0.597144	SBS4=0.94;SBS11=0.06		SBS22-SBS56	0.643697
SBS40-SBS85	0.664403	SBS40=1.00;SBS85=0.00		SBS40-SBS44	0.621042	SBS40=1.00;SBS44=0.00		SBS28-SBS56	0.670699	SBS28=0.00;SBS56=1.00		SBS22-SBS56	0.623198	SBS22=0.13;SBS56=0.87		SBS13-SBS56	0.637779	SBS13=0.04;SBS56=0.96		SBS10a-SBS42	0.584512	SBS10a=0.41;SBS42=0.59		SBS24-SBS46	0.581086	SBS24=0.87;SBS46=0.13		SBS4-SBS26	0.590484	SBS4=0.93;SBS26=0.07		SBS21-SBS56	0.623951	SBS21=0.10;SBS56=0.90		SBS55-SBS56	0.673246	SBS55=0.07;SBS56=0.93		SBS7b-SBS24	0.594377	SBS7b=0.09;SBS24=0.91		SBS6-SBS56	0.597118	SBS6=0.25;SBS56=0.75		SBS10a-SBS20	0.643078
SBS5-SBS10a	0.66358	SBS5=0.85;SBS10a=0.15		SBS40-SBS46	0.621042	SBS40=1.00;SBS46=0.00		SBS52-SBS56	0.670699	SBS52=0.00;SBS56=1.00		SBS13-SBS56	0.621992	SBS13=0.06;SBS56=0.94		SBS48-SBS56	0.637162	SBS48=0.01;SBS56=0.99		SBS10a-SBS35	0.58402	SBS10a=0.39;SBS35=0.61		SBS4-SBS12	0.581078	SBS4=0.92;SBS12=0.08		SBS10a-SBS25	0.590478	SBS10a=0.21;SBS25=0.79		SBS55-SBS56	0.623937	SBS55=0.09;SBS56=0.91		SBS34-SBS56	0.673148	SBS34=0.06;SBS56=0.94		SBS4-SBS14	0.594291	SBS4=0.85;SBS14=0.15		SBS19-SBS56	0.597005	SBS19=0.23;SBS56=0.77		SBS54-SBS56	0.642744
SBS25-SBS56	0.66158	SBS25=0.70;SBS56=0.30		SBS40-SBS54	0.621042	SBS40=1.00;SBS54=0.00		SBS10a-SBS14	0.66862	SBS10a=0.53;SBS14=0.47		SBS55-SBS56	0.621515	SBS55=0.06;SBS56=0.94		SBS56-SBS60	0.637118	SBS56=0.99;SBS60=0.01		SBS7d-SBS56	0.583946	SBS7d=0.15;SBS56=0.85		SBS50-SBS56	0.581012	SBS50=0.50;SBS56=0.50		SBS2-SBS4	0.590458	SBS2=0.03;SBS4=0.97		SBS54-SBS56	0.623723	SBS54=0.10;SBS56=0.90		SBS10a-SBS30	0.672946	SBS10a=0.54;SBS30=0.46		SBS24-SBS47	0.594061	SBS24=0.89;SBS47=0.11		SBS4-SBS12	0.596472	SBS4=0.92;SBS12=0.08		SBS55-SBS56	0.642645
SBS8-SBS24	0.660924	SBS8=0.53;SBS24=0.47		SBS40-SBS55	0.621042	SBS40=1.00;SBS55=0.00		SBS10a-SBS38	0.667976	SBS10a=0.66;SBS38=0.34		SBS17a-SBS56	0.621416	SBS17a=0.04;SBS56=0.96		SBS17b-SBS56	0.63707	SBS17b=0.00;SBS56=1.00		SBS4-SBS5	0.583916	SBS4=0.60;SBS5=0.40		SBS7a-SBS24	0.580928	SBS7a=0.06;SBS24=0.94		SBS4-SBS33	0.59016	SBS4=0.96;SBS33=0.04		SBS26-SBS56	0.623688	SBS26=0.13;SBS56=0.87		SBS10a-SBS14	0.672841	SBS10a=0.50;SBS14=0.50		SBS7a-SBS56	0.59403	SBS7a=0.20;SBS56=0.80		SBS52-SBS56	0.596231	SBS52=0.22;SBS56=0.78		SBS33-SBS56	0.642629
SBS24-SBS52	0.6572	SBS24=0.81;SBS52=0.19		SBS40-SBS57	0.621042	SBS40=1.00;SBS57=0.00		SBS10a-SBS42	0.667818	SBS10a=0.49;SBS42=0.51		SBS48-SBS56	0.621238	SBS48=0.02;SBS56=0.98		SBS56	0.637069	SBS56=1		SBS37-SBS56	0.583815	SBS37=0.26;SBS56=0.74		SBS4-SBS7d	0.580746	SBS4=0.95;SBS7d=0.05		SBS4-SBS43	0.590152	SBS4=0.95;SBS43=0.05		SBS13-SBS56	0.623007	SBS13=0.05;SBS56=0.95		SBS10a-SBS56	0.672791	SBS10a=0.09;SBS56=0.91		SBS24-SBS37	0.593474	SBS24=0.85;SBS37=0.15		SBS56-SBS57	0.596197	SBS56=0.72;SBS57=0.28		SBS8-SBS40	0.642613
SBS24-SBS25	0.657119	SBS24=0.53;SBS25=0.47		SBS40-SBS58	0.621042	SBS40=1.00;SBS58=0.00		SBS10a-SBS45	0.667059	SBS10a=0.61;SBS45=0.39		SBS17b-SBS56	0.621043	SBS17b=0.02;SBS56=0.98		SBS10a-SBS56	0.637069	SBS10a=0.00;SBS56=1.00		SBS43-SBS56	0.583641	SBS43=0.17;SBS56=0.83		SBS24-SBS59	0.5806	SBS24=0.94;SBS59=0.06		SBS4-SBS7c	0.590027	SBS4=0.95;SBS7c=0.05		SBS56-SBS60	0.622918	SBS56=0.96;SBS60=0.04		SBS17b-SBS56	0.672165	SBS17b=0.02;SBS56=0.98		SBS7a-SBS24	0.593282	SBS7a=0.06;SBS24=0.94		SBS4-SBS7b	0.596111	SBS4=0.95;SBS7b=0.05		SBS17a-SBS56	0.642191
SBS42-SBS56	0.652201	SBS42=0.56;SBS56=0.44		SBS40-SBS60	0.621042	SBS40=1.00;SBS60=0.00		SBS10a-SBS58	0.664869	SBS10a=0.53;SBS58=0.47		SBS34-SBS56	0.620915	SBS34=0.02;SBS56=0.98		SBS28-SBS56	0.637069	SBS28=0.00;SBS56=1.00		SBS49-SBS56	0.583599	SBS49=0.10;SBS56=0.90		SBS4-SBS7b	0.580576	SBS4=0.96;SBS7b=0.04		SBS24-SBS50	0.589675	SBS24=0.81;SBS50=0.19		SBS10a-SBS56	0.622726	SBS10a=0.09;SBS56=0.91		SBS28-SBS56	0.672128	SBS28=0.02;SBS56=0.98		SBS15-SBS56	0.59282	SBS15=0.23;SBS56=0.77		SBS4-SBS33	0.596	SBS4=0.96;SBS33=0.04		SBS8-SBS14	0.641912
SBS30-SBS56	0.652112	SBS30=0.47;SBS56=0.53		SBS40-SBS84	0.621042	SBS40=1.00;SBS84=0.00		SBS10a-SBS39	0.664234	SBS10a=0.40;SBS39=0.60		SBS28-SBS56	0.620872	SBS28=0.02;SBS56=0.98		SBS10a-SBS38	0.635742	SBS10a=0.57;SBS38=0.43		SBS2-SBS24	0.583565	SBS2=0.06;SBS24=0.94		SBS24-SBS31	0.580263	SBS24=0.89;SBS31=0.11		SBS4-SBS21	0.589227	SBS4=0.97;SBS21=0.03		SBS17a-SBS56	0.622376	SBS17a=0.03;SBS56=0.97		SBS56-SBS60	0.672084	SBS56=0.99;SBS60=0.01		SBS13-SBS24	0.592466	SBS13=0.05;SBS24=0.95		SBS4-SBS26	0.595963	SBS4=0.93;SBS26=0.07		SBS10a-SBS31	0.641883
SBS3-SBS24	0.65059	SBS3=0.54;SBS24=0.46		SBS40-SBS85	0.621042	SBS40=1.00;SBS85=0.00		SBS10a-SBS53	0.662081	SBS10a=0.64;SBS53=0.36		SBS56-SBS60	0.62082	SBS56=0.99;SBS60=0.01		SBS10a-SBS14	0.635561	SBS10a=0.43;SBS14=0.57		SBS7c-SBS56	0.583263	SBS7c=0.16;SBS56=0.84		SBS24-SBS85	0.580147	SBS24=0.89;SBS85=0.11		SBS4-SBS28	0.589189	SBS4=0.98;SBS28=0.02		SBS17b-SBS56	0.622175	SBS17b=0.02;SBS56=0.98		SBS48-SBS56	0.672024	SBS48=0.00;SBS56=1.00		SBS12-SBS24	0.592452	SBS12=0.11;SBS24=0.89		SBS4-SBS23	0.595866	SBS4=0.95;SBS23=0.05		SBS10a-SBS56	0.641631
SBS4-SBS24	0.650198	SBS4=0.52;SBS24=0.48		SBS40-SBS_MM1	0.621042	SBS40=1.00;SBS_MM1=0.00		SBS10a-SBS47	0.661822	SBS10a=0.58;SBS47=0.42		SBS56	0.620766	SBS56=1		SBS8-SBS24	0.635306	SBS8=0.54;SBS24=0.46		SBS7b-SBS24	0.582788	SBS7b=0.10;SBS24=0.90		SBS24-SBS33	0.580132	SBS24=0.94;SBS33=0.06		SBS4-SBS54	0.589177	SBS4=0.97;SBS54=0.03		SBS48-SBS56	0.622067	SBS48=0.00;SBS56=1.00		SBS56	0.672022	SBS56=1		SBS4-SBS8	0.592408	SBS4=0.61;SBS8=0.39		SBS4-SBS7a	0.595727	SBS4=0.96;SBS7a=0.04		SBS17b-SBS56	0.641604
SBS32-SBS56	0.649973	SBS32=0.51;SBS56=0.49		SBS4-SBS58	0.620937	SBS4=0.79;SBS58=0.21		SBS10a-SBS32	0.661801	SBS10a=0.56;SBS32=0.44		SBS10a-SBS56	0.620766	SBS10a=0.00;SBS56=1.00		SBS10a-SBS45	0.635084	SBS10a=0.51;SBS45=0.49		SBS10b-SBS56	0.582727	SBS10b=0.11;SBS56=0.89		SBS4-SBS85	0.580103	SBS4=0.94;SBS85=0.06		SBS4-SBS55	0.588831	SBS4=0.98;SBS55=0.02		SBS52-SBS56	0.62206	SBS52=0.00;SBS56=1.00		SBS52-SBS56	0.672022	SBS52=0.00;SBS56=1.00		SBS19-SBS24	0.592376	SBS19=0.08;SBS24=0.92		SBS16-SBS56	0.595711	SBS16=0.25;SBS56=0.75		SBS4-SBS14	0.641588
SBS4-SBS59	0.644322	SBS4=0.85;SBS59=0.15		SBS3-SBS24	0.618995	SBS3=0.47;SBS24=0.53		SBS10a-SBS30	0.661509	SBS10a=0.59;SBS30=0.41		SBS10a-SBS52	0.619589	SBS10a=0.55;SBS52=0.45		SBS10a-SBS35	0.634805	SBS10a=0.38;SBS35=0.62		SBS8-SBS40	0.582551	SBS8=0.36;SBS40=0.64		SBS25-SBS56	0.580083	SBS25=0.67;SBS56=0.33		SBS4-SBS60	0.588497	SBS4=0.99;SBS60=0.01		SBS56	0.622059	SBS56=1		SBS40-SBS59	0.670234	SBS40=0.91;SBS59=0.09		SBS24-SBS41	0.592036	SBS24=0.88;SBS41=0.12		SBS4-SBS47	0.595659	SBS4=0.94;SBS47=0.06		SBS13-SBS56	0.641364
SBS56-SBS_MM1	0.643855	SBS56=0.43;SBS_MM1=0.57		SBS4-SBS7a	0.618913	SBS4=0.88;SBS7a=0.12		SBS10a-SBS44	0.659386	SBS10a=0.53;SBS44=0.47		SBS8-SBS40	0.616348	SBS8=0.36;SBS40=0.64		SBS8-SBS40	0.63333	SBS8=0.35;SBS40=0.65		SBS24-SBS41	0.582425	SBS24=0.84;SBS41=0.16		SBS4-SBS26	0.580039	SBS4=0.94;SBS26=0.06		SBS24-SBS57	0.588484	SBS24=0.83;SBS57=0.17		SBS28-SBS56	0.622059	SBS28=0.00;SBS56=1.00		SBS10a-SBS53	0.669671	SBS10a=0.60;SBS53=0.40		SBS24-SBS85	0.591424	SBS24=0.90;SBS85=0.10		SBS4-SBS85	0.595354	SBS4=0.93;SBS85=0.07		SBS48-SBS56	0.64127
SBS5-SBS8	0.642185	SBS5=0.48;SBS8=0.52		SBS4-SBS9	0.61848	SBS4=0.72;SBS9=0.28		SBS10a-SBS_MM1	0.658251	SBS10a=0.51;SBS_MM1=0.49		SBS24-SBS58	0.615497	SBS24=0.78;SBS58=0.22		SBS40-SBS52	0.63327	SBS40=0.90;SBS52=0.10		SBS12-SBS56	0.582359	SBS12=0.20;SBS56=0.80		SBS4-SBS54	0.579718	SBS4=0.96;SBS54=0.04		SBS4-SBS17b	0.588344	SBS4=0.99;SBS17b=0.01		SBS4-SBS40	0.621193	SBS4=0.39;SBS40=0.61		SBS10a-SBS42	0.669289	SBS10a=0.47;SBS42=0.53		SBS2-SBS24	0.591377	SBS2=0.04;SBS24=0.96		SBS4-SBS13	0.595317	SBS4=0.97;SBS13=0.03		SBS56-SBS60	0.641269
SBS56-SBS84	0.641624	SBS56=0.53;SBS84=0.47		SBS5-SBS59	0.616628	SBS5=0.80;SBS59=0.20		SBS9-SBS10a	0.657424	SBS9=0.55;SBS10a=0.45		SBS8-SBS59	0.615168	SBS8=0.83;SBS59=0.17		SBS4-SBS14	0.632956	SBS4=0.78;SBS14=0.22		SBS16-SBS56	0.582179	SBS16=0.15;SBS56=0.85		SBS4-SBS13	0.579687	SBS4=0.98;SBS13=0.02		SBS4-SBS34	0.588277	SBS4=0.99;SBS34=0.01		SBS10a-SBS52	0.621063	SBS10a=0.64;SBS52=0.36		SBS10a-SBS20	0.668065	SBS10a=0.56;SBS20=0.44		SBS37-SBS56	0.59096	SBS37=0.35;SBS56=0.65		SBS4-SBS54	0.595143	SBS4=0.96;SBS54=0.04		SBS28-SBS56	0.641089
SBS44-SBS56	0.64118	SBS44=0.54;SBS56=0.46		SBS4-SBS32	0.615852	SBS4=0.81;SBS32=0.19		SBS10a-SBS19	0.656939	SBS10a=0.66;SBS19=0.34		SBS9-SBS24	0.614149	SBS9=0.30;SBS24=0.70		SBS10a-SBS52	0.629235	SBS10a=0.59;SBS52=0.41		SBS21-SBS56	0.58171	SBS21=0.13;SBS56=0.87		SBS4-SBS43	0.579551	SBS4=0.96;SBS43=0.04		SBS4-SBS17a	0.588238	SBS4=0.99;SBS17a=0.01		SBS10a-SBS45	0.619293	SBS10a=0.59;SBS45=0.41		SBS10a-SBS44	0.667475	SBS10a=0.48;SBS44=0.52		SBS16-SBS56	0.590497	SBS16=0.24;SBS56=0.76		SBS4-SBS42	0.595092	SBS4=0.93;SBS42=0.07		SBS56	0.641088
SBS14-SBS24	0.640885	SBS14=0.24;SBS24=0.76		SBS24-SBS59	0.614665	SBS24=0.84;SBS59=0.16		SBS10a-SBS20	0.65607	SBS10a=0.63;SBS20=0.37		SBS24-SBS51	0.614083	SBS24=0.77;SBS51=0.23		SBS10a-SBS30	0.627833	SBS10a=0.50;SBS30=0.50		SBS22-SBS56	0.58135	SBS22=0.14;SBS56=0.86		SBS4-SBS28	0.579528	SBS4=0.98;SBS28=0.02		SBS4	0.588155	SBS4=1		SBS10a-SBS39	0.619248	SBS10a=0.37;SBS39=0.63		SBS10a-SBS47	0.667178	SBS10a=0.54;SBS47=0.46		SBS24-SBS26	0.590425	SBS24=0.91;SBS26=0.09		SBS4-SBS7d	0.595013	SBS4=0.96;SBS7d=0.04		SBS52-SBS56	0.641088
SBS51-SBS56	0.63931	SBS51=0.52;SBS56=0.48		SBS24-SBS51	0.614195	SBS24=0.75;SBS51=0.25		SBS10a-SBS16	0.654851	SBS10a=0.63;SBS16=0.37		SBS10a-SBS35	0.61298	SBS10a=0.37;SBS35=0.63		SBS4-SBS9	0.625595	SBS4=0.72;SBS9=0.28		SBS54-SBS56	0.581209	SBS54=0.12;SBS56=0.88		SBS4-SBS21	0.579426	SBS4=0.97;SBS21=0.03		SBS4-SBS20	0.588155	SBS4=1.00;SBS20=0.00		SBS10a-SBS38	0.618559	SBS10a=0.64;SBS38=0.36		SBS10a-SBS52	0.666565	SBS10a=0.66;SBS52=0.34		SBS7d-SBS24	0.590368	SBS7d=0.06;SBS24=0.94		SBS4-SBS_MM1	0.59501	SBS4=0.93;SBS_MM1=0.07		SBS4-SBS5	0.640633
SBS50-SBS56	0.638758	SBS50=0.49;SBS56=0.51		SBS4-SBS7b	0.614023	SBS4=0.87;SBS7b=0.13		SBS10a-SBS46	0.654549	SBS10a=0.54;SBS46=0.46		SBS4-SBS5	0.61201	SBS4=0.58;SBS5=0.42		SBS4-SBS52	0.623652	SBS4=0.88;SBS52=0.12		SBS24-SBS38	0.581038	SBS24=0.92;SBS38=0.08		SBS12-SBS24	0.579256	SBS12=0.10;SBS24=0.90		SBS4-SBS22	0.588155	SBS4=1.00;SBS22=0.00		SBS8-SBS24	0.616505	SBS8=0.52;SBS24=0.48		SBS9-SBS10a	0.665223	SBS9=0.60;SBS10a=0.40		SBS7c-SBS24	0.589366	SBS7c=0.05;SBS24=0.95		SBS4-SBS39	0.594976	SBS4=0.91;SBS39=0.09		SBS40-SBS59	0.640124
SBS39-SBS56	0.637101	SBS39=0.63;SBS56=0.37		SBS5-SBS8	0.612276	SBS5=0.43;SBS8=0.57		SBS10a-SBS23	0.653871	SBS10a=0.67;SBS23=0.33		SBS3-SBS24	0.60891	SBS3=0.38;SBS24=0.62		SBS4-SBS30	0.623269	SBS4=0.84;SBS30=0.16		SBS8-SBS59	0.580893	SBS8=0.84;SBS59=0.16		SBS24-SBS37	0.579199	SBS24=0.88;SBS37=0.12		SBS4-SBS27	0.588155	SBS4=1.00;SBS27=0.00		SBS10a-SBS44	0.615112	SBS10a=0.49;SBS44=0.51		SBS10a-SBS46	0.664767	SBS10a=0.48;SBS46=0.52		SBS20-SBS56	0.589157	SBS20=0.23;SBS56=0.77		SBS4-SBS19	0.594962	SBS4=0.96;SBS19=0.04		SBS10a-SBS44	0.638753
SBS4-SBS30	0.63631	SBS4=0.78;SBS30=0.22		SBS8-SBS30	0.61217	SBS8=0.80;SBS30=0.20		SBS10a-SBS84	0.653317	SBS10a=0.63;SBS84=0.37		SBS24-SBS59	0.608366	SBS24=0.88;SBS59=0.12		SBS10a-SBS32	0.623087	SBS10a=0.47;SBS32=0.53		SBS34-SBS56	0.580767	SBS34=0.09;SBS56=0.91		SBS24-SBS53	0.578987	SBS24=0.94;SBS53=0.06		SBS4-SBS35	0.588155	SBS4=1.00;SBS35=0.00		SBS7b-SBS10a	0.613482	SBS7b=0.38;SBS10a=0.62		SBS8-SBS40	0.659756	SBS8=0.34;SBS40=0.66		SBS24-SBS27	0.589149	SBS24=0.96;SBS27=0.04		SBS2-SBS4	0.594888	SBS2=0.02;SBS4=0.98		SBS10a-SBS39	0.638358
SBS9-SBS24	0.635587	SBS9=0.36;SBS24=0.64		SBS4-SBS25	0.611299	SBS4=0.68;SBS25=0.32		SBS10a-SBS15	0.651033	SBS10a=0.69;SBS15=0.31		SBS10b-SBS24	0.607329	SBS10b=0.10;SBS24=0.90		SBS24-SBS52	0.621902	SBS24=0.82;SBS52=0.18		SBS26-SBS56	0.580624	SBS26=0.15;SBS56=0.85		SBS20-SBS24	0.578848	SBS20=0.08;SBS24=0.92		SBS4-SBS38	0.588155	SBS4=1.00;SBS38=0.00		SBS10a-SBS11	0.612503	SBS10a=0.61;SBS11=0.39		SBS10a-SBS57	0.659489	SBS10a=0.55;SBS57=0.45		SBS24-SBS_MM1	0.589122	SBS24=0.92;SBS_MM1=0.08		SBS4-SBS44	0.594693	SBS4=0.94;SBS44=0.06		SBS10a-SBS47	0.637754
SBS4-SBS32	0.634909	SBS4=0.75;SBS32=0.25		SBS24-SBS50	0.610393	SBS24=0.77;SBS50=0.23		SBS7b-SBS10a	0.650215	SBS7b=0.30;SBS10a=0.70		SBS10a-SBS32	0.606928	SBS10a=0.45;SBS32=0.55		SBS8-SBS59	0.621777	SBS8=0.84;SBS59=0.16		SBS55-SBS56	0.580455	SBS55=0.09;SBS56=0.91		SBS4-SBS31	0.578777	SBS4=0.97;SBS31=0.03		SBS4-SBS45	0.588155	SBS4=1.00;SBS45=0.00		SBS10a-SBS20	0.611998	SBS10a=0.59;SBS20=0.41		SBS10a-SBS37	0.65906	SBS10a=0.48;SBS37=0.52		SBS24-SBS48	0.589086	SBS24=0.98;SBS48=0.02		SBS4-SBS7c	0.594691	SBS4=0.96;SBS7c=0.04		SBS10a-SBS42	0.637263
SBS8-SBS30	0.633367	SBS8=0.78;SBS30=0.22		SBS9-SBS24	0.61028	SBS9=0.31;SBS24=0.69		SBS10a-SBS57	0.649647	SBS10a=0.63;SBS57=0.37		SBS10a-SBS31	0.605896	SBS10a=0.45;SBS31=0.55		SBS40-SBS45	0.621262	SBS40=0.89;SBS45=0.11		SBS1-SBS24	0.580046	SBS1=0.06;SBS24=0.94		SBS4-SBS7c	0.578644	SBS4=0.98;SBS7c=0.02		SBS4-SBS48	0.588155	SBS4=1.00;SBS48=0.00		SBS4-SBS24	0.611958	SBS4=0.53;SBS24=0.47		SBS10a-SBS_MM1	0.658944	SBS10a=0.49;SBS_MM1=0.51		SBS24-SBS33	0.588989	SBS24=0.96;SBS33=0.04		SBS3-SBS4	0.594305	SBS3=0.11;SBS4=0.89		SBS10a-SBS52	0.633237
SBS24-SBS58	0.632811	SBS24=0.74;SBS58=0.26		SBS2-SBS4	0.610254	SBS2=0.07;SBS4=0.93		SBS6-SBS10a	0.649245	SBS6=0.31;SBS10a=0.69		SBS4-SBS52	0.60512	SBS4=0.85;SBS52=0.15		SBS10a-SBS20	0.620722	SBS10a=0.53;SBS20=0.47		SBS33-SBS56	0.57982	SBS33=0.07;SBS56=0.93		SBS7b-SBS24	0.578587	SBS7b=0.06;SBS24=0.94		SBS4-SBS49	0.588155	SBS4=1.00;SBS49=0.00		SBS10a-SBS53	0.61058	SBS10a=0.64;SBS53=0.36		SBS10a-SBS16	0.658517	SBS10a=0.60;SBS16=0.40		SBS4-SBS25	0.588969	SBS4=0.75;SBS25=0.25		SBS4-SBS21	0.594292	SBS4=0.97;SBS21=0.03		SBS4-SBS9	0.632931
SBS4-SBS9	0.631816	SBS4=0.66;SBS9=0.34		SBS4-SBS19	0.610162	SBS4=0.88;SBS19=0.12		SBS10a-SBS41	0.648967	SBS10a=0.58;SBS41=0.42		SBS24-SBS32	0.604071	SBS24=0.83;SBS32=0.17		SBS8-SBS14	0.620419	SBS8=0.73;SBS14=0.27		SBS13-SBS56	0.579423	SBS13=0.05;SBS56=0.95		SBS4-SBS34	0.578557	SBS4=0.99;SBS34=0.01		SBS4-SBS53	0.588155	SBS4=1.00;SBS53=0.00		SBS9-SBS10a	0.609721	SBS9=0.58;SBS10a=0.42		SBS10a-SBS19	0.658072	SBS10a=0.64;SBS19=0.36		SBS11-SBS24	0.588737	SBS11=0.04;SBS24=0.96		SBS4-SBS28	0.594145	SBS4=0.98;SBS28=0.02		SBS4-SBS58	0.631469
SBS8-SBS52	0.630713	SBS8=0.85;SBS52=0.15		SBS4-SBS52	0.610147	SBS4=0.90;SBS52=0.10		SBS10a-SBS37	0.648258	SBS10a=0.57;SBS37=0.43		SBS24-SBS50	0.602761	SBS24=0.83;SBS50=0.17		SBS4-SBS7a	0.62004	SBS4=0.90;SBS7a=0.10		SBS24-SBS46	0.579274	SBS24=0.87;SBS46=0.13		SBS4-SBS55	0.578505	SBS4=0.99;SBS55=0.01		SBS24-SBS39	0.588032	SBS24=0.72;SBS39=0.28		SBS10a-SBS19	0.609603	SBS10a=0.63;SBS19=0.37		SBS4-SBS5	0.65717	SBS4=0.57;SBS5=0.43		SBS24-SBS53	0.588611	SBS24=0.96;SBS53=0.04		SBS5-SBS10a	0.594125	SBS5=0.79;SBS10a=0.21		SBS10a-SBS30	0.630939
SBS24-SBS51	0.630649	SBS24=0.73;SBS51=0.27		SBS24-SBS30	0.609407	SBS24=0.81;SBS30=0.19		SBS10a-SBS11	0.646564	SBS10a=0.72;SBS11=0.28		SBS24-SBS30	0.601821	SBS24=0.86;SBS30=0.14		SBS10a-SBS39	0.61917	SBS10a=0.35;SBS39=0.65		SBS24-SBS31	0.579024	SBS24=0.89;SBS31=0.11		SBS4-SBS17b	0.578489	SBS4=1.00;SBS17b=0.00		SBS39-SBS56	0.587936	SBS39=0.61;SBS56=0.39		SBS10a-SBS84	0.608867	SBS10a=0.58;SBS84=0.42		SBS10a-SBS41	0.656214	SBS10a=0.50;SBS41=0.50		SBS4-SBS57	0.588574	SBS4=0.87;SBS57=0.13		SBS5-SBS24	0.593999	SBS5=0.39;SBS24=0.61		SBS4-SBS8	0.630762
SBS4-SBS84	0.630031	SBS4=0.78;SBS84=0.22		SBS7a-SBS24	0.609324	SBS7a=0.13;SBS24=0.87		SBS10a-SBS85	0.646077	SBS10a=0.64;SBS85=0.36		SBS10a-SBS42	0.601237	SBS10a=0.42;SBS42=0.58		SBS10a-SBS47	0.618405	SBS10a=0.51;SBS47=0.49		SBS24-SBS57	0.57902	SBS24=0.89;SBS57=0.11		SBS4-SBS60	0.57848	SBS4=1.00;SBS60=0.00		SBS15-SBS40	0.587256	SBS15=0.04;SBS40=0.96		SBS10a-SBS23	0.608631	SBS10a=0.63;SBS23=0.37		SBS10a-SBS12	0.654379	SBS10a=0.55;SBS12=0.45		SBS1-SBS24	0.588478	SBS1=0.03;SBS24=0.97		SBS4-SBS43	0.593749	SBS4=0.98;SBS43=0.02		SBS4-SBS32	0.629985
SBS56-SBS58	0.62992	SBS56=0.51;SBS58=0.49		SBS4-SBS51	0.609115	SBS4=0.82;SBS51=0.18		SBS10a-SBS12	0.645826	SBS10a=0.64;SBS12=0.36		SBS24-SBS31	0.601035	SBS24=0.84;SBS31=0.16		SBS4-SBS32	0.618344	SBS4=0.83;SBS32=0.17		SBS19-SBS24	0.578962	SBS19=0.08;SBS24=0.92		SBS4-SBS27	0.578476	SBS4=1.00;SBS27=0.00		SBS51-SBS56	0.587224	SBS51=0.48;SBS56=0.52		SBS6-SBS10a	0.60696	SBS6=0.38;SBS10a=0.62		SBS10a-SBS23	0.65361	SBS10a=0.66;SBS23=0.34		SBS24-SBS44	0.588458	SBS24=0.94;SBS44=0.06		SBS4-SBS17a	0.593739	SBS4=0.99;SBS17a=0.01		SBS4-SBS51	0.628604
SBS24-SBS30	0.628516	SBS24=0.78;SBS30=0.22		SBS4-SBS11	0.608945	SBS4=0.88;SBS11=0.12		SBS10a-SBS49	0.64531	SBS10a=0.83;SBS49=0.17		SBS10a-SBS30	0.600927	SBS10a=0.51;SBS30=0.49		SBS10a-SBS53	0.617978	SBS10a=0.58;SBS53=0.42		SBS56-SBS60	0.578917	SBS56=0.98;SBS60=0.02		SBS4	0.57845	SBS4=1		SBS24-SBS32	0.586854	SBS24=0.83;SBS32=0.17		SBS10a-SBS41	0.606509	SBS10a=0.51;SBS41=0.49		SBS7b-SBS10a	0.653116	SBS7b=0.33;SBS10a=0.67		SBS12-SBS56	0.588385	SBS12=0.28;SBS56=0.72		SBS4-SBS34	0.59358	SBS4=0.99;SBS34=0.01		SBS10a-SBS53	0.628212
SBS5-SBS52	0.628118	SBS5=0.83;SBS52=0.17		SBS7b-SBS24	0.60835	SBS7b=0.16;SBS24=0.84		SBS7a-SBS10a	0.644155	SBS7a=0.20;SBS10a=0.80		SBS24-SBS57	0.600512	SBS24=0.85;SBS57=0.15		SBS10a-SBS42	0.61742	SBS10a=0.45;SBS42=0.55		SBS52-SBS56	0.578901	SBS52=0.04;SBS56=0.96		SBS4-SBS17a	0.57845	SBS4=1.00;SBS17a=0.00		SBS40-SBS53	0.586512	SBS40=0.96;SBS53=0.04		SBS7a-SBS10a	0.605458	SBS7a=0.29;SBS10a=0.71		SBS10a-SBS84	0.651429	SBS10a=0.62;SBS84=0.38		SBS4-SBS84	0.588319	SBS4=0.88;SBS84=0.12		SBS4-SBS17b	0.59357	SBS4=0.99;SBS17b=0.01		SBS9-SBS10a	0.625326
SBS24-SBS32	0.627721	SBS24=0.76;SBS32=0.24		SBS4-SBS8	0.608327	SBS4=0.59;SBS8=0.41		SBS10a-SBS26	0.642539	SBS10a=0.69;SBS26=0.31		SBS24-SBS45	0.600426	SBS24=0.89;SBS45=0.11		SBS10a-SBS31	0.616	SBS10a=0.49;SBS31=0.51		SBS24-SBS39	0.578875	SBS24=0.82;SBS39=0.18		SBS4-SBS20	0.57845	SBS4=1.00;SBS20=0.00		SBS25-SBS40	0.586366	SBS25=0.12;SBS40=0.88		SBS24-SBS25	0.605246	SBS24=0.56;SBS25=0.44		SBS10a-SBS85	0.650846	SBS10a=0.57;SBS85=0.43		SBS23-SBS24	0.588313	SBS23=0.04;SBS24=0.96		SBS4-SBS31	0.593507	SBS4=0.99;SBS31=0.01		SBS4-SBS10b	0.625111
SBS4-SBS52	0.626932	SBS4=0.85;SBS52=0.15		SBS4-SBS50	0.608117	SBS4=0.83;SBS50=0.17		SBS2-SBS10a	0.642528	SBS2=0.14;SBS10a=0.86		SBS10a-SBS58	0.600059	SBS10a=0.45;SBS58=0.55		SBS24-SBS25	0.61447	SBS24=0.57;SBS25=0.43		SBS17a-SBS56	0.578852	SBS17a=0.03;SBS56=0.97		SBS4-SBS22	0.57845	SBS4=1.00;SBS22=0.00		SBS6-SBS40	0.586154	SBS6=0.04;SBS40=0.96		SBS10a-SBS46	0.603261	SBS10a=0.54;SBS46=0.46		SBS10a-SBS26	0.648972	SBS10a=0.59;SBS26=0.41		SBS4-SBS6	0.588251	SBS4=0.90;SBS6=0.10		SBS4-SBS48	0.593417	SBS4=1.00;SBS48=0.00		SBS10a-SBS46	0.624248
SBS19-SBS56	0.625584	SBS19=0.38;SBS56=0.62		SBS4-SBS10b	0.607944	SBS4=0.92;SBS10b=0.08		SBS10a-SBS27	0.641479	SBS10a=0.80;SBS27=0.20		SBS8-SBS52	0.600012	SBS8=0.84;SBS52=0.16		SBS10a-SBS44	0.613654	SBS10a=0.47;SBS44=0.53		SBS17b-SBS56	0.578746	SBS17b=0.02;SBS56=0.98		SBS4-SBS35	0.57845	SBS4=1.00;SBS35=0.00		SBS32-SBS56	0.585971	SBS32=0.45;SBS56=0.55		SBS10a-SBS_MM1	0.603228	SBS10a=0.53;SBS_MM1=0.47		SBS40-SBS52	0.648726	SBS40=0.92;SBS52=0.08		SBS4-SBS58	0.58819	SBS4=0.87;SBS58=0.13		SBS4	0.593417	SBS4=1		SBS8-SBS59	0.624191
SBS4-SBS_MM1	0.62483	SBS4=0.72;SBS_MM1=0.28		SBS4-SBS23	0.605478	SBS4=0.89;SBS23=0.11		SBS7c-SBS10a	0.64047	SBS7c=0.21;SBS10a=0.79		SBS10a-SBS14	0.599812	SBS10a=0.46;SBS14=0.54		SBS5-SBS24	0.612353	SBS5=0.45;SBS24=0.55		SBS48-SBS56	0.578669	SBS48=0.01;SBS56=0.99		SBS4-SBS38	0.57845	SBS4=1.00;SBS38=0.00		SBS8-SBS14	0.585539	SBS8=0.81;SBS14=0.19		SBS10a-SBS57	0.603188	SBS10a=0.59;SBS57=0.41		SBS6-SBS10a	0.648503	SBS6=0.33;SBS10a=0.67		SBS24-SBS54	0.588113	SBS24=0.97;SBS54=0.03		SBS4-SBS20	0.593417	SBS4=1.00;SBS20=0.00		SBS4-SBS52	0.624021
SBS4-SBS6	0.624501	SBS4=0.82;SBS6=0.18		SBS4-SBS57	0.604682	SBS4=0.86;SBS57=0.14		SBS10a-SBS34	0.64014	SBS10a=0.84;SBS34=0.16		SBS7b-SBS24	0.599685	SBS7b=0.11;SBS24=0.89		SBS4-SBS11	0.612147	SBS4=0.89;SBS11=0.11		SBS10a-SBS56	0.57864	SBS10a=0.02;SBS56=0.98		SBS4-SBS45	0.57845	SBS4=1.00;SBS45=0.00		SBS40-SBS49	0.585184	SBS40=0.98;SBS49=0.02		SBS10a-SBS15	0.601421	SBS10a=0.68;SBS15=0.32		SBS4-SBS59	0.648176	SBS4=0.87;SBS59=0.13		SBS24-SBS35	0.58811	SBS24=0.94;SBS35=0.06		SBS4-SBS22	0.593417	SBS4=1.00;SBS22=0.00		SBS4-SBS25	0.623032
SBS24-SBS_MM1	0.624403	SBS24=0.72;SBS_MM1=0.28		SBS4-SBS41	0.603803	SBS4=0.83;SBS41=0.17		SBS1-SBS10a	0.639787	SBS1=0.14;SBS10a=0.86		SBS24-SBS47	0.597928	SBS24=0.88;SBS47=0.12		SBS38-SBS40	0.61205	SBS38=0.07;SBS40=0.93		SBS56	0.578589	SBS56=1		SBS4-SBS48	0.57845	SBS4=1.00;SBS48=0.00		SBS24-SBS41	0.584963	SBS24=0.81;SBS41=0.19		SBS8-SBS40	0.599953	SBS8=0.37;SBS40=0.63		SBS10a-SBS11	0.648075	SBS10a=0.69;SBS11=0.31		SBS20-SBS24	0.587898	SBS20=0.03;SBS24=0.97		SBS4-SBS27	0.593417	SBS4=1.00;SBS27=0.00		SBS4-SBS30	0.622851
SBS23-SBS56	0.623101	SBS23=0.37;SBS56=0.63		SBS4-SBS6	0.603635	SBS4=0.89;SBS6=0.11		SBS7d-SBS10a	0.639149	SBS7d=0.17;SBS10a=0.83		SBS16-SBS24	0.597258	SBS16=0.11;SBS24=0.89		SBS7a-SBS10a	0.612022	SBS7a=0.35;SBS10a=0.65		SBS28-SBS56	0.578589	SBS28=0.00;SBS56=1.00		SBS4-SBS49	0.57845	SBS4=1.00;SBS49=0.00		SBS40-SBS51	0.584857	SBS40=0.95;SBS51=0.05		SBS10a-SBS85	0.598039	SBS10a=0.60;SBS85=0.40		SBS10a-SBS15	0.648035	SBS10a=0.69;SBS15=0.31		SBS24-SBS49	0.587889	SBS24=0.98;SBS49=0.02		SBS4-SBS35	0.593417	SBS4=1.00;SBS35=0.00		SBS4-SBS6	0.622708
SBS31-SBS56	0.622403	SBS31=0.46;SBS56=0.54		SBS24-SBS31	0.603346	SBS24=0.80;SBS31=0.20		SBS14-SBS40	0.639112	SBS14=0.21;SBS40=0.79		SBS24-SBS46	0.596882	SBS24=0.85;SBS46=0.15		SBS4-SBS51	0.611447	SBS4=0.84;SBS51=0.16		SBS24-SBS85	0.578419	SBS24=0.89;SBS85=0.11		SBS4-SBS53	0.57845	SBS4=1.00;SBS53=0.00		SBS24-SBS30	0.58482	SBS24=0.86;SBS30=0.14		SBS24-SBS52	0.597889	SBS24=0.84;SBS52=0.16		SBS7a-SBS10a	0.64571	SBS7a=0.24;SBS10a=0.76		SBS4-SBS10b	0.587854	SBS4=0.93;SBS10b=0.07		SBS4-SBS38	0.593417	SBS4=1.00;SBS38=0.00		SBS10a-SBS_MM1	0.621902
SBS8-SBS59	0.621675	SBS8=0.87;SBS59=0.13		SBS3-SBS59	0.603061	SBS3=0.82;SBS59=0.18		SBS10a-SBS43	0.638712	SBS10a=0.82;SBS43=0.18		SBS19-SBS24	0.596179	SBS19=0.09;SBS24=0.91		SBS10a-SBS58	0.610893	SBS10a=0.50;SBS58=0.50		SBS24-SBS44	0.577375	SBS24=0.89;SBS44=0.11		SBS24-SBS44	0.578303	SBS24=0.90;SBS44=0.10		SBS5-SBS8	0.584787	SBS5=0.37;SBS8=0.63		SBS1-SBS10a	0.59783	SBS1=0.23;SBS10a=0.77		SBS14-SBS24	0.645558	SBS14=0.32;SBS24=0.68		SBS52-SBS56	0.587833	SBS52=0.18;SBS56=0.82		SBS4-SBS45	0.593417	SBS4=1.00;SBS45=0.00		SBS4-SBS41	0.621078
SBS6-SBS56	0.62112	SBS6=0.39;SBS56=0.61		SBS4-SBS84	0.603036	SBS4=0.88;SBS84=0.12		SBS10a-SBS54	0.638637	SBS10a=0.83;SBS54=0.17		SBS24-SBS41	0.596125	SBS24=0.85;SBS41=0.15		SBS4-SBS25	0.610795	SBS4=0.74;SBS25=0.26		SBS24-SBS34	0.576956	SBS24=0.95;SBS34=0.05		SBS7d-SBS24	0.577764	SBS7d=0.05;SBS24=0.95		SBS10b-SBS40	0.584609	SBS10b=0.02;SBS40=0.98		SBS2-SBS10a	0.596328	SBS2=0.18;SBS10a=0.82		SBS7d-SBS10a	0.64529	SBS7d=0.28;SBS10a=0.72		SBS24-SBS43	0.58765	SBS24=0.98;SBS43=0.02		SBS4-SBS49	0.593417	SBS4=1.00;SBS49=0.00		SBS10a-SBS41	0.620841
SBS4-SBS44	0.620428	SBS4=0.75;SBS44=0.25		SBS4-SBS14	0.603004	SBS4=0.87;SBS14=0.13		SBS10a-SBS22	0.63847	SBS10a=0.81;SBS22=0.19		SBS4-SBS9	0.595919	SBS4=0.71;SBS9=0.29		SBS4-SBS58	0.610692	SBS4=0.86;SBS58=0.14		SBS13-SBS24	0.576906	SBS13=0.04;SBS24=0.96		SBS24-SBS_MM1	0.57764	SBS24=0.91;SBS_MM1=0.09		SBS24-SBS31	0.584379	SBS24=0.84;SBS31=0.16		SBS24-SBS59	0.595618	SBS24=0.82;SBS59=0.18		SBS10a-SBS49	0.644475	SBS10a=0.81;SBS49=0.19		SBS22-SBS24	0.587613	SBS22=0.03;SBS24=0.97		SBS4-SBS53	0.593417	SBS4=1.00;SBS53=0.00		SBS4-SBS50	0.620541
SBS3-SBS52	0.619569	SBS3=0.85;SBS52=0.15		SBS4-SBS16	0.602807	SBS4=0.89;SBS16=0.11		SBS10a-SBS48	0.638454	SBS10a=0.92;SBS48=0.08		SBS7a-SBS24	0.595382	SBS7a=0.07;SBS24=0.93		SBS4-SBS10b	0.610513	SBS4=0.93;SBS10b=0.07		SBS10a-SBS44	0.576863	SBS10a=0.44;SBS44=0.56		SBS13-SBS24	0.577297	SBS13=0.03;SBS24=0.97		SBS40-SBS50	0.583801	SBS40=0.97;SBS50=0.03		SBS10a-SBS34	0.595425	SBS10a=0.78;SBS34=0.22		SBS4-SBS24	0.644265	SBS4=0.63;SBS24=0.37		SBS21-SBS24	0.587604	SBS21=0.02;SBS24=0.98		SBS4-SBS55	0.593417	SBS4=1.00;SBS55=0.00		SBS10a-SBS84	0.619349
SBS4-SBS58	0.619494	SBS4=0.78;SBS58=0.22		SBS24-SBS45	0.602738	SBS24=0.85;SBS45=0.15		SBS10a-SBS21	0.638295	SBS10a=0.83;SBS21=0.17		SBS2-SBS24	0.595239	SBS2=0.05;SBS24=0.95		SBS2-SBS4	0.610034	SBS2=0.05;SBS4=0.95		SBS10a-SBS52	0.576812	SBS10a=0.62;SBS52=0.38		SBS24-SBS27	0.57721	SBS24=0.96;SBS27=0.04		SBS35-SBS56	0.583694	SBS35=0.52;SBS56=0.48		SBS10a-SBS16	0.595113	SBS10a=0.70;SBS16=0.30		SBS2-SBS10a	0.644076	SBS2=0.17;SBS10a=0.83		SBS24-SBS34	0.587604	SBS24=0.98;SBS34=0.02		SBS4-SBS60	0.593417	SBS4=1.00;SBS60=0.00		SBS10a-SBS19	0.619179
SBS24-SBS39	0.61898	SBS24=0.67;SBS39=0.33		SBS2-SBS24	0.602538	SBS2=0.08;SBS24=0.92		SBS10a-SBS10b	0.638221	SBS10a=0.88;SBS10b=0.12		SBS24-SBS38	0.594707	SBS24=0.93;SBS38=0.07		SBS4-SBS50	0.609655	SBS4=0.86;SBS50=0.14		SBS24-SBS27	0.576691	SBS24=0.95;SBS27=0.05		SBS24-SBS26	0.577144	SBS24=0.93;SBS26=0.07		SBS35-SBS40	0.583397	SBS35=0.03;SBS40=0.97		SBS10a-SBS37	0.593945	SBS10a=0.61;SBS37=0.39		SBS40-SBS45	0.642475	SBS40=0.91;SBS45=0.09		SBS4-SBS51	0.587524	SBS4=0.86;SBS51=0.14		SBS37-SBS56	0.593325	SBS37=0.32;SBS56=0.68		SBS6-SBS10a	0.619069
SBS24-SBS44	0.618347	SBS24=0.75;SBS44=0.25		SBS4-SBS46	0.602371	SBS4=0.85;SBS46=0.15		SBS40-SBS59	0.637737	SBS40=0.87;SBS59=0.13		SBS24-SBS39	0.594682	SBS24=0.82;SBS39=0.18		SBS4-SBS8	0.60961	SBS4=0.66;SBS8=0.34		SBS10a-SBS14	0.576531	SBS10a=0.48;SBS14=0.52		SBS7c-SBS24	0.576869	SBS7c=0.05;SBS24=0.95		SBS40-SBS48	0.583263	SBS40=0.99;SBS48=0.01		SBS10a-SBS49	0.593071	SBS10a=0.84;SBS49=0.16		SBS4-SBS9	0.642186	SBS4=0.70;SBS9=0.30		SBS17a-SBS24	0.587503	SBS17a=0.01;SBS24=0.99		SBS24-SBS45	0.593311	SBS24=0.82;SBS45=0.18		SBS10a-SBS16	0.619069
SBS4-SBS25	0.617961	SBS4=0.62;SBS25=0.38		SBS24-SBS38	0.602348	SBS24=0.88;SBS38=0.12		SBS10a-SBS33	0.637668	SBS10a=0.88;SBS33=0.12		SBS24-SBS37	0.594641	SBS24=0.86;SBS37=0.14		SBS9-SBS10a	0.609147	SBS9=0.61;SBS10a=0.39		SBS7c-SBS24	0.576438	SBS7c=0.06;SBS24=0.94		SBS24-SBS34	0.576621	SBS24=0.97;SBS34=0.03		SBS20-SBS40	0.583143	SBS20=0.01;SBS40=0.99		SBS7c-SBS10a	0.592723	SBS7c=0.26;SBS10a=0.74		SBS10a-SBS33	0.641918	SBS10a=0.77;SBS33=0.23		SBS10a-SBS25	0.58745	SBS10a=0.24;SBS25=0.76		SBS12-SBS56	0.592001	SBS12=0.26;SBS56=0.74		SBS10a-SBS15	0.618671
SBS24-SBS41	0.617739	SBS24=0.75;SBS41=0.25		SBS3-SBS10a	0.602114	SBS3=0.86;SBS10a=0.14		SBS24-SBS40	0.637613	SBS24=0.36;SBS40=0.64		SBS12-SBS24	0.594577	SBS12=0.12;SBS24=0.88		SBS4-SBS7b	0.608731	SBS4=0.91;SBS7b=0.09		SBS10a-SBS47	0.57642	SBS10a=0.50;SBS47=0.50		SBS24-SBS43	0.576465	SBS24=0.96;SBS43=0.04		SBS27-SBS40	0.583011	SBS27=0.00;SBS40=1.00		SBS4-SBS5	0.592173	SBS4=0.60;SBS5=0.40		SBS8-SBS24	0.641221	SBS8=0.59;SBS24=0.41		SBS49-SBS56	0.587342	SBS49=0.12;SBS56=0.88		SBS7a-SBS56	0.592	SBS7a=0.15;SBS56=0.85		SBS4-SBS15	0.618117
SBS35-SBS56	0.617169	SBS35=0.51;SBS56=0.49		SBS3-SBS4	0.601948	SBS3=0.31;SBS4=0.69		SBS10a-SBS13	0.637541	SBS10a=0.90;SBS13=0.10		SBS10a-SBS39	0.594163	SBS10a=0.35;SBS39=0.65		SBS4-SBS6	0.608164	SBS4=0.90;SBS6=0.10		SBS7d-SBS24	0.57631	SBS7d=0.06;SBS24=0.94		SBS1-SBS24	0.576412	SBS1=0.03;SBS24=0.97		SBS40-SBS42	0.582993	SBS40=1.00;SBS42=0.00		SBS10a-SBS27	0.591308	SBS10a=0.80;SBS27=0.20		SBS10a-SBS54	0.641053	SBS10a=0.75;SBS54=0.25		SBS17b-SBS24	0.587317	SBS17b=0.01;SBS24=0.99		SBS56-SBS85	0.591249	SBS56=0.74;SBS85=0.26		SBS1-SBS4	0.617874
SBS3-SBS4	0.617059	SBS3=0.46;SBS4=0.54		SBS4-SBS37	0.601876	SBS4=0.84;SBS37=0.16		SBS10a-SBS17a	0.636704	SBS10a=0.92;SBS17a=0.08		SBS4-SBS14	0.594013	SBS4=0.80;SBS14=0.20		SBS4-SBS41	0.60814	SBS4=0.85;SBS41=0.15		SBS20-SBS24	0.576226	SBS20=0.07;SBS24=0.93		SBS24-SBS54	0.576308	SBS24=0.96;SBS54=0.04		SBS40	0.582987	SBS40=1		SBS10a-SBS12	0.591202	SBS10a=0.70;SBS12=0.30		SBS1-SBS10a	0.640335	SBS1=0.18;SBS10a=0.82		SBS24-SBS42	0.587287	SBS24=0.99;SBS42=0.01		SBS41-SBS56	0.590861	SBS41=0.28;SBS56=0.72		SBS4-SBS44	0.617688
SBS19-SBS24	0.616966	SBS19=0.16;SBS24=0.84		SBS5-SBS10a	0.601224	SBS5=0.85;SBS10a=0.15		SBS10a-SBS55	0.636132	SBS10a=0.93;SBS55=0.07		SBS24-SBS85	0.594005	SBS24=0.89;SBS85=0.11		SBS10a-SBS46	0.607031	SBS10a=0.48;SBS46=0.52		SBS11-SBS24	0.576077	SBS11=0.06;SBS24=0.94		SBS24-SBS49	0.576308	SBS24=0.98;SBS49=0.02		SBS2-SBS40	0.582987	SBS2=0.00;SBS40=1.00		SBS7d-SBS10a	0.590923	SBS7d=0.21;SBS10a=0.79		SBS7c-SBS10a	0.640044	SBS7c=0.25;SBS10a=0.75		SBS24-SBS55	0.587264	SBS24=0.99;SBS55=0.01		SBS24-SBS51	0.590173	SBS24=0.77;SBS51=0.23		SBS4-SBS57	0.61751
SBS8-SBS44	0.616449	SBS8=0.75;SBS44=0.25		SBS24-SBS47	0.601057	SBS24=0.83;SBS47=0.17		SBS10a-SBS28	0.635952	SBS10a=0.96;SBS28=0.04		SBS4-SBS32	0.593601	SBS4=0.81;SBS32=0.19		SBS4-SBS37	0.606714	SBS4=0.86;SBS37=0.14		SBS4-SBS30	0.576075	SBS4=0.82;SBS30=0.18		SBS11-SBS24	0.576231	SBS11=0.04;SBS24=0.96		SBS3-SBS40	0.582987	SBS3=0.00;SBS40=1.00		SBS10a-SBS43	0.590679	SBS10a=0.77;SBS43=0.23		SBS10a-SBS21	0.639621	SBS10a=0.76;SBS21=0.24		SBS24-SBS28	0.58726	SBS24=1.00;SBS28=0.00		SBS26-SBS56	0.590126	SBS26=0.24;SBS56=0.76		SBS10a-SBS57	0.617368
SBS8-SBS_MM1	0.616224	SBS8=0.73;SBS_MM1=0.27		SBS19-SBS24	0.600867	SBS19=0.14;SBS24=0.86		SBS10a-SBS17b	0.635939	SBS10a=0.96;SBS17b=0.04		SBS13-SBS24	0.593419	SBS13=0.05;SBS24=0.95		SBS4-SBS16	0.60624	SBS4=0.91;SBS16=0.09		SBS6-SBS24	0.575756	SBS6=0.06;SBS24=0.94		SBS24-SBS84	0.575982	SBS24=0.96;SBS84=0.04		SBS5-SBS40	0.582987	SBS5=0.00;SBS40=1.00		SBS5-SBS24	0.590476	SBS5=0.42;SBS24=0.58		SBS10a-SBS27	0.63851	SBS10a=0.81;SBS27=0.19		SBS24	0.587231	SBS24=1		SBS7c-SBS56	0.589794	SBS7c=0.18;SBS56=0.82		SBS4-SBS84	0.61722
SBS4-SBS42	0.615462	SBS4=0.76;SBS42=0.24		SBS4-SBS31	0.600592	SBS4=0.87;SBS31=0.13		SBS10a-SBS60	0.635608	SBS10a=0.99;SBS60=0.01		SBS24-SBS26	0.592525	SBS24=0.90;SBS26=0.10		SBS7b-SBS10a	0.606146	SBS7b=0.38;SBS10a=0.62		SBS24-SBS37	0.575475	SBS24=0.91;SBS37=0.09		SBS23-SBS24	0.57586	SBS23=0.03;SBS24=0.97		SBS7a-SBS40	0.582987	SBS7a=0.00;SBS40=1.00		SBS10a-SBS10b	0.59042	SBS10a=0.84;SBS10b=0.16		SBS4-SBS14	0.638293	SBS4=0.79;SBS14=0.21		SBS6-SBS24	0.587231	SBS6=0.00;SBS24=1.00		SBS1-SBS56	0.58845	SBS1=0.11;SBS56=0.89		SBS24-SBS25	0.617212
SBS8-SBS84	0.61441	SBS8=0.80;SBS84=0.20		SBS4-SBS47	0.59984	SBS4=0.89;SBS47=0.11		SBS10a	0.635564	SBS10a=1		SBS24-SBS33	0.592007	SBS24=0.95;SBS33=0.05		SBS4-SBS15	0.605952	SBS4=0.92;SBS15=0.08		SBS16-SBS24	0.575384	SBS16=0.05;SBS24=0.95		SBS24-SBS28	0.575663	SBS24=0.98;SBS28=0.02		SBS7b-SBS40	0.582987	SBS7b=0.00;SBS40=1.00		SBS40-SBS52	0.590328	SBS40=0.91;SBS52=0.09		SBS10a-SBS13	0.637595	SBS10a=0.85;SBS13=0.15		SBS15-SBS24	0.587231	SBS15=0.00;SBS24=1.00		SBS54-SBS56	0.588378	SBS54=0.15;SBS56=0.85		SBS4-SBS47	0.616842
SBS4-SBS23	0.614292	SBS4=0.85;SBS23=0.15		SBS1-SBS4	0.599356	SBS1=0.06;SBS4=0.94		SBS4-SBS59	0.631322	SBS4=0.83;SBS59=0.17		SBS11-SBS24	0.591916	SBS11=0.06;SBS24=0.94		SBS4-SBS57	0.60551	SBS4=0.90;SBS57=0.10		SBS24-SBS43	0.575084	SBS24=0.95;SBS43=0.05		SBS24-SBS42	0.575593	SBS24=0.96;SBS42=0.04		SBS7c-SBS40	0.582987	SBS7c=0.00;SBS40=1.00		SBS4-SBS14	0.589618	SBS4=0.77;SBS14=0.23		SBS10a-SBS34	0.637199	SBS10a=0.84;SBS34=0.16		SBS24-SBS60	0.587231	SBS24=1.00;SBS60=0.00		SBS10a-SBS52	0.588321	SBS10a=0.49;SBS52=0.51		SBS10a-SBS23	0.61666
SBS8-SBS32	0.614049	SBS8=0.78;SBS32=0.22		SBS24-SBS32	0.599269	SBS24=0.82;SBS32=0.18		SBS14-SBS24	0.628744	SBS14=0.32;SBS24=0.68		SBS10a-SBS44	0.591604	SBS10a=0.46;SBS44=0.54		SBS4-SBS12	0.605488	SBS4=0.89;SBS12=0.11		SBS12-SBS24	0.575033	SBS12=0.06;SBS24=0.94		SBS21-SBS24	0.575577	SBS21=0.02;SBS24=0.98		SBS7d-SBS40	0.582987	SBS7d=0.00;SBS40=1.00		SBS8-SBS14	0.589618	SBS8=0.75;SBS14=0.25		SBS10a-SBS22	0.636804	SBS10a=0.78;SBS22=0.22		SBS24-SBS84	0.587231	SBS24=1.00;SBS84=0.00		SBS7d-SBS56	0.5878	SBS7d=0.14;SBS56=0.86		SBS4-SBS37	0.616633
SBS24-SBS57	0.613841	SBS24=0.81;SBS57=0.19		SBS4-SBS12	0.599258	SBS4=0.88;SBS12=0.12		SBS4-SBS40	0.626194	SBS4=0.41;SBS40=0.59		SBS7d-SBS24	0.591508	SBS7d=0.06;SBS24=0.94		SBS4-SBS47	0.605365	SBS4=0.90;SBS47=0.10		SBS40-SBS52	0.574865	SBS40=0.91;SBS52=0.09		SBS24-SBS55	0.575442	SBS24=0.98;SBS55=0.02		SBS9-SBS40	0.582987	SBS9=0.00;SBS40=1.00		SBS10a-SBS13	0.589109	SBS10a=0.86;SBS13=0.14		SBS10a-SBS43	0.636622	SBS10a=0.80;SBS43=0.20		SBS4-SBS11	0.586924	SBS4=0.91;SBS11=0.09		SBS9-SBS24	0.587628	SBS9=0.29;SBS24=0.71		SBS4-SBS11	0.616165
SBS4-SBS19	0.613742	SBS4=0.86;SBS19=0.14		SBS4-SBS42	0.598633	SBS4=0.87;SBS42=0.13		SBS8-SBS24	0.616794	SBS8=0.56;SBS24=0.44		SBS8-SBS14	0.591211	SBS8=0.77;SBS14=0.23		SBS4-SBS46	0.605266	SBS4=0.88;SBS46=0.12		SBS24-SBS_MM1	0.574836	SBS24=0.93;SBS_MM1=0.07		SBS22-SBS24	0.575419	SBS22=0.02;SBS24=0.98		SBS11-SBS40	0.582987	SBS11=0.00;SBS40=1.00		SBS10a-SBS33	0.588698	SBS10a=0.84;SBS33=0.16		SBS10a-SBS10b	0.636079	SBS10a=0.87;SBS10b=0.13		SBS10a-SBS50	0.586737	SBS10a=0.39;SBS50=0.61		SBS2-SBS56	0.587557	SBS2=0.08;SBS56=0.92		SBS4-SBS16	0.616161
SBS11-SBS56	0.613099	SBS11=0.35;SBS56=0.65		SBS8-SBS52	0.59853	SBS8=0.88;SBS52=0.12		SBS4-SBS24	0.611997	SBS4=0.57;SBS24=0.43		SBS24-SBS44	0.591145	SBS24=0.91;SBS44=0.09		SBS10a-SBS11	0.605025	SBS10a=0.62;SBS11=0.38		SBS24-SBS33	0.574566	SBS24=0.97;SBS33=0.03		SBS6-SBS24	0.575271	SBS6=0.01;SBS24=0.99		SBS12-SBS40	0.582987	SBS12=0.00;SBS40=1.00		SBS24-SBS58	0.588673	SBS24=0.76;SBS58=0.24		SBS4-SBS58	0.635714	SBS4=0.79;SBS58=0.21		SBS10a-SBS52	0.586415	SBS10a=0.52;SBS52=0.48		SBS27-SBS56	0.587362	SBS27=0.12;SBS56=0.88		SBS4-SBS46	0.615624
SBS24-SBS50	0.61293	SBS24=0.80;SBS50=0.20		SBS4-SBS26	0.598515	SBS4=0.89;SBS26=0.11		SBS8-SBS40	0.605421	SBS8=0.40;SBS40=0.60		SBS24-SBS27	0.591099	SBS24=0.95;SBS27=0.05		SBS1-SBS4	0.604954	SBS1=0.05;SBS4=0.95		SBS23-SBS24	0.574402	SBS23=0.04;SBS24=0.96		SBS24-SBS35	0.575245	SBS24=0.99;SBS35=0.01		SBS13-SBS40	0.582987	SBS13=0.00;SBS40=1.00		SBS10a-SBS26	0.588596	SBS10a=0.76;SBS26=0.24		SBS38-SBS40	0.635169	SBS38=0.06;SBS40=0.94		SBS4-SBS23	0.58635	SBS4=0.92;SBS23=0.08		SBS21-SBS56	0.587158	SBS21=0.14;SBS56=0.86		SBS4-SBS19	0.615621
SBS10a-SBS59	0.612784	SBS10a=0.50;SBS59=0.50		SBS25-SBS56	0.598416	SBS25=0.72;SBS56=0.28		SBS8-SBS59	0.603208	SBS8=0.85;SBS59=0.15		SBS23-SBS24	0.590918	SBS23=0.05;SBS24=0.95		SBS4-SBS84	0.604883	SBS4=0.91;SBS84=0.09		SBS22-SBS24	0.574179	SBS22=0.04;SBS24=0.96		SBS24-SBS48	0.575239	SBS24=1.00;SBS48=0.00		SBS16-SBS40	0.582987	SBS16=0.00;SBS40=1.00		SBS10a-SBS22	0.588548	SBS10a=0.79;SBS22=0.21		SBS10a-SBS48	0.634479	SBS10a=0.94;SBS48=0.06		SBS4-SBS50	0.586069	SBS4=0.88;SBS50=0.12		SBS33-SBS56	0.587102	SBS33=0.11;SBS56=0.89		SBS4-SBS23	0.615549
SBS4-SBS41	0.612719	SBS4=0.78;SBS41=0.22		SBS4-SBS15	0.598241	SBS4=0.93;SBS15=0.07		SBS8-SBS14	0.602006	SBS8=0.75;SBS14=0.25		SBS4-SBS30	0.590759	SBS4=0.84;SBS30=0.16		SBS14-SBS52	0.604857	SBS14=0.67;SBS52=0.33		SBS24-SBS55	0.574152	SBS24=0.97;SBS55=0.03		SBS24-SBS60	0.575223	SBS24=1.00;SBS60=0.00		SBS17a-SBS40	0.582987	SBS17a=0.00;SBS40=1.00		SBS10a-SBS54	0.588157	SBS10a=0.83;SBS54=0.17		SBS10a-SBS17a	0.634418	SBS10a=0.91;SBS17a=0.09		SBS26-SBS56	0.58597	SBS26=0.24;SBS56=0.76		SBS43-SBS56	0.586497	SBS43=0.13;SBS56=0.87		SBS7b-SBS10a	0.615477
SBS6-SBS8	0.612495	SBS6=0.17;SBS8=0.83		SBS16-SBS24	0.598227	SBS16=0.15;SBS24=0.85		SBS4-SBS14	0.600065	SBS4=0.77;SBS14=0.23		SBS1-SBS24	0.590745	SBS1=0.04;SBS24=0.96		SBS4-SBS44	0.603765	SBS4=0.90;SBS44=0.10		SBS24-SBS54	0.574007	SBS24=0.97;SBS54=0.03		SBS15-SBS24	0.575216	SBS15=0.00;SBS24=1.00		SBS17b-SBS40	0.582987	SBS17b=0.00;SBS40=1.00		SBS10a-SBS21	0.587902	SBS10a=0.83;SBS21=0.17		SBS10a-SBS55	0.634401	SBS10a=0.88;SBS55=0.12		SBS2-SBS56	0.585887	SBS2=0.10;SBS56=0.90		SBS22-SBS56	0.58585	SBS22=0.13;SBS56=0.87		SBS4-SBS42	0.615005
SBS4-SBS51	0.612296	SBS4=0.79;SBS51=0.21		SBS24-SBS57	0.598216	SBS24=0.83;SBS57=0.17		SBS24-SBS52	0.598657	SBS24=0.82;SBS52=0.18		SBS7c-SBS24	0.590735	SBS7c=0.05;SBS24=0.95		SBS4-SBS23	0.603677	SBS4=0.93;SBS23=0.07		SBS24-SBS26	0.5739	SBS24=0.97;SBS26=0.03		SBS17a-SBS24	0.575216	SBS17a=0.00;SBS24=1.00		SBS19-SBS40	0.582987	SBS19=0.00;SBS40=1.00		SBS10a-SBS55	0.587745	SBS10a=0.85;SBS55=0.15		SBS10a-SBS28	0.634133	SBS10a=0.92;SBS28=0.08		SBS41-SBS56	0.585579	SBS41=0.27;SBS56=0.73		SBS3-SBS24	0.585665	SBS3=0.39;SBS24=0.61		SBS4-SBS7d	0.614924
SBS8-SBS42	0.611648	SBS8=0.75;SBS42=0.25		SBS10b-SBS24	0.598127	SBS10b=0.09;SBS24=0.91		SBS4-SBS5	0.59838	SBS4=0.62;SBS5=0.38		SBS24-SBS54	0.590576	SBS24=0.95;SBS54=0.05		SBS4-SBS33	0.603262	SBS4=0.95;SBS33=0.05		SBS24-SBS53	0.573789	SBS24=0.98;SBS53=0.02		SBS17b-SBS24	0.575216	SBS17b=0.00;SBS24=1.00		SBS21-SBS40	0.582987	SBS21=0.00;SBS40=1.00		SBS10a-SBS48	0.587028	SBS10a=0.93;SBS48=0.07		SBS10a-SBS17b	0.632967	SBS10a=0.97;SBS17b=0.03		SBS56-SBS85	0.585279	SBS56=0.76;SBS85=0.24		SBS17a-SBS56	0.585547	SBS17a=0.07;SBS56=0.93		SBS3-SBS4	0.614907
SBS4-SBS8	0.610535	SBS4=0.53;SBS8=0.47		SBS4-SBS7d	0.597746	SBS4=0.93;SBS7d=0.07		SBS40-SBS52	0.597906	SBS40=0.90;SBS52=0.10		SBS24-SBS_MM1	0.589941	SBS24=0.93;SBS_MM1=0.07		SBS4-SBS42	0.602961	SBS4=0.90;SBS42=0.10		SBS24-SBS42	0.573755	SBS24=0.97;SBS42=0.03		SBS24	0.575216	SBS24=1		SBS22-SBS40	0.582987	SBS22=0.00;SBS40=1.00		SBS10a-SBS60	0.586319	SBS10a=0.94;SBS60=0.06		SBS10a-SBS60	0.63282	SBS10a=0.98;SBS60=0.02		SBS7d-SBS56	0.58523	SBS7d=0.16;SBS56=0.84		SBS24-SBS38	0.585517	SBS24=0.88;SBS38=0.12		SBS10a-SBS37	0.614784
SBS24-SBS46	0.610014	SBS24=0.79;SBS46=0.21		SBS7a-SBS8	0.597456	SBS7a=0.12;SBS8=0.88		SBS4-SBS9	0.59301	SBS4=0.71;SBS9=0.29		SBS24-SBS35	0.589815	SBS24=0.93;SBS35=0.07		SBS4-SBS26	0.602738	SBS4=0.92;SBS26=0.08		SBS21-SBS24	0.573712	SBS21=0.02;SBS24=0.98		SBS40-SBS45	0.573641	SBS40=0.90;SBS45=0.10		SBS23-SBS40	0.582987	SBS23=0.00;SBS40=1.00		SBS10a-SBS28	0.585923	SBS10a=0.94;SBS28=0.06		SBS10a	0.632724	SBS10a=1		SBS4-SBS37	0.585191	SBS4=0.86;SBS37=0.14		SBS10b-SBS56	0.58545	SBS10b=0.07;SBS56=0.93		SBS4-SBS7b	0.614439
SBS4-SBS11	0.609954	SBS4=0.87;SBS11=0.13		SBS24-SBS46	0.597167	SBS24=0.80;SBS46=0.20		SBS4-SBS52	0.591148	SBS4=0.88;SBS52=0.12		SBS20-SBS24	0.589726	SBS20=0.04;SBS24=0.96		SBS3-SBS4	0.602639	SBS3=0.20;SBS4=0.80		SBS24-SBS84	0.57368	SBS24=0.98;SBS84=0.02		SBS40-SBS52	0.572989	SBS40=0.93;SBS52=0.07		SBS26-SBS40	0.582987	SBS26=0.00;SBS40=1.00		SBS10a-SBS17a	0.585729	SBS10a=0.95;SBS17a=0.05		SBS8-SBS14	0.631927	SBS8=0.76;SBS14=0.24		SBS4-SBS7a	0.585188	SBS4=0.94;SBS7a=0.06		SBS34-SBS56	0.584555	SBS34=0.05;SBS56=0.95		SBS10a-SBS11	0.614394
SBS24-SBS47	0.609673	SBS24=0.84;SBS47=0.16		SBS4-SBS85	0.597049	SBS4=0.90;SBS85=0.10		SBS24-SBS25	0.590464	SBS24=0.57;SBS25=0.43		SBS10a-SBS45	0.589644	SBS10a=0.58;SBS45=0.42		SBS4-SBS85	0.60221	SBS4=0.92;SBS85=0.08		SBS24-SBS28	0.573623	SBS24=0.99;SBS28=0.01		SBS8-SBS59	0.572558	SBS8=0.87;SBS59=0.13		SBS28-SBS40	0.582987	SBS28=0.00;SBS40=1.00		SBS10a-SBS17b	0.585509	SBS10a=0.97;SBS17b=0.03		SBS1-SBS40	0.62915	SBS1=0.03;SBS40=0.97		SBS27-SBS56	0.585052	SBS27=0.15;SBS56=0.85		SBS13-SBS56	0.584393	SBS13=0.04;SBS56=0.96		SBS4-SBS12	0.614336
SBS16-SBS24	0.609646	SBS16=0.15;SBS24=0.85		SBS4-SBS54	0.596811	SBS4=0.93;SBS54=0.07		SBS8-SBS52	0.586276	SBS8=0.86;SBS52=0.14		SBS24-SBS28	0.589623	SBS24=0.98;SBS28=0.02		SBS4-SBS39	0.601925	SBS4=0.88;SBS39=0.12		SBS15-SBS24	0.573592	SBS15=0.01;SBS24=0.99		SBS51-SBS56	0.572207	SBS51=0.51;SBS56=0.49		SBS30-SBS40	0.582987	SBS30=0.00;SBS40=1.00		SBS10a	0.585307	SBS10a=1		SBS4-SBS30	0.628571	SBS4=0.85;SBS30=0.15		SBS4-SBS46	0.584988	SBS4=0.87;SBS46=0.13		SBS55-SBS56	0.584194	SBS55=0.05;SBS56=0.95		SBS4-SBS85	0.614314
SBS4-SBS15	0.609371	SBS4=0.87;SBS15=0.13		SBS4-SBS39	0.596772	SBS4=0.85;SBS39=0.15		SBS4-SBS8	0.582924	SBS4=0.57;SBS8=0.43		SBS21-SBS24	0.589597	SBS21=0.04;SBS24=0.96		SBS4-SBS13	0.601771	SBS4=0.97;SBS13=0.03		SBS24-SBS48	0.573573	SBS24=0.99;SBS48=0.01		SBS42-SBS56	0.567618	SBS42=0.51;SBS56=0.49		SBS31-SBS40	0.582987	SBS31=0.00;SBS40=1.00		SBS4-SBS32	0.584746	SBS4=0.79;SBS32=0.21		SBS4-SBS32	0.627921	SBS4=0.83;SBS32=0.17		SBS1-SBS56	0.584852	SBS1=0.12;SBS56=0.88		SBS48-SBS56	0.584059	SBS48=0.02;SBS56=0.98		SBS2-SBS4	0.614294
SBS10a-SBS25	0.60931	SBS10a=0.18;SBS25=0.82		SBS4-SBS_MM1	0.59661	SBS4=0.89;SBS_MM1=0.11		SBS4-SBS10b	0.581724	SBS4=0.91;SBS10b=0.09		SBS24-SBS34	0.589306	SBS24=0.98;SBS34=0.02		SBS10a-SBS16	0.601752	SBS10a=0.60;SBS16=0.40		SBS24-SBS35	0.573569	SBS24=0.98;SBS35=0.02		SBS38-SBS40	0.564183	SBS38=0.06;SBS40=0.94		SBS32-SBS40	0.582987	SBS32=0.00;SBS40=1.00		SBS9-SBS24	0.582388	SBS9=0.31;SBS24=0.69		SBS4-SBS25	0.627858	SBS4=0.68;SBS25=0.32		SBS4-SBS42	0.584844	SBS4=0.87;SBS42=0.13		SBS17b-SBS56	0.583824	SBS17b=0.01;SBS56=0.99		SBS10a-SBS49	0.614186
SBS24-SBS31	0.609241	SBS24=0.82;SBS31=0.18		SBS7b-SBS8	0.596371	SBS7b=0.14;SBS8=0.86		SBS5-SBS24	0.581228	SBS5=0.42;SBS24=0.58		SBS24-SBS48	0.589288	SBS24=0.99;SBS48=0.01		SBS4-SBS54	0.601743	SBS4=0.95;SBS54=0.05		SBS24-SBS49	0.57353	SBS24=0.99;SBS49=0.01		SBS32-SBS56	0.562059	SBS32=0.45;SBS56=0.55		SBS33-SBS40	0.582987	SBS33=0.00;SBS40=1.00		SBS4-SBS9	0.582324	SBS4=0.72;SBS9=0.28		SBS25-SBS40	0.626837	SBS25=0.12;SBS40=0.88		SBS40-SBS45	0.584412	SBS40=0.92;SBS45=0.08		SBS5-SBS8	0.583813	SBS5=0.30;SBS8=0.70		SBS4-SBS7a	0.613897
SBS15-SBS56	0.609157	SBS15=0.34;SBS56=0.66		SBS24-SBS41	0.59565	SBS24=0.81;SBS41=0.19		SBS4-SBS58	0.580752	SBS4=0.84;SBS58=0.16		SBS22-SBS24	0.589213	SBS22=0.03;SBS24=0.97		SBS1-SBS40	0.601375	SBS1=0.03;SBS40=0.97		SBS24-SBS60	0.573507	SBS24=1.00;SBS60=0.00		SBS10a-SBS50	0.559963	SBS10a=0.37;SBS50=0.63		SBS34-SBS40	0.582987	SBS34=0.00;SBS40=1.00		SBS4-SBS30	0.582039	SBS4=0.83;SBS30=0.17		SBS10b-SBS40	0.626828	SBS10b=0.03;SBS40=0.97		SBS4-SBS7b	0.584309	SBS4=0.93;SBS7b=0.07		SBS56-SBS60	0.58377	SBS56=0.99;SBS60=0.01		SBS4-SBS39	0.613891
SBS9-SBS56	0.608884	SBS9=0.55;SBS56=0.45		SBS4-SBS33	0.595609	SBS4=0.95;SBS33=0.05		SBS14-SBS52	0.579858	SBS14=0.66;SBS52=0.34		SBS24-SBS43	0.589139	SBS24=0.97;SBS43=0.03		SBS4-SBS19	0.601239	SBS4=0.95;SBS19=0.05		SBS10a-SBS39	0.573493	SBS10a=0.35;SBS39=0.65		SBS10a-SBS25	0.558364	SBS10a=0.22;SBS25=0.78		SBS37-SBS40	0.582987	SBS37=0.00;SBS40=1.00		SBS24-SBS51	0.581091	SBS24=0.77;SBS51=0.23		SBS40-SBS51	0.626265	SBS40=0.94;SBS51=0.06		SBS4-SBS19	0.584201	SBS4=0.93;SBS19=0.07		SBS10a-SBS56	0.583737	SBS10a=0.00;SBS56=1.00		SBS4-SBS34	0.613833
SBS24-SBS45	0.608447	SBS24=0.87;SBS45=0.13		SBS4-SBS44	0.595412	SBS4=0.91;SBS44=0.09		SBS4-SBS25	0.577949	SBS4=0.73;SBS25=0.27		SBS4-SBS58	0.589094	SBS4=0.81;SBS58=0.19		SBS24-SBS45	0.601233	SBS24=0.81;SBS45=0.19		SBS17b-SBS24	0.573471	SBS17b=0.00;SBS24=1.00		SBS5-SBS8	0.55833	SBS5=0.36;SBS8=0.64		SBS39-SBS40	0.582987	SBS39=0.00;SBS40=1.00		SBS4-SBS58	0.580245	SBS4=0.80;SBS58=0.20		SBS4-SBS52	0.62573	SBS4=0.90;SBS52=0.10		SBS1-SBS4	0.583562	SBS1=0.05;SBS4=0.95		SBS28-SBS56	0.583737	SBS28=0.00;SBS56=1.00		SBS4-SBS13	0.613741
SBS24-SBS37	0.608416	SBS24=0.79;SBS37=0.21		SBS4-SBS7c	0.595197	SBS4=0.94;SBS7c=0.06		SBS4-SBS30	0.577644	SBS4=0.88;SBS30=0.12		SBS4-SBS10b	0.588937	SBS4=0.90;SBS10b=0.10		SBS4-SBS7d	0.601229	SBS4=0.96;SBS7d=0.04		SBS24	0.573458	SBS24=1		SBS40-SBS51	0.558035	SBS40=0.93;SBS51=0.07		SBS40-SBS41	0.582987	SBS40=1.00;SBS41=0.00		SBS25-SBS59	0.577177	SBS25=0.76;SBS59=0.24		SBS40-SBS49	0.625692	SBS40=0.98;SBS49=0.02		SBS4-SBS15	0.583527	SBS4=0.93;SBS15=0.07		SBS56	0.583737	SBS56=1		SBS8-SBS52	0.61356
SBS5-SBS59	0.607858	SBS5=0.85;SBS59=0.15		SBS50-SBS56	0.594928	SBS50=0.55;SBS56=0.45		SBS4-SBS32	0.577543	SBS4=0.86;SBS32=0.14		SBS6-SBS24	0.588829	SBS6=0.02;SBS24=0.98		SBS10a-SBS_MM1	0.601141	SBS10a=0.50;SBS_MM1=0.50		SBS17a-SBS24	0.573458	SBS17a=0.00;SBS24=1.00		SBS10a-SBS51	0.557754	SBS10a=0.36;SBS51=0.64		SBS40-SBS43	0.582987	SBS40=1.00;SBS43=0.00		SBS3-SBS24	0.577086	SBS3=0.39;SBS24=0.61		SBS40-SBS53	0.625507	SBS40=0.97;SBS53=0.03		SBS4-SBS16	0.583458	SBS4=0.92;SBS16=0.08		SBS40-SBS45	0.583421	SBS40=0.89;SBS45=0.11		SBS4-SBS31	0.613403
SBS4-SBS57	0.60712	SBS4=0.84;SBS57=0.16		SBS4-SBS28	0.594507	SBS4=0.97;SBS28=0.03		SBS40-SBS45	0.576916	SBS40=0.91;SBS45=0.09		SBS24-SBS53	0.588781	SBS24=0.99;SBS53=0.01		SBS4-SBS_MM1	0.60097	SBS4=0.93;SBS_MM1=0.07		SBS10a-SBS20	0.573177	SBS10a=0.54;SBS20=0.46		SBS1-SBS40	0.557391	SBS1=0.03;SBS40=0.97		SBS40-SBS44	0.582987	SBS40=1.00;SBS44=0.00		SBS4-SBS52	0.576629	SBS4=0.89;SBS52=0.11		SBS15-SBS40	0.625391	SBS15=0.03;SBS40=0.97		SBS8-SBS14	0.58307	SBS8=0.80;SBS14=0.20		SBS14-SBS52	0.582997	SBS14=0.60;SBS52=0.40		SBS4-SBS33	0.613355
SBS5-SBS14	0.606939	SBS5=0.78;SBS14=0.22		SBS4-SBS13	0.594258	SBS4=0.97;SBS13=0.03		SBS9-SBS24	0.576159	SBS9=0.32;SBS24=0.68		SBS24-SBS55	0.588723	SBS24=0.99;SBS55=0.01		SBS8-SBS52	0.600938	SBS8=0.86;SBS52=0.14		SBS4-SBS32	0.572832	SBS4=0.80;SBS32=0.20		SBS40-SBS49	0.556893	SBS40=0.98;SBS49=0.02		SBS40-SBS46	0.582987	SBS40=1.00;SBS46=0.00		SBS24-SBS32	0.576244	SBS24=0.80;SBS32=0.20		SBS4-SBS10b	0.62429	SBS4=0.92;SBS10b=0.08		SBS7c-SBS56	0.583024	SBS7c=0.15;SBS56=0.85		SBS24-SBS50	0.582339	SBS24=0.81;SBS50=0.19		SBS4-SBS26	0.613349
SBS4-SBS39	0.606765	SBS4=0.73;SBS39=0.27		SBS4-SBS21	0.593954	SBS4=0.96;SBS21=0.04		SBS4-SBS6	0.575797	SBS4=0.90;SBS6=0.10		SBS24-SBS49	0.58871	SBS24=0.99;SBS49=0.01		SBS40-SBS49	0.600832	SBS40=0.97;SBS49=0.03		SBS10a-SBS31	0.572271	SBS10a=0.49;SBS31=0.51		SBS15-SBS40	0.556545	SBS15=0.04;SBS40=0.96		SBS40-SBS47	0.582987	SBS40=1.00;SBS47=0.00		SBS4-SBS10b	0.575212	SBS4=0.91;SBS10b=0.09		SBS40-SBS50	0.624118	SBS40=0.97;SBS50=0.03		SBS4-SBS41	0.583011	SBS4=0.89;SBS41=0.11		SBS24-SBS58	0.582155	SBS24=0.82;SBS58=0.18		SBS4-SBS28	0.613333
SBS8-SBS23	0.60649	SBS8=0.85;SBS23=0.15		SBS4-SBS43	0.593348	SBS4=0.96;SBS43=0.04		SBS4-SBS51	0.575436	SBS4=0.86;SBS51=0.14		SBS15-SBS24	0.588701	SBS15=0.01;SBS24=0.99		SBS4-SBS21	0.600457	SBS4=0.96;SBS21=0.04		SBS10a-SBS45	0.572236	SBS10a=0.57;SBS45=0.43		SBS56-SBS58	0.555655	SBS56=0.55;SBS58=0.45		SBS40-SBS54	0.582987	SBS40=1.00;SBS54=0.00		SBS5-SBS59	0.575087	SBS5=0.77;SBS59=0.23		SBS6-SBS40	0.624096	SBS6=0.02;SBS40=0.98		SBS21-SBS56	0.582925	SBS21=0.14;SBS56=0.86		SBS8-SBS30	0.579478	SBS8=0.88;SBS30=0.12		SBS4-SBS_MM1	0.6133
SBS7b-SBS24	0.60639	SBS7b=0.12;SBS24=0.88		SBS8-SBS14	0.593186	SBS8=0.83;SBS14=0.17		SBS4-SBS19	0.573621	SBS4=0.91;SBS19=0.09		SBS24-SBS42	0.588692	SBS24=0.98;SBS42=0.02		SBS4-SBS34	0.600265	SBS4=0.97;SBS34=0.03		SBS10a-SBS58	0.570932	SBS10a=0.48;SBS58=0.52		SBS8-SBS14	0.5555	SBS8=0.83;SBS14=0.17		SBS40-SBS55	0.582987	SBS40=1.00;SBS55=0.00		SBS4-SBS25	0.574623	SBS4=0.68;SBS25=0.32		SBS35-SBS40	0.623854	SBS35=0.03;SBS40=0.97		SBS4-SBS13	0.582751	SBS4=0.96;SBS13=0.04		SBS24-SBS59	0.5793	SBS24=0.90;SBS59=0.10		SBS4-SBS7c	0.613222
SBS24-SBS85	0.606143	SBS24=0.83;SBS85=0.17		SBS24-SBS39	0.593092	SBS24=0.77;SBS39=0.23		SBS4-SBS15	0.573467	SBS4=0.91;SBS15=0.09		SBS17b-SBS24	0.588663	SBS17b=0.01;SBS24=0.99		SBS4-SBS31	0.599919	SBS4=0.96;SBS31=0.04		SBS4-SBS9	0.570834	SBS4=0.73;SBS9=0.27		SBS40-SBS53	0.555431	SBS40=0.97;SBS53=0.03		SBS40-SBS57	0.582987	SBS40=1.00;SBS57=0.00		SBS24-SBS47	0.574514	SBS24=0.83;SBS47=0.17		SBS40-SBS48	0.623757	SBS40=0.99;SBS48=0.01		SBS54-SBS56	0.582723	SBS54=0.14;SBS56=0.86		SBS10a-SBS50	0.577587	SBS10a=0.38;SBS50=0.62		SBS10a-SBS85	0.613149
SBS46-SBS56	0.605883	SBS46=0.45;SBS56=0.55		SBS4-SBS17a	0.592791	SBS4=0.98;SBS17a=0.02		SBS4-SBS16	0.573405	SBS4=0.90;SBS16=0.10		SBS17a-SBS24	0.58866	SBS17a=0.01;SBS24=0.99		SBS4-SBS43	0.599765	SBS4=0.97;SBS43=0.03		SBS4-SBS6	0.570577	SBS4=0.85;SBS6=0.15		SBS10b-SBS40	0.555414	SBS10b=0.02;SBS40=0.98		SBS40-SBS58	0.582987	SBS40=1.00;SBS58=0.00		SBS40-SBS45	0.574484	SBS40=0.92;SBS45=0.08		SBS4-SBS37	0.623705	SBS4=0.81;SBS37=0.19		SBS4-SBS12	0.582523	SBS4=0.91;SBS12=0.09		SBS24-SBS47	0.575452	SBS24=0.87;SBS47=0.13		SBS4-SBS21	0.613013
SBS24-SBS84	0.605323	SBS24=0.85;SBS84=0.15		SBS4-SBS34	0.59275	SBS4=0.98;SBS34=0.02		SBS4-SBS41	0.573312	SBS4=0.86;SBS41=0.14		SBS24	0.588591	SBS24=1		SBS15-SBS40	0.599677	SBS15=0.04;SBS40=0.96		SBS4-SBS14	0.570346	SBS4=0.81;SBS14=0.19		SBS6-SBS40	0.555385	SBS6=0.03;SBS40=0.97		SBS40-SBS60	0.582987	SBS40=1.00;SBS60=0.00		SBS10b-SBS24	0.574289	SBS10b=0.10;SBS24=0.90		SBS4-SBS51	0.62361	SBS4=0.83;SBS51=0.17		SBS52-SBS59	0.582497	SBS52=0.51;SBS59=0.49		SBS24-SBS57	0.574998	SBS24=0.86;SBS57=0.14		SBS4-SBS43	0.612918
SBS47-SBS56	0.604903	SBS47=0.38;SBS56=0.62		SBS4-SBS17b	0.592733	SBS4=0.99;SBS17b=0.01		SBS4-SBS84	0.573264	SBS4=0.90;SBS84=0.10		SBS24-SBS60	0.588591	SBS24=1.00;SBS60=0.00		SBS4-SBS28	0.59954	SBS4=0.99;SBS28=0.01		SBS10a-SBS38	0.568427	SBS10a=0.64;SBS38=0.36		SBS25-SBS40	0.555347	SBS25=0.09;SBS40=0.91		SBS40-SBS84	0.582987	SBS40=1.00;SBS84=0.00		SBS24-SBS45	0.574045	SBS24=0.86;SBS45=0.14		SBS27-SBS40	0.623583	SBS27=0.01;SBS40=0.99		SBS4-SBS39	0.582371	SBS4=0.86;SBS39=0.14		SBS8-SBS9	0.574427	SBS8=0.82;SBS9=0.18		SBS4-SBS17b	0.612834
SBS4-SBS37	0.604884	SBS4=0.80;SBS37=0.20		SBS4-SBS55	0.592629	SBS4=0.98;SBS55=0.02		SBS4-SBS23	0.573133	SBS4=0.92;SBS23=0.08		SBS24-SBS84	0.588591	SBS24=1.00;SBS84=0.00		SBS40-SBS53	0.599382	SBS40=0.97;SBS53=0.03		SBS6-SBS10a	0.568385	SBS6=0.43;SBS10a=0.57		SBS40-SBS50	0.555283	SBS40=0.96;SBS50=0.04		SBS40-SBS85	0.582987	SBS40=1.00;SBS85=0.00		SBS52-SBS59	0.573722	SBS52=0.44;SBS59=0.56		SBS20-SBS40	0.623547	SBS20=0.01;SBS40=0.99		SBS3-SBS4	0.58235	SBS3=0.20;SBS4=0.80		SBS16-SBS24	0.57441	SBS16=0.12;SBS24=0.88		SBS4-SBS54	0.612382
SBS13-SBS24	0.604804	SBS13=0.08;SBS24=0.92		SBS24-SBS85	0.592482	SBS24=0.85;SBS85=0.15		SBS4-SBS57	0.572556	SBS4=0.89;SBS57=0.11		SBS40-SBS45	0.58828	SBS40=0.93;SBS45=0.07		SBS40-SBS51	0.599307	SBS40=0.95;SBS51=0.05		SBS4-SBS52	0.566562	SBS4=0.89;SBS52=0.11		SBS40-SBS42	0.555052	SBS40=0.95;SBS42=0.05		SBS40-SBS_MM1	0.582987	SBS40=1.00;SBS_MM1=0.00		SBS24-SBS30	0.573574	SBS24=0.84;SBS30=0.16		SBS33-SBS40	0.623535	SBS33=0.01;SBS40=0.99		SBS2-SBS4	0.582185	SBS2=0.03;SBS4=0.97		SBS52-SBS59	0.574243	SBS52=0.54;SBS59=0.46		SBS4-SBS55	0.61235
SBS12-SBS24	0.604665	SBS12=0.16;SBS24=0.84		SBS24-SBS37	0.592466	SBS24=0.82;SBS37=0.18		SBS4-SBS37	0.571921	SBS4=0.86;SBS37=0.14		SBS9-SBS10a	0.586382	SBS9=0.61;SBS10a=0.39		SBS4-SBS7c	0.599168	SBS4=0.99;SBS7c=0.01		SBS10a-SBS84	0.566512	SBS10a=0.54;SBS84=0.46		SBS39-SBS56	0.554627	SBS39=0.57;SBS56=0.43		SBS24-SBS46	0.582979	SBS24=0.83;SBS46=0.17		SBS4-SBS6	0.572506	SBS4=0.87;SBS6=0.13		SBS40-SBS47	0.623533	SBS40=0.99;SBS47=0.01		SBS43-SBS56	0.58202	SBS43=0.13;SBS56=0.87		SBS24-SBS46	0.574158	SBS24=0.84;SBS46=0.16		SBS4-SBS17a	0.612194
SBS23-SBS24	0.604266	SBS23=0.11;SBS24=0.89		SBS4-SBS27	0.592338	SBS4=0.99;SBS27=0.01		SBS4-SBS42	0.571579	SBS4=0.88;SBS42=0.12		SBS10a-SBS20	0.585844	SBS10a=0.57;SBS20=0.43		SBS4-SBS17a	0.599162	SBS4=0.99;SBS17a=0.01		SBS9-SBS10a	0.562705	SBS9=0.59;SBS10a=0.41		SBS20-SBS40	0.554456	SBS20=0.02;SBS40=0.98		SBS30-SBS56	0.582547	SBS30=0.41;SBS56=0.59		SBS4-SBS11	0.572433	SBS4=0.88;SBS11=0.12		SBS2-SBS40	0.62342	SBS2=0.00;SBS40=1.00		SBS4-SBS_MM1	0.58194	SBS4=0.90;SBS_MM1=0.10		SBS8-SBS32	0.573642	SBS8=0.88;SBS32=0.12		SBS4-SBS60	0.61213
SBS24-SBS38	0.604225	SBS24=0.91;SBS38=0.09		SBS4-SBS60	0.592202	SBS4=1.00;SBS60=0.00		SBS2-SBS4	0.571485	SBS2=0.04;SBS4=0.96		SBS10a-SBS47	0.585497	SBS10a=0.54;SBS47=0.46		SBS4-SBS55	0.599118	SBS4=0.99;SBS55=0.01		SBS4-SBS25	0.56252	SBS4=0.70;SBS25=0.30		SBS27-SBS40	0.554186	SBS27=0.01;SBS40=0.99		SBS10b-SBS24	0.582411	SBS10b=0.08;SBS24=0.92		SBS4-SBS8	0.57232	SBS4=0.58;SBS8=0.42		SBS3-SBS40	0.62342	SBS3=0.00;SBS40=1.00		SBS4-SBS44	0.581811	SBS4=0.91;SBS44=0.09		SBS24-SBS32	0.573435	SBS24=0.87;SBS32=0.13		SBS4	0.612102
SBS8-SBS14	0.604089	SBS8=0.82;SBS14=0.18		SBS4-SBS48	0.592199	SBS4=1.00;SBS48=0.00		SBS4-SBS11	0.57033	SBS4=0.93;SBS11=0.07		SBS10b-SBS40	0.584952	SBS10b=0.04;SBS40=0.96		SBS4-SBS17b	0.599104	SBS4=1.00;SBS17b=0.00		SBS4-SBS58	0.561743	SBS4=0.84;SBS58=0.16		SBS40-SBS48	0.553951	SBS40=0.99;SBS48=0.01		SBS7b-SBS24	0.582374	SBS7b=0.10;SBS24=0.90		SBS1-SBS40	0.571139	SBS1=0.05;SBS40=0.95		SBS5-SBS40	0.62342	SBS5=0.00;SBS40=1.00		SBS4-SBS7d	0.581717	SBS4=0.95;SBS7d=0.05		SBS10b-SBS24	0.573103	SBS10b=0.07;SBS24=0.93		SBS4-SBS20	0.612102
SBS7b-SBS56	0.603355	SBS7b=0.31;SBS56=0.69		SBS4	0.592199	SBS4=1		SBS24-SBS58	0.570277	SBS24=0.78;SBS58=0.22		SBS4-SBS8	0.584506	SBS4=0.58;SBS8=0.42		SBS4	0.599082	SBS4=1		SBS1-SBS4	0.561627	SBS1=0.08;SBS4=0.92		SBS40-SBS47	0.553916	SBS40=0.98;SBS47=0.02		SBS24-SBS59	0.582251	SBS24=0.91;SBS59=0.09		SBS24-SBS50	0.570874	SBS24=0.82;SBS50=0.18		SBS7a-SBS40	0.62342	SBS7a=0.00;SBS40=1.00		SBS4-SBS26	0.581629	SBS4=0.92;SBS26=0.08		SBS10a-SBS51	0.573086	SBS10a=0.37;SBS51=0.63		SBS4-SBS22	0.612102
SBS8-SBS19	0.603234	SBS8=0.86;SBS19=0.14		SBS4-SBS20	0.592199	SBS4=1.00;SBS20=0.00		SBS1-SBS4	0.57017	SBS1=0.05;SBS4=0.95		SBS10a-SBS38	0.584331	SBS10a=0.66;SBS38=0.34		SBS4-SBS20	0.599082	SBS4=1.00;SBS20=0.00		SBS4-SBS10b	0.561404	SBS4=0.92;SBS10b=0.08		SBS40-SBS44	0.553795	SBS40=0.99;SBS44=0.01		SBS24-SBS47	0.582112	SBS24=0.87;SBS47=0.13		SBS7b-SBS24	0.570758	SBS7b=0.12;SBS24=0.88		SBS7b-SBS40	0.62342	SBS7b=0.00;SBS40=1.00		SBS10b-SBS56	0.581609	SBS10b=0.08;SBS56=0.92		SBS8-SBS10b	0.572802	SBS8=0.94;SBS10b=0.06		SBS4-SBS27	0.612102
SBS24-SBS42	0.602923	SBS24=0.81;SBS42=0.19		SBS4-SBS22	0.592199	SBS4=1.00;SBS22=0.00		SBS4-SBS50	0.570166	SBS4=0.90;SBS50=0.10		SBS1-SBS40	0.583832	SBS1=0.03;SBS40=0.97		SBS4-SBS22	0.599082	SBS4=1.00;SBS22=0.00		SBS4-SBS7a	0.561314	SBS4=0.91;SBS7a=0.09		SBS33-SBS40	0.553656	SBS33=0.00;SBS40=1.00		SBS31-SBS56	0.581672	SBS31=0.45;SBS56=0.55		SBS24-SBS41	0.569775	SBS24=0.80;SBS41=0.20		SBS7c-SBS40	0.62342	SBS7c=0.00;SBS40=1.00		SBS22-SBS56	0.581403	SBS22=0.13;SBS56=0.87		SBS6-SBS8	0.572571	SBS6=0.09;SBS8=0.91		SBS4-SBS35	0.612102
SBS7a-SBS24	0.602903	SBS7a=0.08;SBS24=0.92		SBS4-SBS35	0.592199	SBS4=1.00;SBS35=0.00		SBS4-SBS7b	0.570016	SBS4=0.94;SBS7b=0.06		SBS4-SBS51	0.583725	SBS4=0.82;SBS51=0.18		SBS4-SBS27	0.599082	SBS4=1.00;SBS27=0.00		SBS10a-SBS_MM1	0.561194	SBS10a=0.48;SBS_MM1=0.52		SBS40	0.553651	SBS40=1		SBS13-SBS24	0.580919	SBS13=0.07;SBS24=0.93		SBS4-SBS51	0.569557	SBS4=0.83;SBS51=0.17		SBS7d-SBS40	0.62342	SBS7d=0.00;SBS40=1.00		SBS33-SBS56	0.581265	SBS33=0.09;SBS56=0.91		SBS10a-SBS25	0.572387	SBS10a=0.24;SBS25=0.76		SBS4-SBS45	0.612102
SBS4-SBS14	0.60259	SBS4=0.86;SBS14=0.14		SBS4-SBS38	0.592199	SBS4=1.00;SBS38=0.00		SBS4-SBS7a	0.569817	SBS4=0.95;SBS7a=0.05		SBS4-SBS25	0.583471	SBS4=0.71;SBS25=0.29		SBS4-SBS35	0.599082	SBS4=1.00;SBS35=0.00		SBS4-SBS84	0.561167	SBS4=0.86;SBS84=0.14		SBS2-SBS40	0.553651	SBS2=0.00;SBS40=1.00		SBS19-SBS24	0.580195	SBS19=0.10;SBS24=0.90		SBS4-SBS41	0.569057	SBS4=0.82;SBS41=0.18		SBS9-SBS40	0.62342	SBS9=0.00;SBS40=1.00		SBS13-SBS56	0.581222	SBS13=0.07;SBS56=0.93		SBS8-SBS15	0.572258	SBS8=0.92;SBS15=0.08		SBS4-SBS48	0.612102
SBS4-SBS46	0.602139	SBS4=0.83;SBS46=0.17		SBS4-SBS45	0.592199	SBS4=1.00;SBS45=0.00		SBS4-SBS46	0.569749	SBS4=0.90;SBS46=0.10		SBS14-SBS52	0.583435	SBS14=0.63;SBS52=0.37		SBS4-SBS38	0.599082	SBS4=1.00;SBS38=0.00		SBS7b-SBS10a	0.560954	SBS7b=0.37;SBS10a=0.63		SBS3-SBS40	0.553651	SBS3=0.00;SBS40=1.00		SBS24-SBS37	0.579974	SBS24=0.84;SBS37=0.16		SBS1-SBS4	0.56902	SBS1=0.08;SBS4=0.92		SBS11-SBS40	0.62342	SBS11=0.00;SBS40=1.00		SBS48-SBS56	0.58107	SBS48=0.05;SBS56=0.95		SBS24-SBS39	0.571809	SBS24=0.80;SBS39=0.20		SBS4-SBS49	0.612102
SBS24-SBS59	0.602096	SBS24=0.92;SBS59=0.08		SBS4-SBS49	0.592199	SBS4=1.00;SBS49=0.00		SBS4-SBS_MM1	0.569644	SBS4=0.89;SBS_MM1=0.11		SBS10a-SBS23	0.583089	SBS10a=0.61;SBS23=0.39		SBS4-SBS45	0.599082	SBS4=1.00;SBS45=0.00		SBS8-SBS14	0.560787	SBS8=0.77;SBS14=0.23		SBS5-SBS40	0.553651	SBS5=0.00;SBS40=1.00		SBS53-SBS56	0.579936	SBS53=0.35;SBS56=0.65		SBS4-SBS7a	0.568947	SBS4=0.92;SBS7a=0.08		SBS12-SBS40	0.62342	SBS12=0.00;SBS40=1.00		SBS4-SBS31	0.581013	SBS4=0.93;SBS31=0.07		SBS38-SBS40	0.571808	SBS38=0.07;SBS40=0.93		SBS4-SBS53	0.612102
SBS8-SBS9	0.60206	SBS8=0.72;SBS9=0.28		SBS4-SBS53	0.592199	SBS4=1.00;SBS53=0.00		SBS4-SBS12	0.569419	SBS4=0.91;SBS12=0.09		SBS15-SBS40	0.583041	SBS15=0.04;SBS40=0.96		SBS4-SBS48	0.599082	SBS4=1.00;SBS48=0.00		SBS4-SBS51	0.560487	SBS4=0.84;SBS51=0.16		SBS7a-SBS40	0.553651	SBS7a=0.00;SBS40=1.00		SBS8-SBS30	0.57987	SBS8=0.84;SBS30=0.16		SBS4-SBS7b	0.568681	SBS4=0.90;SBS7b=0.10		SBS13-SBS40	0.62342	SBS13=0.00;SBS40=1.00		SBS17a-SBS56	0.580462	SBS17a=0.06;SBS56=0.94		SBS24-SBS41	0.571332	SBS24=0.86;SBS41=0.14		SBS4-SBS38	0.612102
SBS53-SBS56	0.601929	SBS53=0.30;SBS56=0.70		SBS12-SBS24	0.591916	SBS12=0.15;SBS24=0.85		SBS4-SBS44	0.569204	SBS4=0.91;SBS44=0.09		SBS10a-SBS46	0.58291	SBS10a=0.48;SBS46=0.52		SBS4-SBS49	0.599082	SBS4=1.00;SBS49=0.00		SBS7a-SBS10a	0.55989	SBS7a=0.31;SBS10a=0.69		SBS7b-SBS40	0.553651	SBS7b=0.00;SBS40=1.00		SBS38-SBS56	0.579811	SBS38=0.32;SBS56=0.68		SBS8-SBS52	0.568302	SBS8=0.87;SBS52=0.13		SBS16-SBS40	0.62342	SBS16=0.00;SBS40=1.00		SBS4-SBS33	0.580217	SBS4=0.97;SBS33=0.03		SBS24-SBS85	0.571082	SBS24=0.88;SBS85=0.12		SBS10a-SBS12	0.611658
SBS11-SBS24	0.60176	SBS11=0.10;SBS24=0.90		SBS25-SBS59	0.591668	SBS25=0.78;SBS59=0.22		SBS4-SBS47	0.569152	SBS4=0.93;SBS47=0.07		SBS4-SBS6	0.582895	SBS4=0.88;SBS6=0.12		SBS4-SBS53	0.599082	SBS4=1.00;SBS53=0.00		SBS4-SBS8	0.559878	SBS4=0.63;SBS8=0.37		SBS7c-SBS40	0.553651	SBS7c=0.00;SBS40=1.00		SBS24-SBS53	0.579712	SBS24=0.91;SBS53=0.09		SBS7a-SBS24	0.568184	SBS7a=0.09;SBS24=0.91		SBS17a-SBS40	0.62342	SBS17a=0.00;SBS40=1.00		SBS4-SBS47	0.580083	SBS4=0.95;SBS47=0.05		SBS7b-SBS8	0.570815	SBS7b=0.07;SBS8=0.93		SBS10a-SBS34	0.609507
SBS41-SBS56	0.601716	SBS41=0.45;SBS56=0.55		SBS24-SBS53	0.590918	SBS24=0.91;SBS53=0.09		SBS3-SBS24	0.569091	SBS3=0.41;SBS24=0.59		SBS52-SBS59	0.582738	SBS52=0.50;SBS59=0.50		SBS4-SBS60	0.599082	SBS4=1.00;SBS60=0.00		SBS10a-SBS11	0.559741	SBS10a=0.62;SBS11=0.38		SBS7d-SBS40	0.553651	SBS7d=0.00;SBS40=1.00		SBS24-SBS85	0.579383	SBS24=0.87;SBS85=0.13		SBS24-SBS38	0.56808	SBS24=0.90;SBS38=0.10		SBS17b-SBS40	0.62342	SBS17b=0.00;SBS40=1.00		SBS4-SBS85	0.580059	SBS4=0.94;SBS85=0.06		SBS8-SBS42	0.570484	SBS8=0.88;SBS42=0.12		SBS5-SBS8	0.609336
SBS4-SBS16	0.601222	SBS4=0.88;SBS16=0.12		SBS24-SBS26	0.589575	SBS24=0.87;SBS26=0.13		SBS5-SBS8	0.569064	SBS5=0.34;SBS8=0.66		SBS7b-SBS10a	0.582576	SBS7b=0.38;SBS10a=0.62		SBS10b-SBS40	0.598712	SBS10b=0.02;SBS40=0.98		SBS10a-SBS46	0.559418	SBS10a=0.50;SBS46=0.50		SBS9-SBS40	0.553651	SBS9=0.00;SBS40=1.00		SBS42-SBS56	0.579121	SBS42=0.48;SBS56=0.52		SBS8-SBS30	0.567359	SBS8=0.82;SBS30=0.18		SBS19-SBS40	0.62342	SBS19=0.00;SBS40=1.00		SBS4-SBS54	0.579842	SBS4=0.97;SBS54=0.03		SBS24-SBS37	0.570419	SBS24=0.86;SBS37=0.14		SBS7c-SBS10a	0.609162
SBS20-SBS24	0.601153	SBS20=0.11;SBS24=0.89		SBS11-SBS24	0.589218	SBS11=0.09;SBS24=0.91		SBS4-SBS85	0.56879	SBS4=0.92;SBS85=0.08		SBS40-SBS51	0.582038	SBS40=0.94;SBS51=0.06		SBS40-SBS50	0.598501	SBS40=0.96;SBS50=0.04		SBS4-SBS11	0.559059	SBS4=0.90;SBS11=0.10		SBS11-SBS40	0.553651	SBS11=0.00;SBS40=1.00		SBS1-SBS24	0.578743	SBS1=0.06;SBS24=0.94		SBS24-SBS31	0.567286	SBS24=0.84;SBS31=0.16		SBS21-SBS40	0.62342	SBS21=0.00;SBS40=1.00		SBS55-SBS56	0.579803	SBS55=0.05;SBS56=0.95		SBS8-SBS45	0.570397	SBS8=0.92;SBS45=0.08		SBS7d-SBS10a	0.609106
SBS6-SBS24	0.601073	SBS6=0.11;SBS24=0.89		SBS7c-SBS24	0.589212	SBS7c=0.09;SBS24=0.91		SBS24-SBS51	0.568643	SBS24=0.78;SBS51=0.22		SBS10a-SBS19	0.581865	SBS10a=0.62;SBS19=0.38		SBS5-SBS14	0.598271	SBS5=0.67;SBS14=0.33		SBS10a-SBS19	0.558979	SBS10a=0.63;SBS19=0.37		SBS12-SBS40	0.553651	SBS12=0.00;SBS40=1.00		SBS16-SBS24	0.57866	SBS16=0.10;SBS24=0.90		SBS4-SBS84	0.567031	SBS4=0.88;SBS84=0.12		SBS22-SBS40	0.62342	SBS22=0.00;SBS40=1.00		SBS4-SBS21	0.579788	SBS4=0.97;SBS21=0.03		SBS24-SBS30	0.570254	SBS24=0.91;SBS30=0.09		SBS40-SBS52	0.608546
SBS7d-SBS24	0.600551	SBS7d=0.09;SBS24=0.91		SBS7d-SBS24	0.588495	SBS7d=0.08;SBS24=0.92		SBS24-SBS45	0.568383	SBS24=0.84;SBS45=0.16		SBS4-SBS11	0.581071	SBS4=0.89;SBS11=0.11		SBS25-SBS40	0.59823	SBS25=0.08;SBS40=0.92		SBS10a-SBS15	0.558892	SBS10a=0.63;SBS15=0.37		SBS13-SBS40	0.553651	SBS13=0.00;SBS40=1.00		SBS10a-SBS50	0.578076	SBS10a=0.38;SBS50=0.62		SBS24-SBS57	0.566827	SBS24=0.86;SBS57=0.14		SBS23-SBS40	0.62342	SBS23=0.00;SBS40=1.00		SBS17b-SBS56	0.579597	SBS17b=0.03;SBS56=0.97		SBS12-SBS24	0.570178	SBS12=0.11;SBS24=0.89		SBS1-SBS10a	0.608357
SBS7c-SBS24	0.600435	SBS7c=0.10;SBS24=0.90		SBS8-SBS19	0.586995	SBS8=0.87;SBS19=0.13		SBS4-SBS26	0.568042	SBS4=0.93;SBS26=0.07		SBS38-SBS40	0.580986	SBS38=0.03;SBS40=0.97		SBS9-SBS24	0.598002	SBS9=0.32;SBS24=0.68		SBS10a-SBS23	0.558686	SBS10a=0.63;SBS23=0.37		SBS16-SBS40	0.553651	SBS16=0.00;SBS40=1.00		SBS12-SBS24	0.578069	SBS12=0.12;SBS24=0.88		SBS38-SBS40	0.566453	SBS38=0.04;SBS40=0.96		SBS26-SBS40	0.62342	SBS26=0.00;SBS40=1.00		SBS4-SBS48	0.579408	SBS4=0.99;SBS48=0.01		SBS24-SBS31	0.570053	SBS24=0.89;SBS31=0.11		SBS7a-SBS10a	0.608313
SBS4-SBS7b	0.600343	SBS4=0.90;SBS7b=0.10		SBS24-SBS54	0.58682	SBS24=0.93;SBS54=0.07		SBS3-SBS4	0.568013	SBS3=0.17;SBS4=0.83		SBS6-SBS40	0.580832	SBS6=0.04;SBS40=0.96		SBS10a-SBS41	0.597937	SBS10a=0.52;SBS41=0.48		SBS40-SBS45	0.558142	SBS40=0.92;SBS45=0.08		SBS17a-SBS40	0.553651	SBS17a=0.00;SBS40=1.00		SBS24-SBS_MM1	0.577122	SBS24=0.87;SBS_MM1=0.13		SBS4-SBS23	0.56637	SBS4=0.90;SBS23=0.10		SBS28-SBS40	0.62342	SBS28=0.00;SBS40=1.00		SBS34-SBS56	0.579306	SBS34=0.02;SBS56=0.98		SBS24-SBS53	0.56977	SBS24=0.93;SBS53=0.07		SBS10a-SBS26	0.608269
SBS4-SBS50	0.600287	SBS4=0.85;SBS50=0.15		SBS23-SBS24	0.586727	SBS23=0.07;SBS24=0.93		SBS4-SBS13	0.567952	SBS4=0.97;SBS13=0.03		SBS25-SBS40	0.580742	SBS25=0.10;SBS40=0.90		SBS20-SBS40	0.597614	SBS20=0.02;SBS40=0.98		SBS1-SBS40	0.557915	SBS1=0.05;SBS40=0.95		SBS17b-SBS40	0.553651	SBS17b=0.00;SBS40=1.00		SBS7a-SBS24	0.577075	SBS7a=0.06;SBS24=0.94		SBS10b-SBS40	0.566296	SBS10b=0.04;SBS40=0.96		SBS30-SBS40	0.62342	SBS30=0.00;SBS40=1.00		SBS56-SBS60	0.579277	SBS56=0.99;SBS60=0.01		SBS7b-SBS24	0.569733	SBS7b=0.07;SBS24=0.93		SBS10a-SBS27	0.607533
SBS24-SBS26	0.600194	SBS24=0.87;SBS26=0.13		SBS24-SBS33	0.58643	SBS24=0.94;SBS33=0.06		SBS4-SBS31	0.567904	SBS4=0.93;SBS31=0.07		SBS10a-SBS11	0.580711	SBS10a=0.62;SBS11=0.38		SBS40-SBS48	0.597413	SBS40=0.99;SBS48=0.01		SBS4-SBS15	0.557693	SBS4=0.90;SBS15=0.10		SBS19-SBS40	0.553651	SBS19=0.00;SBS40=1.00		SBS7c-SBS24	0.577031	SBS7c=0.08;SBS24=0.92		SBS3-SBS59	0.566275	SBS3=0.79;SBS59=0.21		SBS31-SBS40	0.62342	SBS31=0.00;SBS40=1.00		SBS56	0.579247	SBS56=1		SBS8-SBS11	0.569648	SBS8=0.93;SBS11=0.07		SBS40-SBS45	0.607065
SBS3-SBS59	0.600188	SBS3=0.87;SBS59=0.13		SBS8-SBS58	0.586107	SBS8=0.82;SBS58=0.18		SBS38-SBS40	0.567779	SBS38=0.05;SBS40=0.95		SBS10a-SBS_MM1	0.58014	SBS10a=0.49;SBS_MM1=0.51		SBS10a-SBS84	0.597409	SBS10a=0.61;SBS84=0.39		SBS2-SBS4	0.557453	SBS2=0.05;SBS4=0.95		SBS21-SBS40	0.553651	SBS21=0.00;SBS40=1.00		SBS8-SBS52	0.576191	SBS8=0.90;SBS52=0.10		SBS2-SBS24	0.566149	SBS2=0.06;SBS24=0.94		SBS32-SBS40	0.62342	SBS32=0.00;SBS40=1.00		SBS10a-SBS56	0.579247	SBS10a=0.00;SBS56=1.00		SBS7c-SBS24	0.56939	SBS7c=0.08;SBS24=0.92		SBS10a-SBS43	0.606958
SBS8-SBS15	0.600089	SBS8=0.87;SBS15=0.13		SBS24-SBS_MM1	0.585813	SBS24=0.89;SBS_MM1=0.11		SBS4-SBS39	0.567527	SBS4=0.90;SBS39=0.10		SBS40-SBS48	0.58008	SBS40=0.99;SBS48=0.01		SBS40-SBS47	0.597382	SBS40=0.98;SBS47=0.02		SBS10a-SBS53	0.557252	SBS10a=0.66;SBS53=0.34		SBS22-SBS40	0.553651	SBS22=0.00;SBS40=1.00		SBS7d-SBS24	0.575782	SBS7d=0.06;SBS24=0.94		SBS2-SBS4	0.565435	SBS2=0.05;SBS4=0.95		SBS34-SBS40	0.62342	SBS34=0.00;SBS40=1.00		SBS28-SBS56	0.579247	SBS28=0.00;SBS56=1.00		SBS8-SBS23	0.56924	SBS8=0.94;SBS23=0.06		SBS10a-SBS21	0.606155
SBS20-SBS56	0.59996	SBS20=0.35;SBS56=0.65		SBS24-SBS35	0.585745	SBS24=0.88;SBS35=0.12		SBS4-SBS33	0.567015	SBS4=0.97;SBS33=0.03		SBS40-SBS49	0.579697	SBS40=0.99;SBS49=0.01		SBS6-SBS40	0.597291	SBS6=0.02;SBS40=0.98		SBS4-SBS42	0.556973	SBS4=0.85;SBS42=0.15		SBS23-SBS40	0.553651	SBS23=0.00;SBS40=1.00		SBS56-SBS58	0.575509	SBS56=0.56;SBS58=0.44		SBS4-SBS19	0.565287	SBS4=0.91;SBS19=0.09		SBS37-SBS40	0.62342	SBS37=0.00;SBS40=1.00		SBS4-SBS17b	0.57919	SBS4=0.99;SBS17b=0.01		SBS8-SBS44	0.568949	SBS8=0.90;SBS44=0.10		SBS24-SBS52	0.606143
SBS10b-SBS24	0.599833	SBS10b=0.06;SBS24=0.94		SBS13-SBS24	0.585633	SBS13=0.04;SBS24=0.96		SBS4-SBS7d	0.566967	SBS4=0.97;SBS7d=0.03		SBS4-SBS23	0.579656	SBS4=0.90;SBS23=0.10		SBS10a-SBS15	0.596997	SBS10a=0.66;SBS15=0.34		SBS4-SBS41	0.556935	SBS4=0.85;SBS41=0.15		SBS26-SBS40	0.553651	SBS26=0.00;SBS40=1.00		SBS20-SBS24	0.575119	SBS20=0.07;SBS24=0.93		SBS4-SBS42	0.565275	SBS4=0.85;SBS42=0.15		SBS39-SBS40	0.62342	SBS39=0.00;SBS40=1.00		SBS4-SBS7c	0.579139	SBS4=0.98;SBS7c=0.02		SBS8-SBS58	0.568789	SBS8=0.91;SBS58=0.09		SBS10a-SBS22	0.605975
SBS56-SBS57	0.599641	SBS56=0.62;SBS57=0.38		SBS20-SBS24	0.585418	SBS20=0.07;SBS24=0.93		SBS4-SBS28	0.566659	SBS4=0.98;SBS28=0.02		SBS5-SBS8	0.579481	SBS5=0.39;SBS8=0.61		SBS3-SBS24	0.596895	SBS3=0.44;SBS24=0.56		SBS4-SBS7b	0.556171	SBS4=0.91;SBS7b=0.09		SBS28-SBS40	0.553651	SBS28=0.00;SBS40=1.00		SBS2-SBS24	0.57496	SBS2=0.03;SBS24=0.97		SBS4-SBS57	0.565003	SBS4=0.88;SBS57=0.12		SBS40-SBS41	0.62342	SBS40=1.00;SBS41=0.00		SBS4-SBS43	0.579086	SBS4=0.98;SBS43=0.02		SBS24-SBS49	0.568461	SBS24=0.96;SBS49=0.04		SBS2-SBS10a	0.605751
SBS4-SBS7a	0.599599	SBS4=0.92;SBS7a=0.08		SBS24-SBS27	0.585179	SBS24=0.95;SBS27=0.05		SBS4-SBS34	0.566577	SBS4=0.98;SBS34=0.02		SBS27-SBS40	0.579317	SBS27=0.02;SBS40=0.98		SBS35-SBS40	0.596892	SBS35=0.02;SBS40=0.98		SBS4-SBS50	0.555997	SBS4=0.87;SBS50=0.13		SBS30-SBS40	0.553651	SBS30=0.00;SBS40=1.00		SBS24-SBS26	0.574809	SBS24=0.92;SBS26=0.08		SBS25-SBS40	0.56489	SBS25=0.14;SBS40=0.86		SBS40-SBS42	0.62342	SBS40=1.00;SBS42=0.00		SBS4-SBS28	0.579022	SBS4=0.99;SBS28=0.01		SBS24-SBS26	0.568433	SBS24=0.91;SBS26=0.09		SBS8-SBS30	0.605346
SBS2-SBS24	0.599313	SBS2=0.05;SBS24=0.95		SBS8-SBS11	0.585136	SBS8=0.88;SBS11=0.12		SBS4-SBS7c	0.566454	SBS4=0.97;SBS7c=0.03		SBS10a-SBS84	0.579216	SBS10a=0.57;SBS84=0.43		SBS27-SBS40	0.596838	SBS27=0.01;SBS40=0.99		SBS4-SBS44	0.555967	SBS4=0.86;SBS44=0.14		SBS31-SBS40	0.553651	SBS31=0.00;SBS40=1.00		SBS24-SBS44	0.574567	SBS24=0.91;SBS44=0.09		SBS4-SBS47	0.564741	SBS4=0.89;SBS47=0.11		SBS40-SBS43	0.62342	SBS40=1.00;SBS43=0.00		SBS4-SBS17a	0.578829	SBS4=0.99;SBS17a=0.01		SBS24-SBS33	0.568409	SBS24=0.95;SBS33=0.05		SBS10a-SBS10b	0.604883
SBS4-SBS13	0.599132	SBS4=0.93;SBS13=0.07		SBS1-SBS24	0.585129	SBS1=0.04;SBS24=0.96		SBS4-SBS54	0.566377	SBS4=0.97;SBS54=0.03		SBS40-SBS50	0.57913	SBS40=0.98;SBS50=0.02		SBS40-SBS42	0.596754	SBS40=1.00;SBS42=0.00		SBS4-SBS23	0.555682	SBS4=0.91;SBS23=0.09		SBS32-SBS40	0.553651	SBS32=0.00;SBS40=1.00		SBS24-SBS33	0.574418	SBS24=0.95;SBS33=0.05		SBS19-SBS24	0.564725	SBS19=0.10;SBS24=0.90		SBS40-SBS44	0.62342	SBS40=1.00;SBS44=0.00		SBS4-SBS27	0.578742	SBS4=0.99;SBS27=0.01		SBS13-SBS24	0.568362	SBS13=0.04;SBS24=0.96		SBS10a-SBS54	0.604814
SBS8-SBS11	0.598696	SBS8=0.87;SBS11=0.13		SBS24-SBS34	0.585055	SBS24=0.96;SBS34=0.04		SBS4-SBS21	0.566258	SBS4=0.97;SBS21=0.03		SBS40-SBS42	0.579066	SBS40=0.97;SBS42=0.03		SBS40	0.596753	SBS40=1		SBS10a-SBS41	0.555456	SBS10a=0.51;SBS41=0.49		SBS34-SBS40	0.553651	SBS34=0.00;SBS40=1.00		SBS24-SBS35	0.574403	SBS24=0.89;SBS35=0.11		SBS24-SBS85	0.564154	SBS24=0.86;SBS85=0.14		SBS40-SBS46	0.62342	SBS40=1.00;SBS46=0.00		SBS4	0.578709	SBS4=1		SBS7a-SBS8	0.568104	SBS7a=0.04;SBS8=0.96		SBS10a-SBS48	0.604774
SBS4-SBS12	0.598658	SBS4=0.87;SBS12=0.13		SBS24-SBS49	0.584572	SBS24=0.97;SBS49=0.03		SBS4-SBS17b	0.566196	SBS4=0.99;SBS17b=0.01		SBS4-SBS57	0.579021	SBS4=0.87;SBS57=0.13		SBS2-SBS40	0.596753	SBS2=0.00;SBS40=1.00		SBS4-SBS47	0.555211	SBS4=0.89;SBS47=0.11		SBS35-SBS40	0.553651	SBS35=0.00;SBS40=1.00		SBS24-SBS43	0.574226	SBS24=0.94;SBS43=0.06		SBS6-SBS40	0.563737	SBS6=0.04;SBS40=0.96		SBS40-SBS54	0.62342	SBS40=1.00;SBS54=0.00		SBS4-SBS20	0.578709	SBS4=1.00;SBS20=0.00		SBS8-SBS84	0.568004	SBS8=0.93;SBS84=0.07		SBS24-SBS51	0.604667
SBS38-SBS56	0.598376	SBS38=0.26;SBS56=0.74		SBS8-SBS32	0.584355	SBS8=0.84;SBS32=0.16		SBS4-SBS43	0.566099	SBS4=0.98;SBS43=0.02		SBS35-SBS40	0.578888	SBS35=0.02;SBS40=0.98		SBS3-SBS40	0.596753	SBS3=0.00;SBS40=1.00		SBS4-SBS19	0.554353	SBS4=0.92;SBS19=0.08		SBS37-SBS40	0.553651	SBS37=0.00;SBS40=1.00		SBS24-SBS34	0.573434	SBS24=0.97;SBS34=0.03		SBS24-SBS34	0.563622	SBS24=0.93;SBS34=0.07		SBS40-SBS55	0.62342	SBS40=1.00;SBS55=0.00		SBS4-SBS22	0.578709	SBS4=1.00;SBS22=0.00		SBS8-SBS13	0.567944	SBS8=0.96;SBS13=0.04		SBS10a-SBS33	0.604638
SBS24-SBS34	0.598295	SBS24=0.94;SBS34=0.06		SBS24-SBS44	0.584257	SBS24=0.92;SBS44=0.08		SBS4-SBS17a	0.565809	SBS4=0.99;SBS17a=0.01		SBS10a-SBS57	0.57863	SBS10a=0.56;SBS57=0.44		SBS5-SBS40	0.596753	SBS5=0.00;SBS40=1.00		SBS8-SBS30	0.553557	SBS8=0.81;SBS30=0.19		SBS39-SBS40	0.553651	SBS39=0.00;SBS40=1.00		SBS11-SBS24	0.573362	SBS11=0.04;SBS24=0.96		SBS4-SBS50	0.563604	SBS4=0.88;SBS50=0.12		SBS40-SBS57	0.62342	SBS40=1.00;SBS57=0.00		SBS4-SBS34	0.578709	SBS4=1.00;SBS34=0.00		SBS20-SBS24	0.56771	SBS20=0.07;SBS24=0.93		SBS10a-SBS13	0.604231
SBS3-SBS8	0.597507	SBS3=0.44;SBS8=0.56		SBS22-SBS24	0.583879	SBS22=0.05;SBS24=0.95		SBS4-SBS27	0.565779	SBS4=0.99;SBS27=0.01		SBS32-SBS40	0.578624	SBS32=0.00;SBS40=1.00		SBS7a-SBS40	0.596753	SBS7a=0.00;SBS40=1.00		SBS6-SBS40	0.553062	SBS6=0.06;SBS40=0.94		SBS40-SBS41	0.553651	SBS40=1.00;SBS41=0.00		SBS24-SBS55	0.573096	SBS24=0.96;SBS55=0.04		SBS4-SBS15	0.563574	SBS4=0.92;SBS15=0.08		SBS40-SBS58	0.62342	SBS40=1.00;SBS58=0.00		SBS4-SBS35	0.578709	SBS4=1.00;SBS35=0.00		SBS7a-SBS24	0.567567	SBS7a=0.04;SBS24=0.96		SBS10a-SBS55	0.604019
SBS1-SBS4	0.597254	SBS1=0.06;SBS4=0.94		SBS24-SBS43	0.583761	SBS24=0.96;SBS43=0.04		SBS4-SBS48	0.565758	SBS4=1.00;SBS48=0.00		SBS40-SBS44	0.578618	SBS40=1.00;SBS44=0.00		SBS7b-SBS40	0.596753	SBS7b=0.00;SBS40=1.00		SBS4-SBS57	0.552522	SBS4=0.91;SBS57=0.09		SBS40-SBS43	0.553651	SBS40=1.00;SBS43=0.00		SBS23-SBS24	0.572986	SBS23=0.04;SBS24=0.96		SBS15-SBS40	0.563538	SBS15=0.04;SBS40=0.96		SBS40-SBS60	0.62342	SBS40=1.00;SBS60=0.00		SBS4-SBS38	0.578709	SBS4=1.00;SBS38=0.00		SBS8-SBS_MM1	0.567388	SBS8=0.91;SBS_MM1=0.09		SBS5-SBS24	0.603728
SBS37-SBS56	0.596787	SBS37=0.44;SBS56=0.56		SBS24-SBS28	0.58376	SBS24=0.97;SBS28=0.03		SBS4	0.5657	SBS4=1		SBS40	0.578618	SBS40=1		SBS7c-SBS40	0.596753	SBS7c=0.00;SBS40=1.00		SBS4-SBS46	0.552059	SBS4=0.89;SBS46=0.11		SBS40-SBS46	0.553651	SBS40=1.00;SBS46=0.00		SBS24-SBS27	0.572873	SBS24=0.97;SBS27=0.03		SBS40-SBS51	0.563346	SBS40=0.94;SBS51=0.06		SBS40-SBS84	0.62342	SBS40=1.00;SBS84=0.00		SBS4-SBS45	0.578709	SBS4=1.00;SBS45=0.00		SBS2-SBS24	0.56724	SBS2=0.03;SBS24=0.97		SBS10a-SBS17a	0.603278
SBS4-SBS85	0.596709	SBS4=0.88;SBS85=0.12		SBS8-SBS23	0.583519	SBS8=0.88;SBS23=0.12		SBS4-SBS20	0.5657	SBS4=1.00;SBS20=0.00		SBS2-SBS40	0.578618	SBS2=0.00;SBS40=1.00		SBS7d-SBS40	0.596753	SBS7d=0.00;SBS40=1.00		SBS1-SBS10a	0.551821	SBS1=0.25;SBS10a=0.75		SBS40-SBS54	0.553651	SBS40=1.00;SBS54=0.00		SBS24-SBS54	0.57284	SBS24=0.96;SBS54=0.04		SBS24-SBS39	0.563012	SBS24=0.80;SBS39=0.20		SBS40-SBS85	0.62342	SBS40=1.00;SBS85=0.00		SBS4-SBS49	0.578709	SBS4=1.00;SBS49=0.00		SBS7d-SBS24	0.56712	SBS7d=0.05;SBS24=0.95		SBS10a-SBS28	0.602708
SBS15-SBS24	0.596589	SBS15=0.07;SBS24=0.93		SBS17a-SBS24	0.583369	SBS17a=0.02;SBS24=0.98		SBS4-SBS22	0.5657	SBS4=1.00;SBS22=0.00		SBS3-SBS40	0.578618	SBS3=0.00;SBS40=1.00		SBS9-SBS40	0.596753	SBS9=0.00;SBS40=1.00		SBS15-SBS40	0.551165	SBS15=0.05;SBS40=0.95		SBS40-SBS55	0.553651	SBS40=1.00;SBS55=0.00		SBS6-SBS24	0.572818	SBS6=0.04;SBS24=0.96		SBS1-SBS24	0.562365	SBS1=0.06;SBS24=0.94		SBS40-SBS_MM1	0.62342	SBS40=1.00;SBS_MM1=0.00		SBS4-SBS53	0.578709	SBS4=1.00;SBS53=0.00		SBS19-SBS24	0.566983	SBS19=0.05;SBS24=0.95		SBS10a-SBS17b	0.602654
SBS4-SBS7d	0.596539	SBS4=0.92;SBS7d=0.08		SBS21-SBS24	0.583331	SBS21=0.04;SBS24=0.96		SBS4-SBS35	0.5657	SBS4=1.00;SBS35=0.00		SBS5-SBS40	0.578618	SBS5=0.00;SBS40=1.00		SBS11-SBS40	0.596753	SBS11=0.00;SBS40=1.00		SBS4-SBS_MM1	0.550955	SBS4=0.90;SBS_MM1=0.10		SBS40-SBS57	0.553651	SBS40=1.00;SBS57=0.00		SBS24-SBS49	0.572716	SBS24=0.98;SBS49=0.02		SBS11-SBS24	0.562169	SBS11=0.09;SBS24=0.91		SBS40	0.62342	SBS40=1		SBS4-SBS55	0.578709	SBS4=1.00;SBS55=0.00		SBS8-SBS19	0.566869	SBS8=0.95;SBS19=0.05		SBS8-SBS10b	0.602291
SBS4-SBS10b	0.596516	SBS4=0.94;SBS10b=0.06		SBS24-SBS55	0.58325	SBS24=0.97;SBS55=0.03		SBS4-SBS38	0.5657	SBS4=1.00;SBS38=0.00		SBS7a-SBS40	0.578618	SBS7a=0.00;SBS40=1.00		SBS12-SBS40	0.596753	SBS12=0.00;SBS40=1.00		SBS4-SBS7d	0.550869	SBS4=0.95;SBS7d=0.05		SBS40-SBS58	0.553651	SBS40=1.00;SBS58=0.00		SBS22-SBS24	0.572405	SBS22=0.03;SBS24=0.97		SBS40-SBS47	0.561874	SBS40=0.97;SBS47=0.03		SBS4-SBS8	0.623416	SBS4=0.61;SBS8=0.39		SBS4-SBS60	0.578709	SBS4=1.00;SBS60=0.00		SBS24-SBS54	0.566851	SBS24=0.95;SBS54=0.05		SBS10a-SBS60	0.602187
SBS24-SBS27	0.596254	SBS24=0.94;SBS27=0.06		SBS24-SBS48	0.58278	SBS24=0.99;SBS48=0.01		SBS4-SBS45	0.5657	SBS4=1.00;SBS45=0.00		SBS7b-SBS40	0.578618	SBS7b=0.00;SBS40=1.00		SBS13-SBS40	0.596753	SBS13=0.00;SBS40=1.00		SBS4-SBS13	0.55066	SBS4=0.96;SBS13=0.04		SBS40-SBS60	0.553651	SBS40=1.00;SBS60=0.00		SBS21-SBS24	0.572362	SBS21=0.03;SBS24=0.97		SBS40-SBS42	0.561616	SBS40=0.96;SBS42=0.04		SBS4-SBS57	0.62314	SBS4=0.85;SBS57=0.15		SBS5-SBS8	0.577103	SBS5=0.37;SBS8=0.63		SBS24-SBS34	0.566847	SBS24=0.96;SBS34=0.04		SBS8-SBS32	0.602154
SBS4-SBS47	0.596193	SBS4=0.90;SBS47=0.10		SBS24-SBS42	0.582778	SBS24=0.96;SBS42=0.04		SBS4-SBS49	0.5657	SBS4=1.00;SBS49=0.00		SBS7c-SBS40	0.578618	SBS7c=0.00;SBS40=1.00		SBS16-SBS40	0.596753	SBS16=0.00;SBS40=1.00		SBS10a-SBS57	0.550537	SBS10a=0.62;SBS57=0.38		SBS40-SBS84	0.553651	SBS40=1.00;SBS84=0.00		SBS24-SBS28	0.57233	SBS24=0.98;SBS28=0.02		SBS14-SBS59	0.561571	SBS14=0.62;SBS59=0.38		SBS4-SBS41	0.622401	SBS4=0.82;SBS41=0.18		SBS38-SBS40	0.576318	SBS38=0.04;SBS40=0.96		SBS8-SBS46	0.566828	SBS8=0.92;SBS46=0.08		SBS10a	0.601946
SBS1-SBS24	0.595996	SBS1=0.04;SBS24=0.96		SBS2-SBS8	0.582557	SBS2=0.06;SBS8=0.94		SBS4-SBS53	0.5657	SBS4=1.00;SBS53=0.00		SBS7d-SBS40	0.578618	SBS7d=0.00;SBS40=1.00		SBS17a-SBS40	0.596753	SBS17a=0.00;SBS40=1.00		SBS4-SBS39	0.550509	SBS4=0.88;SBS39=0.12		SBS40-SBS85	0.553651	SBS40=1.00;SBS85=0.00		SBS24-SBS60	0.572147	SBS24=0.99;SBS60=0.01		SBS40-SBS49	0.561518	SBS40=0.99;SBS49=0.01		SBS24-SBS25	0.62193	SBS24=0.52;SBS25=0.48		SBS10a-SBS51	0.576215	SBS10a=0.39;SBS51=0.61		SBS1-SBS8	0.566729	SBS1=0.03;SBS8=0.97		SBS24-SBS58	0.60113
SBS4-SBS26	0.595957	SBS4=0.89;SBS26=0.11		SBS17b-SBS24	0.582532	SBS17b=0.01;SBS24=0.99		SBS4-SBS55	0.5657	SBS4=1.00;SBS55=0.00		SBS9-SBS40	0.578618	SBS9=0.00;SBS40=1.00		SBS17b-SBS40	0.596753	SBS17b=0.00;SBS40=1.00		SBS4-SBS37	0.550298	SBS4=0.91;SBS37=0.09		SBS40-SBS_MM1	0.553651	SBS40=1.00;SBS_MM1=0.00		SBS17a-SBS24	0.572138	SBS17a=0.01;SBS24=0.99		SBS4-SBS44	0.561421	SBS4=0.89;SBS44=0.11		SBS4-SBS6	0.619155	SBS4=0.90;SBS6=0.10		SBS1-SBS40	0.575127	SBS1=0.03;SBS40=0.97		SBS24-SBS_MM1	0.566413	SBS24=0.93;SBS_MM1=0.07		SBS8-SBS58	0.60083
SBS24-SBS33	0.595904	SBS24=0.95;SBS33=0.05		SBS24-SBS84	0.582532	SBS24=0.98;SBS84=0.02		SBS4-SBS60	0.5657	SBS4=1.00;SBS60=0.00		SBS11-SBS40	0.578618	SBS11=0.00;SBS40=1.00		SBS19-SBS40	0.596753	SBS19=0.00;SBS40=1.00		SBS38-SBS40	0.550208	SBS38=0.04;SBS40=0.96		SBS56-SBS84	0.553102	SBS56=0.60;SBS84=0.40		SBS15-SBS24	0.572131	SBS15=0.02;SBS24=0.98		SBS24-SBS46	0.561188	SBS24=0.87;SBS46=0.13		SBS4-SBS12	0.61898	SBS4=0.86;SBS12=0.14		SBS8-SBS30	0.574927	SBS8=0.84;SBS30=0.16		SBS8-SBS38	0.566409	SBS8=0.96;SBS38=0.04		SBS6-SBS8	0.60023
SBS8-SBS58	0.595843	SBS8=0.82;SBS58=0.18		SBS6-SBS24	0.582479	SBS6=0.01;SBS24=0.99		SBS24-SBS59	0.565614	SBS24=0.87;SBS59=0.13		SBS12-SBS40	0.578618	SBS12=0.00;SBS40=1.00		SBS21-SBS40	0.596753	SBS21=0.00;SBS40=1.00		SBS3-SBS4	0.550199	SBS3=0.17;SBS4=0.83		SBS8-SBS52	0.553046	SBS8=0.90;SBS52=0.10		SBS24-SBS48	0.571929	SBS24=1.00;SBS48=0.00		SBS5-SBS8	0.561123	SBS5=0.36;SBS8=0.64		SBS4-SBS16	0.618761	SBS4=0.89;SBS16=0.11		SBS40-SBS48	0.574431	SBS40=0.98;SBS48=0.02		SBS8-SBS33	0.566368	SBS8=0.96;SBS33=0.04		SBS8-SBS44	0.599555
SBS24-SBS53	0.595725	SBS24=0.94;SBS53=0.06		SBS24	0.58241	SBS24=1		SBS10b-SBS40	0.564743	SBS10b=0.03;SBS40=0.97		SBS13-SBS40	0.578618	SBS13=0.00;SBS40=1.00		SBS22-SBS40	0.596753	SBS22=0.00;SBS40=1.00		SBS8-SBS52	0.550028	SBS8=0.87;SBS52=0.13		SBS38-SBS56	0.552773	SBS38=0.31;SBS56=0.69		SBS24-SBS42	0.571893	SBS24=0.99;SBS42=0.01		SBS34-SBS40	0.561026	SBS34=0.01;SBS40=0.99		SBS4-SBS50	0.618246	SBS4=0.87;SBS50=0.13		SBS40-SBS49	0.573696	SBS40=0.98;SBS49=0.02		SBS8-SBS49	0.566205	SBS8=0.97;SBS49=0.03		SBS3-SBS24	0.599041
SBS22-SBS24	0.595472	SBS22=0.07;SBS24=0.93		SBS15-SBS24	0.58241	SBS15=0.00;SBS24=1.00		SBS15-SBS40	0.563958	SBS15=0.04;SBS40=0.96		SBS16-SBS40	0.578618	SBS16=0.00;SBS40=1.00		SBS23-SBS40	0.596753	SBS23=0.00;SBS40=1.00		SBS4-SBS85	0.550015	SBS4=0.93;SBS85=0.07		SBS30-SBS56	0.551684	SBS30=0.38;SBS56=0.62		SBS17b-SBS24	0.571887	SBS17b=0.00;SBS24=1.00		SBS40-SBS50	0.560949	SBS40=0.98;SBS50=0.02		SBS4-SBS46	0.618041	SBS4=0.85;SBS46=0.15		SBS15-SBS40	0.573106	SBS15=0.03;SBS40=0.97		SBS8-SBS51	0.566157	SBS8=0.93;SBS51=0.07		SBS8-SBS9	0.598593
SBS4-SBS31	0.595375	SBS4=0.89;SBS31=0.11		SBS24-SBS60	0.58241	SBS24=1.00;SBS60=0.00		SBS1-SBS40	0.563671	SBS1=0.03;SBS40=0.97		SBS17a-SBS40	0.578618	SBS17a=0.00;SBS40=1.00		SBS26-SBS40	0.596753	SBS26=0.00;SBS40=1.00		SBS2-SBS10a	0.549636	SBS2=0.19;SBS10a=0.81		SBS8-SBS30	0.550394	SBS8=0.86;SBS30=0.14		SBS24	0.571884	SBS24=1		SBS40-SBS53	0.560924	SBS40=0.99;SBS53=0.01		SBS5-SBS8	0.617956	SBS5=0.40;SBS8=0.60		SBS25-SBS40	0.572634	SBS25=0.08;SBS40=0.92		SBS1-SBS24	0.566082	SBS1=0.03;SBS24=0.97		SBS24-SBS45	0.598389
SBS24-SBS35	0.595254	SBS24=0.90;SBS35=0.10		SBS8-SBS10b	0.581635	SBS8=0.92;SBS10b=0.08		SBS40-SBS49	0.562582	SBS40=0.98;SBS49=0.02		SBS17b-SBS40	0.578618	SBS17b=0.00;SBS40=1.00		SBS28-SBS40	0.596753	SBS28=0.00;SBS40=1.00		SBS4-SBS43	0.549629	SBS4=0.95;SBS43=0.05		SBS53-SBS56	0.550375	SBS53=0.33;SBS56=0.67		SBS24-SBS84	0.571884	SBS24=1.00;SBS84=0.00		SBS40-SBS48	0.560911	SBS40=0.99;SBS48=0.01		SBS2-SBS4	0.617722	SBS2=0.05;SBS4=0.95		SBS40-SBS51	0.57261	SBS40=0.96;SBS51=0.04		SBS8-SBS57	0.566071	SBS8=0.94;SBS57=0.06		SBS8-SBS15	0.597502
SBS21-SBS24	0.595078	SBS21=0.05;SBS24=0.95		SBS30-SBS56	0.579957	SBS30=0.48;SBS56=0.52		SBS10b-SBS24	0.562486	SBS10b=0.10;SBS24=0.90		SBS19-SBS40	0.578618	SBS19=0.00;SBS40=1.00		SBS30-SBS40	0.596753	SBS30=0.00;SBS40=1.00		SBS10b-SBS40	0.549239	SBS10b=0.03;SBS40=0.97		SBS35-SBS56	0.550222	SBS35=0.49;SBS56=0.51		SBS6-SBS8	0.56991	SBS6=0.12;SBS8=0.88		SBS13-SBS24	0.560875	SBS13=0.05;SBS24=0.95		SBS4-SBS19	0.617374	SBS4=0.91;SBS19=0.09		SBS10b-SBS40	0.572547	SBS10b=0.02;SBS40=0.98		SBS24-SBS27	0.566024	SBS24=0.97;SBS27=0.03		SBS8-SBS42	0.596126
SBS16-SBS56	0.595014	SBS16=0.32;SBS56=0.68		SBS8-SBS9	0.579816	SBS8=0.78;SBS9=0.22		SBS25-SBS40	0.562352	SBS25=0.10;SBS40=0.90		SBS20-SBS40	0.578618	SBS20=0.00;SBS40=1.00		SBS31-SBS40	0.596753	SBS31=0.00;SBS40=1.00		SBS25-SBS40	0.549176	SBS25=0.12;SBS40=0.88		SBS45-SBS56	0.548014	SBS45=0.35;SBS56=0.65		SBS10a-SBS51	0.569828	SBS10a=0.37;SBS51=0.63		SBS27-SBS40	0.560874	SBS27=0.01;SBS40=0.99		SBS5-SBS24	0.616975	SBS5=0.50;SBS24=0.50		SBS10a-SBS35	0.572427	SBS10a=0.35;SBS35=0.65		SBS24-SBS44	0.56589	SBS24=0.95;SBS44=0.05		SBS38-SBS40	0.594504
SBS24-SBS28	0.594938	SBS24=0.97;SBS28=0.03		SBS8-SBS42	0.578224	SBS8=0.84;SBS42=0.16		SBS5-SBS14	0.562255	SBS5=0.65;SBS14=0.35		SBS21-SBS40	0.578618	SBS21=0.00;SBS40=1.00		SBS32-SBS40	0.596753	SBS32=0.00;SBS40=1.00		SBS4-SBS34	0.549175	SBS4=0.97;SBS34=0.03		SBS44-SBS56	0.547541	SBS44=0.45;SBS56=0.55		SBS8-SBS32	0.569497	SBS8=0.84;SBS32=0.16		SBS32-SBS40	0.560871	SBS32=0.02;SBS40=0.98		SBS4-SBS26	0.616411	SBS4=0.88;SBS26=0.12		SBS6-SBS40	0.572123	SBS6=0.02;SBS40=0.98		SBS17a-SBS24	0.565728	SBS17a=0.02;SBS24=0.98		SBS8-SBS23	0.594337
SBS2-SBS4	0.594684	SBS2=0.04;SBS4=0.96		SBS52-SBS59	0.578121	SBS52=0.45;SBS59=0.55		SBS8-SBS30	0.562	SBS8=0.87;SBS30=0.13		SBS22-SBS40	0.578618	SBS22=0.00;SBS40=1.00		SBS33-SBS40	0.596753	SBS33=0.00;SBS40=1.00		SBS40-SBS51	0.548992	SBS40=0.94;SBS51=0.06		SBS31-SBS56	0.547319	SBS31=0.41;SBS56=0.59		SBS45-SBS56	0.56861	SBS45=0.34;SBS56=0.66		SBS35-SBS40	0.560629	SBS35=0.02;SBS40=0.98		SBS4-SBS23	0.61629	SBS4=0.92;SBS23=0.08		SBS40-SBS50	0.57209	SBS40=0.97;SBS50=0.03		SBS24-SBS43	0.565586	SBS24=0.97;SBS43=0.03		SBS9-SBS24	0.594263
SBS24-SBS43	0.59456	SBS24=0.95;SBS43=0.05		SBS6-SBS8	0.577474	SBS6=0.11;SBS8=0.89		SBS40-SBS51	0.561882	SBS40=0.96;SBS51=0.04		SBS23-SBS40	0.578618	SBS23=0.00;SBS40=1.00		SBS34-SBS40	0.596753	SBS34=0.00;SBS40=1.00		SBS4-SBS31	0.548948	SBS4=0.95;SBS31=0.05		SBS8-SBS42	0.546504	SBS8=0.81;SBS42=0.19		SBS56-SBS_MM1	0.566277	SBS56=0.55;SBS_MM1=0.45		SBS40	0.560503	SBS40=1		SBS1-SBS4	0.616099	SBS1=0.06;SBS4=0.94		SBS40-SBS42	0.571814	SBS40=0.97;SBS42=0.03		SBS24-SBS35	0.56553	SBS24=0.95;SBS35=0.05		SBS7b-SBS8	0.593839
SBS17a-SBS24	0.594199	SBS17a=0.03;SBS24=0.97		SBS8-SBS84	0.574749	SBS8=0.89;SBS84=0.11		SBS40-SBS48	0.561544	SBS40=0.99;SBS48=0.01		SBS26-SBS40	0.578618	SBS26=0.00;SBS40=1.00		SBS37-SBS40	0.596753	SBS37=0.00;SBS40=1.00		SBS4-SBS7c	0.548937	SBS4=0.96;SBS7c=0.04		SBS8-SBS32	0.546282	SBS8=0.85;SBS32=0.15		SBS19-SBS56	0.566254	SBS19=0.31;SBS56=0.69		SBS2-SBS40	0.560503	SBS2=0.00;SBS40=1.00		SBS3-SBS4	0.615943	SBS3=0.27;SBS4=0.73		SBS27-SBS40	0.571774	SBS27=0.01;SBS40=0.99		SBS22-SBS24	0.565522	SBS22=0.03;SBS24=0.97		SBS8-SBS11	0.59367
SBS24-SBS54	0.594087	SBS24=0.96;SBS54=0.04		SBS51-SBS56	0.574164	SBS51=0.54;SBS56=0.46		SBS40-SBS53	0.561292	SBS40=0.98;SBS53=0.02		SBS28-SBS40	0.578618	SBS28=0.00;SBS40=1.00		SBS39-SBS40	0.596753	SBS39=0.00;SBS40=1.00		SBS4-SBS33	0.548922	SBS4=0.97;SBS33=0.03		SBS8-SBS84	0.545089	SBS8=0.86;SBS84=0.14		SBS8-SBS9	0.565788	SBS8=0.79;SBS9=0.21		SBS3-SBS40	0.560503	SBS3=0.00;SBS40=1.00		SBS4-SBS7d	0.61585	SBS4=0.92;SBS7d=0.08		SBS40-SBS53	0.571558	SBS40=0.99;SBS53=0.01		SBS24-SBS48	0.565519	SBS24=0.99;SBS48=0.01		SBS8-SBS19	0.593193
SBS17b-SBS24	0.593805	SBS17b=0.02;SBS24=0.98		SBS8-SBS15	0.573822	SBS8=0.91;SBS15=0.09		SBS6-SBS40	0.561213	SBS6=0.02;SBS40=0.98		SBS30-SBS40	0.578618	SBS30=0.00;SBS40=1.00		SBS40-SBS41	0.596753	SBS40=1.00;SBS41=0.00		SBS4-SBS12	0.548897	SBS4=0.95;SBS12=0.05		SBS47-SBS56	0.544624	SBS47=0.37;SBS56=0.63		SBS10a-SBS35	0.56573	SBS10a=0.33;SBS35=0.67		SBS5-SBS40	0.560503	SBS5=0.00;SBS40=1.00		SBS4-SBS33	0.615614	SBS4=0.93;SBS33=0.07		SBS35-SBS40	0.571538	SBS35=0.02;SBS40=0.98		SBS21-SBS24	0.565468	SBS21=0.02;SBS24=0.98		SBS8-SBS51	0.592901
SBS24-SBS55	0.593792	SBS24=0.97;SBS55=0.03		SBS8-SBS31	0.573496	SBS8=0.87;SBS31=0.13		SBS24-SBS38	0.561084	SBS24=0.89;SBS38=0.11		SBS31-SBS40	0.578618	SBS31=0.00;SBS40=1.00		SBS40-SBS43	0.596753	SBS40=1.00;SBS43=0.00		SBS4-SBS21	0.548875	SBS4=0.97;SBS21=0.03		SBS19-SBS56	0.543498	SBS19=0.31;SBS56=0.69		SBS7b-SBS8	0.56557	SBS7b=0.10;SBS8=0.90		SBS7a-SBS40	0.560503	SBS7a=0.00;SBS40=1.00		SBS4-SBS84	0.615341	SBS4=0.91;SBS84=0.09		SBS40	0.571331	SBS40=1		SBS8-SBS54	0.565378	SBS8=0.96;SBS54=0.04		SBS8-SBS45	0.592896
SBS7a-SBS56	0.593614	SBS7a=0.23;SBS56=0.77		SBS3-SBS8	0.572283	SBS3=0.29;SBS8=0.71		SBS8-SBS10b	0.56094	SBS8=0.92;SBS10b=0.08		SBS33-SBS40	0.578618	SBS33=0.00;SBS40=1.00		SBS40-SBS44	0.596753	SBS40=1.00;SBS44=0.00		SBS4-SBS54	0.548771	SBS4=0.97;SBS54=0.03		SBS6-SBS8	0.543298	SBS6=0.11;SBS8=0.89		SBS14-SBS56	0.565089	SBS14=0.39;SBS56=0.61		SBS7b-SBS40	0.560503	SBS7b=0.00;SBS40=1.00		SBS4-SBS85	0.615284	SBS4=0.89;SBS85=0.11		SBS2-SBS40	0.571331	SBS2=0.00;SBS40=1.00		SBS24-SBS28	0.565342	SBS24=0.99;SBS28=0.01		SBS8-SBS84	0.592448
SBS3-SBS14	0.593274	SBS3=0.80;SBS14=0.20		SBS8-SBS44	0.572253	SBS8=0.88;SBS44=0.12		SBS27-SBS40	0.560782	SBS27=0.01;SBS40=0.99		SBS34-SBS40	0.578618	SBS34=0.00;SBS40=1.00		SBS40-SBS46	0.596753	SBS40=1.00;SBS46=0.00		SBS4-SBS16	0.548674	SBS4=0.97;SBS16=0.03		SBS8-SBS44	0.542008	SBS8=0.84;SBS44=0.16		SBS44-SBS56	0.564938	SBS44=0.42;SBS56=0.58		SBS7c-SBS40	0.560503	SBS7c=0.00;SBS40=1.00		SBS4-SBS11	0.615188	SBS4=0.92;SBS11=0.08		SBS3-SBS40	0.571331	SBS3=0.00;SBS40=1.00		SBS11-SBS24	0.565319	SBS11=0.02;SBS24=0.98		SBS1-SBS8	0.592048
SBS14-SBS56	0.593073	SBS14=0.34;SBS56=0.66		SBS56-SBS58	0.572009	SBS56=0.48;SBS58=0.52		SBS40-SBS42	0.560619	SBS40=0.98;SBS42=0.02		SBS37-SBS40	0.578618	SBS37=0.00;SBS40=1.00		SBS40-SBS54	0.596753	SBS40=1.00;SBS54=0.00		SBS4-SBS28	0.548577	SBS4=0.98;SBS28=0.02		SBS8-SBS10b	0.540808	SBS8=0.93;SBS10b=0.07		SBS8-SBS15	0.564701	SBS8=0.90;SBS15=0.10		SBS7d-SBS40	0.560503	SBS7d=0.00;SBS40=1.00		SBS4-SBS7a	0.615147	SBS4=0.94;SBS7a=0.06		SBS5-SBS40	0.571331	SBS5=0.00;SBS40=1.00		SBS8-SBS48	0.565288	SBS8=0.98;SBS48=0.02		SBS8-SBS13	0.591181
SBS24-SBS49	0.593054	SBS24=0.99;SBS49=0.01		SBS8-SBS46	0.571286	SBS8=0.87;SBS46=0.13		SBS40-SBS50	0.56027	SBS40=0.99;SBS50=0.01		SBS39-SBS40	0.578618	SBS39=0.00;SBS40=1.00		SBS40-SBS55	0.596753	SBS40=1.00;SBS55=0.00		SBS4-SBS27	0.548432	SBS4=0.98;SBS27=0.02		SBS8-SBS23	0.53991	SBS8=0.91;SBS23=0.09		SBS6-SBS56	0.564647	SBS6=0.33;SBS56=0.67		SBS9-SBS40	0.560503	SBS9=0.00;SBS40=1.00		SBS4-SBS7b	0.615113	SBS4=0.93;SBS7b=0.07		SBS7a-SBS40	0.571331	SBS7a=0.00;SBS40=1.00		SBS2-SBS8	0.565173	SBS2=0.02;SBS8=0.98		SBS7a-SBS8	0.591007
SBS24-SBS48	0.593017	SBS24=0.99;SBS48=0.01		SBS8-SBS_MM1	0.57124	SBS8=0.87;SBS_MM1=0.13		SBS40-SBS47	0.560265	SBS40=0.99;SBS47=0.01		SBS40-SBS41	0.578618	SBS40=1.00;SBS41=0.00		SBS40-SBS57	0.596753	SBS40=1.00;SBS57=0.00		SBS4-SBS55	0.548362	SBS4=0.98;SBS55=0.02		SBS8-SBS58	0.539765	SBS8=0.87;SBS58=0.13		SBS7b-SBS56	0.564372	SBS7b=0.30;SBS56=0.70		SBS11-SBS40	0.560503	SBS11=0.00;SBS40=1.00		SBS4-SBS44	0.614819	SBS4=0.88;SBS44=0.12		SBS7b-SBS40	0.571331	SBS7b=0.00;SBS40=1.00		SBS24-SBS55	0.565097	SBS24=0.99;SBS55=0.01		SBS24-SBS50	0.59079
SBS24-SBS60	0.592938	SBS24=0.99;SBS60=0.01		SBS8-SBS50	0.570886	SBS8=0.88;SBS50=0.12		SBS35-SBS40	0.560241	SBS35=0.01;SBS40=0.99		SBS40-SBS43	0.578618	SBS40=1.00;SBS43=0.00		SBS40-SBS58	0.596753	SBS40=1.00;SBS58=0.00		SBS4-SBS26	0.548322	SBS4=0.97;SBS26=0.03		SBS8-SBS19	0.539643	SBS8=0.91;SBS19=0.09		SBS56-SBS84	0.563385	SBS56=0.65;SBS84=0.35		SBS12-SBS40	0.560503	SBS12=0.00;SBS40=1.00		SBS4-SBS15	0.614713	SBS4=0.93;SBS15=0.07		SBS7c-SBS40	0.571331	SBS7c=0.00;SBS40=1.00		SBS23-SBS24	0.565074	SBS23=0.00;SBS24=1.00		SBS40-SBS51	0.59071
SBS4-SBS7c	0.592881	SBS4=0.94;SBS7c=0.06		SBS31-SBS56	0.570461	SBS31=0.51;SBS56=0.49		SBS40	0.560223	SBS40=1		SBS40-SBS46	0.578618	SBS40=1.00;SBS46=0.00		SBS40-SBS60	0.596753	SBS40=1.00;SBS60=0.00		SBS4-SBS17b	0.548187	SBS4=0.99;SBS17b=0.01		SBS56-SBS_MM1	0.539572	SBS56=0.57;SBS_MM1=0.43		SBS46-SBS56	0.563218	SBS46=0.43;SBS56=0.57		SBS13-SBS40	0.560503	SBS13=0.00;SBS40=1.00		SBS4-SBS47	0.613822	SBS4=0.91;SBS47=0.09		SBS7d-SBS40	0.571331	SBS7d=0.00;SBS40=1.00		SBS17b-SBS24	0.565072	SBS17b=0.00;SBS24=1.00		SBS8-SBS_MM1	0.590313
SBS24	0.592827	SBS24=1		SBS8-SBS57	0.569997	SBS8=0.91;SBS57=0.09		SBS2-SBS40	0.560223	SBS2=0.00;SBS40=1.00		SBS40-SBS47	0.578618	SBS40=1.00;SBS47=0.00		SBS40-SBS84	0.596753	SBS40=1.00;SBS84=0.00		SBS4-SBS60	0.548024	SBS4=0.99;SBS60=0.01		SBS8-SBS15	0.539505	SBS8=0.91;SBS15=0.09		SBS8-SBS10b	0.563066	SBS8=0.93;SBS10b=0.07		SBS16-SBS40	0.560503	SBS16=0.00;SBS40=1.00		SBS4-SBS39	0.613746	SBS4=0.84;SBS39=0.16		SBS9-SBS40	0.571331	SBS9=0.00;SBS40=1.00		SBS15-SBS24	0.565071	SBS15=0.00;SBS24=1.00		SBS2-SBS8	0.58959
SBS4-SBS21	0.592769	SBS4=0.94;SBS21=0.06		SBS8-SBS51	0.569899	SBS8=0.89;SBS51=0.11		SBS3-SBS40	0.560223	SBS3=0.00;SBS40=1.00		SBS40-SBS53	0.578618	SBS40=1.00;SBS53=0.00		SBS40-SBS85	0.596753	SBS40=1.00;SBS85=0.00		SBS4	0.547912	SBS4=1		SBS23-SBS56	0.539284	SBS23=0.30;SBS56=0.70		SBS8-SBS23	0.562526	SBS8=0.91;SBS23=0.09		SBS17a-SBS40	0.560503	SBS17a=0.00;SBS40=1.00		SBS4-SBS31	0.613537	SBS4=0.90;SBS31=0.10		SBS11-SBS40	0.571331	SBS11=0.00;SBS40=1.00		SBS24	0.565071	SBS24=1		SBS8-SBS50	0.589299
SBS4-SBS28	0.592488	SBS4=0.96;SBS28=0.04		SBS1-SBS8	0.569611	SBS1=0.05;SBS8=0.95		SBS5-SBS40	0.560223	SBS5=0.00;SBS40=1.00		SBS40-SBS54	0.578618	SBS40=1.00;SBS54=0.00		SBS40-SBS_MM1	0.596753	SBS40=1.00;SBS_MM1=0.00		SBS4-SBS17a	0.547912	SBS4=1.00;SBS17a=0.00		SBS8-SBS11	0.538855	SBS8=0.91;SBS11=0.09		SBS1-SBS8	0.562497	SBS1=0.07;SBS8=0.93		SBS17b-SBS40	0.560503	SBS17b=0.00;SBS40=1.00		SBS4-SBS42	0.613463	SBS4=0.89;SBS42=0.11		SBS12-SBS40	0.571331	SBS12=0.00;SBS40=1.00		SBS24-SBS42	0.565071	SBS24=1.00;SBS42=0.00		SBS8-SBS46	0.589198
SBS7b-SBS8	0.591927	SBS7b=0.11;SBS8=0.89		SBS50-SBS59	0.569434	SBS50=0.61;SBS59=0.39		SBS7a-SBS40	0.560223	SBS7a=0.00;SBS40=1.00		SBS40-SBS55	0.578618	SBS40=1.00;SBS55=0.00		SBS10a-SBS37	0.596553	SBS10a=0.51;SBS37=0.49		SBS4-SBS20	0.547912	SBS4=1.00;SBS20=0.00		SBS7a-SBS8	0.538267	SBS7a=0.07;SBS8=0.93		SBS8-SBS19	0.562334	SBS8=0.91;SBS19=0.09		SBS19-SBS40	0.560503	SBS19=0.00;SBS40=1.00		SBS4-SBS13	0.613208	SBS4=0.96;SBS13=0.04		SBS13-SBS40	0.571331	SBS13=0.00;SBS40=1.00		SBS24-SBS60	0.565071	SBS24=1.00;SBS60=0.00		SBS8-SBS31	0.588995
SBS4-SBS33	0.5918	SBS4=0.96;SBS33=0.04		SBS8-SBS25	0.56932	SBS8=0.80;SBS25=0.20		SBS7b-SBS40	0.560223	SBS7b=0.00;SBS40=1.00		SBS40-SBS57	0.578618	SBS40=1.00;SBS57=0.00		SBS10a-SBS57	0.595952	SBS10a=0.60;SBS57=0.40		SBS4-SBS22	0.547912	SBS4=1.00;SBS22=0.00		SBS6-SBS56	0.537735	SBS6=0.31;SBS56=0.69		SBS8-SBS42	0.561953	SBS8=0.85;SBS42=0.15		SBS20-SBS40	0.560503	SBS20=0.00;SBS40=1.00		SBS4-SBS_MM1	0.612616	SBS4=0.90;SBS_MM1=0.10		SBS16-SBS40	0.571331	SBS16=0.00;SBS40=1.00		SBS24-SBS84	0.565071	SBS24=1.00;SBS84=0.00		SBS1-SBS40	0.588957
SBS45-SBS56	0.591767	SBS45=0.28;SBS56=0.72		SBS8-SBS54	0.568246	SBS8=0.94;SBS54=0.06		SBS7c-SBS40	0.560223	SBS7c=0.00;SBS40=1.00		SBS40-SBS58	0.578618	SBS40=1.00;SBS58=0.00		SBS10a-SBS12	0.595934	SBS10a=0.57;SBS12=0.43		SBS4-SBS35	0.547912	SBS4=1.00;SBS35=0.00		SBS20-SBS56	0.537663	SBS20=0.33;SBS56=0.67		SBS8-SBS13	0.561894	SBS8=0.94;SBS13=0.06		SBS21-SBS40	0.560503	SBS21=0.00;SBS40=1.00		SBS4-SBS54	0.61206	SBS4=0.94;SBS54=0.06		SBS17a-SBS40	0.571331	SBS17a=0.00;SBS40=1.00		SBS6-SBS24	0.565071	SBS6=0.00;SBS24=1.00		SBS8-SBS48	0.588904
SBS4-SBS34	0.591351	SBS4=0.96;SBS34=0.04		SBS8-SBS16	0.568163	SBS8=0.93;SBS16=0.07		SBS7d-SBS40	0.560223	SBS7d=0.00;SBS40=1.00		SBS40-SBS60	0.578618	SBS40=1.00;SBS60=0.00		SBS10a-SBS23	0.595686	SBS10a=0.67;SBS23=0.33		SBS4-SBS38	0.547912	SBS4=1.00;SBS38=0.00		SBS10a-SBS45	0.537592	SBS10a=0.48;SBS45=0.52		SBS23-SBS56	0.561714	SBS23=0.30;SBS56=0.70		SBS22-SBS40	0.560503	SBS22=0.00;SBS40=1.00		SBS4-SBS21	0.611318	SBS4=0.95;SBS21=0.05		SBS17b-SBS40	0.571331	SBS17b=0.00;SBS40=1.00		SBS8-SBS50	0.564972	SBS8=0.95;SBS50=0.05		SBS3-SBS8	0.588818
SBS4-SBS17b	0.591031	SBS4=0.97;SBS17b=0.03		SBS8-SBS13	0.568021	SBS8=0.96;SBS13=0.04		SBS9-SBS40	0.560223	SBS9=0.00;SBS40=1.00		SBS40-SBS84	0.578618	SBS40=1.00;SBS84=0.00		SBS24-SBS51	0.595599	SBS24=0.76;SBS51=0.24		SBS4-SBS45	0.547912	SBS4=1.00;SBS45=0.00		SBS11-SBS56	0.537436	SBS11=0.29;SBS56=0.71		SBS47-SBS56	0.561443	SBS47=0.35;SBS56=0.65		SBS23-SBS40	0.560503	SBS23=0.00;SBS40=1.00		SBS5-SBS14	0.611049	SBS5=0.70;SBS14=0.30		SBS19-SBS40	0.571331	SBS19=0.00;SBS40=1.00		SBS40-SBS49	0.564823	SBS40=0.97;SBS49=0.03		SBS8-SBS57	0.588804
SBS4-SBS43	0.590718	SBS4=0.96;SBS43=0.04		SBS8-SBS39	0.567491	SBS8=0.87;SBS39=0.13		SBS11-SBS40	0.560223	SBS11=0.00;SBS40=1.00		SBS40-SBS85	0.578618	SBS40=1.00;SBS85=0.00		SBS24-SBS38	0.594663	SBS24=0.86;SBS38=0.14		SBS4-SBS48	0.547912	SBS4=1.00;SBS48=0.00		SBS8-SBS9	0.537366	SBS8=0.83;SBS9=0.17		SBS8-SBS11	0.561258	SBS8=0.91;SBS11=0.09		SBS26-SBS40	0.560503	SBS26=0.00;SBS40=1.00		SBS4-SBS28	0.610908	SBS4=0.97;SBS28=0.03		SBS20-SBS40	0.571331	SBS20=0.00;SBS40=1.00		SBS8-SBS39	0.564792	SBS8=0.92;SBS39=0.08		SBS8-SBS38	0.588766
SBS4-SBS54	0.590618	SBS4=0.96;SBS54=0.04		SBS8-SBS37	0.567418	SBS8=0.90;SBS37=0.10		SBS12-SBS40	0.560223	SBS12=0.00;SBS40=1.00		SBS40-SBS_MM1	0.578618	SBS40=1.00;SBS_MM1=0.00		SBS10a-SBS49	0.594487	SBS10a=0.78;SBS49=0.22		SBS4-SBS49	0.547912	SBS4=1.00;SBS49=0.00		SBS2-SBS8	0.536834	SBS2=0.04;SBS8=0.96		SBS8-SBS44	0.561096	SBS8=0.86;SBS44=0.14		SBS28-SBS40	0.560503	SBS28=0.00;SBS40=1.00		SBS8-SBS59	0.610213	SBS8=0.89;SBS59=0.11		SBS21-SBS40	0.571331	SBS21=0.00;SBS40=1.00		SBS8-SBS16	0.564752	SBS8=0.96;SBS16=0.04		SBS8-SBS33	0.588591
SBS12-SBS56	0.590376	SBS12=0.35;SBS56=0.65		SBS5-SBS14	0.567391	SBS5=0.75;SBS14=0.25		SBS13-SBS40	0.560223	SBS13=0.00;SBS40=1.00		SBS4-SBS7b	0.578316	SBS4=0.91;SBS7b=0.09		SBS6-SBS10a	0.593996	SBS6=0.34;SBS10a=0.66		SBS4-SBS53	0.547912	SBS4=1.00;SBS53=0.00		SBS14-SBS56	0.53649	SBS14=0.35;SBS56=0.65		SBS8-SBS_MM1	0.561063	SBS8=0.85;SBS_MM1=0.15		SBS30-SBS40	0.560503	SBS30=0.00;SBS40=1.00		SBS4-SBS7c	0.610102	SBS4=0.96;SBS7c=0.04		SBS22-SBS40	0.571331	SBS22=0.00;SBS40=1.00		SBS8-SBS37	0.564587	SBS8=0.95;SBS37=0.05		SBS8-SBS39	0.588515
SBS4-SBS17a	0.590081	SBS4=0.98;SBS17a=0.02		SBS8-SBS45	0.567376	SBS8=0.94;SBS45=0.06		SBS16-SBS40	0.560223	SBS16=0.00;SBS40=1.00		SBS4-SBS15	0.578148	SBS4=0.91;SBS15=0.09		SBS2-SBS10a	0.59315	SBS2=0.20;SBS10a=0.80		SBS40-SBS42	0.547536	SBS40=0.95;SBS42=0.05		SBS10a-SBS42	0.53633	SBS10a=0.37;SBS42=0.63		SBS56-SBS57	0.560765	SBS56=0.64;SBS57=0.36		SBS31-SBS40	0.560503	SBS31=0.00;SBS40=1.00		SBS4-SBS34	0.609265	SBS4=0.98;SBS34=0.02		SBS23-SBS40	0.571331	SBS23=0.00;SBS40=1.00		SBS8-SBS53	0.564501	SBS8=0.97;SBS53=0.03		SBS8-SBS25	0.588236
SBS25-SBS52	0.589844	SBS25=0.80;SBS52=0.20		SBS8-SBS33	0.567089	SBS8=0.96;SBS33=0.04		SBS17a-SBS40	0.560223	SBS17a=0.00;SBS40=1.00		SBS10a-SBS15	0.577678	SBS10a=0.64;SBS15=0.36		SBS10a-SBS19	0.592735	SBS10a=0.69;SBS19=0.31		SBS10a-SBS85	0.547395	SBS10a=0.62;SBS85=0.38		SBS8-SBS_MM1	0.536028	SBS8=0.87;SBS_MM1=0.13		SBS8-SBS58	0.560509	SBS8=0.88;SBS58=0.12		SBS33-SBS40	0.560503	SBS33=0.00;SBS40=1.00		SBS8-SBS52	0.609214	SBS8=0.88;SBS52=0.12		SBS26-SBS40	0.571331	SBS26=0.00;SBS40=1.00		SBS8-SBS26	0.564381	SBS8=0.96;SBS26=0.04		SBS8-SBS28	0.588216
SBS4-SBS55	0.589674	SBS4=0.98;SBS55=0.02		SBS8-SBS53	0.56708	SBS8=0.95;SBS53=0.05		SBS17b-SBS40	0.560223	SBS17b=0.00;SBS40=1.00		SBS4-SBS84	0.577569	SBS4=0.89;SBS84=0.11		SBS10a-SBS85	0.59185	SBS10a=0.60;SBS85=0.40		SBS27-SBS40	0.547384	SBS27=0.02;SBS40=0.98		SBS8-SBS45	0.535506	SBS8=0.92;SBS45=0.08		SBS10a-SBS39	0.560405	SBS10a=0.28;SBS39=0.72		SBS37-SBS40	0.560503	SBS37=0.00;SBS40=1.00		SBS4-SBS43	0.609193	SBS4=0.98;SBS43=0.02		SBS28-SBS40	0.571331	SBS28=0.00;SBS40=1.00		SBS8-SBS28	0.564097	SBS8=0.99;SBS28=0.01		SBS8-SBS37	0.588103
SBS4-SBS27	0.589493	SBS4=0.98;SBS27=0.02		SBS8-SBS26	0.566833	SBS8=0.93;SBS26=0.07		SBS19-SBS40	0.560223	SBS19=0.00;SBS40=1.00		SBS6-SBS10a	0.577405	SBS6=0.38;SBS10a=0.62		SBS5-SBS8	0.591245	SBS5=0.39;SBS8=0.61		SBS40-SBS47	0.547185	SBS40=0.97;SBS47=0.03		SBS7b-SBS8	0.535201	SBS7b=0.07;SBS8=0.93		SBS9-SBS56	0.560248	SBS9=0.49;SBS56=0.51		SBS39-SBS40	0.560503	SBS39=0.00;SBS40=1.00		SBS4-SBS17b	0.608984	SBS4=0.99;SBS17b=0.01		SBS30-SBS40	0.571331	SBS30=0.00;SBS40=1.00		SBS8-SBS12	0.564034	SBS8=0.97;SBS12=0.03		SBS8-SBS20	0.588083
SBS56-SBS85	0.589414	SBS56=0.65;SBS85=0.35		SBS8-SBS38	0.566799	SBS8=0.96;SBS38=0.04		SBS20-SBS40	0.560223	SBS20=0.00;SBS40=1.00		SBS4-SBS19	0.577126	SBS4=0.91;SBS19=0.09		SBS24-SBS50	0.591132	SBS24=0.78;SBS50=0.22		SBS40-SBS49	0.547125	SBS40=0.99;SBS49=0.01		SBS46-SBS56	0.534889	SBS46=0.39;SBS56=0.61		SBS15-SBS56	0.560068	SBS15=0.29;SBS56=0.71		SBS40-SBS41	0.560503	SBS40=1.00;SBS41=0.00		SBS4-SBS17a	0.608935	SBS4=0.99;SBS17a=0.01		SBS31-SBS40	0.571331	SBS31=0.00;SBS40=1.00		SBS3-SBS8	0.563961	SBS3=0.07;SBS8=0.93		SBS8-SBS16	0.587917
SBS4-SBS60	0.589286	SBS4=0.99;SBS60=0.01		SBS8-SBS12	0.566062	SBS8=0.93;SBS12=0.07		SBS21-SBS40	0.560223	SBS21=0.00;SBS40=1.00		SBS4-SBS50	0.576696	SBS4=0.87;SBS50=0.13		SBS8-SBS30	0.590355	SBS8=0.82;SBS30=0.18		SBS40-SBS50	0.54698	SBS40=0.97;SBS50=0.03		SBS15-SBS56	0.534576	SBS15=0.27;SBS56=0.73		SBS8-SBS84	0.559575	SBS8=0.90;SBS84=0.10		SBS40-SBS43	0.560503	SBS40=1.00;SBS43=0.00		SBS4-SBS55	0.608865	SBS4=0.99;SBS55=0.01		SBS32-SBS40	0.571331	SBS32=0.00;SBS40=1.00		SBS8-SBS21	0.563933	SBS8=0.98;SBS21=0.02		SBS8-SBS49	0.587879
SBS4	0.589102	SBS4=1		SBS8-SBS28	0.56541	SBS8=0.97;SBS28=0.03		SBS22-SBS40	0.560223	SBS22=0.00;SBS40=1.00		SBS4-SBS7a	0.576187	SBS4=0.93;SBS7a=0.07		SBS7a-SBS24	0.589675	SBS7a=0.12;SBS24=0.88		SBS40-SBS48	0.546603	SBS40=0.99;SBS48=0.01		SBS8-SBS51	0.534135	SBS8=0.89;SBS51=0.11		SBS11-SBS56	0.559551	SBS11=0.29;SBS56=0.71		SBS40-SBS44	0.560503	SBS40=1.00;SBS44=0.00		SBS4-SBS27	0.608695	SBS4=1.00;SBS27=0.00		SBS33-SBS40	0.571331	SBS33=0.00;SBS40=1.00		SBS8-SBS31	0.563837	SBS8=0.98;SBS31=0.02		SBS8-SBS17b	0.587864
SBS4-SBS20	0.589102	SBS4=1.00;SBS20=0.00		SBS8-SBS49	0.565292	SBS8=0.98;SBS49=0.02		SBS23-SBS40	0.560223	SBS23=0.00;SBS40=1.00		SBS4-SBS42	0.576099	SBS4=0.86;SBS42=0.14		SBS10a-SBS26	0.589618	SBS10a=0.63;SBS26=0.37		SBS20-SBS40	0.546549	SBS20=0.02;SBS40=0.98		SBS8-SBS33	0.5335	SBS8=0.95;SBS33=0.05		SBS3-SBS8	0.55936	SBS3=0.29;SBS8=0.71		SBS40-SBS46	0.560503	SBS40=1.00;SBS46=0.00		SBS4	0.608694	SBS4=1		SBS34-SBS40	0.571331	SBS34=0.00;SBS40=1.00		SBS8-SBS17b	0.563662	SBS8=0.99;SBS17b=0.01		SBS24-SBS38	0.58784
SBS4-SBS22	0.589102	SBS4=1.00;SBS22=0.00		SBS8-SBS48	0.565124	SBS8=0.98;SBS48=0.02		SBS26-SBS40	0.560223	SBS26=0.00;SBS40=1.00		SBS4-SBS41	0.575965	SBS4=0.86;SBS41=0.14		SBS24-SBS59	0.589549	SBS24=0.87;SBS59=0.13		SBS40-SBS44	0.546546	SBS40=0.97;SBS44=0.03		SBS3-SBS8	0.532834	SBS3=0.22;SBS8=0.78		SBS7a-SBS8	0.558921	SBS7a=0.06;SBS8=0.94		SBS40-SBS54	0.560503	SBS40=1.00;SBS54=0.00		SBS4-SBS20	0.608694	SBS4=1.00;SBS20=0.00		SBS37-SBS40	0.571331	SBS37=0.00;SBS40=1.00		SBS8-SBS25	0.563636	SBS8=0.98;SBS25=0.02		SBS8-SBS21	0.587615
SBS4-SBS35	0.589102	SBS4=1.00;SBS35=0.00		SBS8-SBS47	0.56511	SBS8=0.95;SBS47=0.05		SBS28-SBS40	0.560223	SBS28=0.00;SBS40=1.00		SBS10a-SBS16	0.575944	SBS10a=0.61;SBS16=0.39		SBS24-SBS58	0.588346	SBS24=0.80;SBS58=0.20		SBS10a-SBS27	0.546526	SBS10a=0.75;SBS27=0.25		SBS1-SBS8	0.532469	SBS1=0.04;SBS8=0.96		SBS8-SBS39	0.558669	SBS8=0.82;SBS39=0.18		SBS40-SBS55	0.560503	SBS40=1.00;SBS55=0.00		SBS4-SBS22	0.608694	SBS4=1.00;SBS22=0.00		SBS39-SBS40	0.571331	SBS39=0.00;SBS40=1.00		SBS8-SBS20	0.563594	SBS8=0.99;SBS20=0.01		SBS8-SBS47	0.587602
SBS4-SBS38	0.589102	SBS4=1.00;SBS38=0.00		SBS7d-SBS8	0.564801	SBS7d=0.03;SBS8=0.97		SBS30-SBS40	0.560223	SBS30=0.00;SBS40=1.00		SBS1-SBS4	0.575339	SBS1=0.06;SBS4=0.94		SBS10a-SBS54	0.58648	SBS10a=0.74;SBS54=0.26		SBS32-SBS40	0.546172	SBS32=0.01;SBS40=0.99		SBS8-SBS39	0.532284	SBS8=0.87;SBS39=0.13		SBS10a-SBS38	0.558051	SBS10a=0.54;SBS38=0.46		SBS40-SBS57	0.560503	SBS40=1.00;SBS57=0.00		SBS4-SBS35	0.608694	SBS4=1.00;SBS35=0.00		SBS40-SBS41	0.571331	SBS40=1.00;SBS41=0.00		SBS7d-SBS8	0.563568	SBS7d=0.00;SBS8=1.00		SBS8-SBS54	0.587527
SBS4-SBS45	0.589102	SBS4=1.00;SBS45=0.00		SBS8-SBS41	0.564522	SBS8=0.95;SBS41=0.05		SBS31-SBS40	0.560223	SBS31=0.00;SBS40=1.00		SBS4-SBS37	0.575257	SBS4=0.86;SBS37=0.14		SBS24-SBS30	0.585809	SBS24=0.84;SBS30=0.16		SBS35-SBS40	0.546036	SBS35=0.00;SBS40=1.00		SBS8-SBS13	0.532019	SBS8=0.96;SBS13=0.04		SBS8-SBS57	0.557789	SBS8=0.90;SBS57=0.10		SBS40-SBS58	0.560503	SBS40=1.00;SBS58=0.00		SBS4-SBS38	0.608694	SBS4=1.00;SBS38=0.00		SBS40-SBS43	0.571331	SBS40=1.00;SBS43=0.00		SBS7c-SBS8	0.563566	SBS7c=0.00;SBS8=1.00		SBS8-SBS41	0.587525
SBS4-SBS48	0.589102	SBS4=1.00;SBS48=0.00		SBS8-SBS21	0.564426	SBS8=0.97;SBS21=0.03		SBS32-SBS40	0.560223	SBS32=0.00;SBS40=1.00		SBS10a-SBS53	0.575151	SBS10a=0.67;SBS53=0.33		SBS24-SBS47	0.585426	SBS24=0.83;SBS47=0.17		SBS40	0.546034	SBS40=1		SBS7a-SBS56	0.531968	SBS7a=0.21;SBS56=0.79		SBS8-SBS45	0.556752	SBS8=0.92;SBS45=0.08		SBS40-SBS60	0.560503	SBS40=1.00;SBS60=0.00		SBS4-SBS45	0.608694	SBS4=1.00;SBS45=0.00		SBS40-SBS44	0.571331	SBS40=1.00;SBS44=0.00		SBS8	0.563566	SBS8=1		SBS7d-SBS8	0.587439
SBS4-SBS49	0.589102	SBS4=1.00;SBS49=0.00		SBS8-SBS17b	0.563852	SBS8=0.99;SBS17b=0.01		SBS33-SBS40	0.560223	SBS33=0.00;SBS40=1.00		SBS4-SBS46	0.5747	SBS4=0.88;SBS46=0.12		SBS10a-SBS33	0.585308	SBS10a=0.79;SBS33=0.21		SBS2-SBS40	0.546034	SBS2=0.00;SBS40=1.00		SBS8-SBS50	0.53188	SBS8=0.92;SBS50=0.08		SBS10a-SBS45	0.556497	SBS10a=0.48;SBS45=0.52		SBS40-SBS84	0.560503	SBS40=1.00;SBS84=0.00		SBS4-SBS48	0.608694	SBS4=1.00;SBS48=0.00		SBS40-SBS46	0.571331	SBS40=1.00;SBS46=0.00		SBS8-SBS17a	0.563566	SBS8=1.00;SBS17a=0.00		SBS8-SBS26	0.587391
SBS4-SBS53	0.589102	SBS4=1.00;SBS53=0.00		SBS8-SBS20	0.563642	SBS8=0.98;SBS20=0.02		SBS34-SBS40	0.560223	SBS34=0.00;SBS40=1.00		SBS2-SBS4	0.574644	SBS2=0.04;SBS4=0.96		SBS1-SBS10a	0.585203	SBS1=0.18;SBS10a=0.82		SBS3-SBS40	0.546034	SBS3=0.00;SBS40=1.00		SBS10a-SBS38	0.53163	SBS10a=0.56;SBS38=0.44		SBS20-SBS56	0.556038	SBS20=0.30;SBS56=0.70		SBS40-SBS85	0.560503	SBS40=1.00;SBS85=0.00		SBS4-SBS49	0.608694	SBS4=1.00;SBS49=0.00		SBS40-SBS47	0.571331	SBS40=1.00;SBS47=0.00		SBS8-SBS22	0.563566	SBS8=1.00;SBS22=0.00		SBS8-SBS12	0.587391
SBS8-SBS39	0.588916	SBS8=0.76;SBS39=0.24		SBS8-SBS43	0.563568	SBS8=0.99;SBS43=0.01		SBS37-SBS40	0.560223	SBS37=0.00;SBS40=1.00		SBS4-SBS16	0.574526	SBS4=0.91;SBS16=0.09		SBS10a-SBS34	0.584963	SBS10a=0.81;SBS34=0.19		SBS5-SBS40	0.546034	SBS5=0.00;SBS40=1.00		SBS8-SBS38	0.53148	SBS8=0.96;SBS38=0.04		SBS8-SBS46	0.555792	SBS8=0.89;SBS46=0.11		SBS40-SBS_MM1	0.560503	SBS40=1.00;SBS_MM1=0.00		SBS4-SBS53	0.608694	SBS4=1.00;SBS53=0.00		SBS40-SBS54	0.571331	SBS40=1.00;SBS54=0.00		SBS8-SBS27	0.563566	SBS8=1.00;SBS27=0.00		SBS10b-SBS40	0.587324
SBS10a-SBS51	0.588314	SBS10a=0.33;SBS51=0.67		SBS32-SBS56	0.563507	SBS32=0.48;SBS56=0.52		SBS39-SBS40	0.560223	SBS39=0.00;SBS40=1.00		SBS4-SBS44	0.574347	SBS4=0.88;SBS44=0.12		SBS7d-SBS10a	0.584698	SBS7d=0.22;SBS10a=0.78		SBS7a-SBS40	0.546034	SBS7a=0.00;SBS40=1.00		SBS7b-SBS56	0.531289	SBS7b=0.25;SBS56=0.75		SBS8-SBS38	0.555098	SBS8=0.95;SBS38=0.05		SBS7c-SBS24	0.560451	SBS7c=0.08;SBS24=0.92		SBS4-SBS60	0.608694	SBS4=1.00;SBS60=0.00		SBS40-SBS55	0.571331	SBS40=1.00;SBS55=0.00		SBS8-SBS34	0.563566	SBS8=1.00;SBS34=0.00		SBS8-SBS43	0.587289
SBS8-SBS13	0.587886	SBS8=0.93;SBS13=0.07		SBS8-SBS55	0.563449	SBS8=1.00;SBS55=0.00		SBS40-SBS41	0.560223	SBS40=1.00;SBS41=0.00		SBS8-SBS30	0.574155	SBS8=0.83;SBS30=0.17		SBS10a-SBS27	0.583972	SBS10a=0.80;SBS27=0.20		SBS7b-SBS40	0.546034	SBS7b=0.00;SBS40=1.00		SBS10a-SBS35	0.531183	SBS10a=0.36;SBS35=0.64		SBS8-SBS25	0.554958	SBS8=0.82;SBS25=0.18		SBS4-SBS85	0.560296	SBS4=0.91;SBS85=0.09		SBS8-SBS30	0.604575	SBS8=0.84;SBS30=0.16		SBS40-SBS57	0.571331	SBS40=1.00;SBS57=0.00		SBS8-SBS35	0.563566	SBS8=1.00;SBS35=0.00		SBS8-SBS53	0.587284
SBS7a-SBS8	0.587724	SBS7a=0.08;SBS8=0.92		SBS7c-SBS8	0.563419	SBS7c=0.00;SBS8=1.00		SBS40-SBS43	0.560223	SBS40=1.00;SBS43=0.00		SBS4-SBS12	0.573384	SBS4=0.90;SBS12=0.10		SBS10a-SBS21	0.583759	SBS10a=0.78;SBS21=0.22		SBS7c-SBS40	0.546034	SBS7c=0.00;SBS40=1.00		SBS8-SBS46	0.53096	SBS8=0.92;SBS46=0.08		SBS8-SBS31	0.554945	SBS8=0.91;SBS31=0.09		SBS14-SBS52	0.560213	SBS14=0.68;SBS52=0.32		SBS24-SBS52	0.604282	SBS24=0.83;SBS52=0.17		SBS40-SBS58	0.571331	SBS40=1.00;SBS58=0.00		SBS8-SBS41	0.563566	SBS8=1.00;SBS41=0.00		SBS8	0.587256
SBS10a-SBS42	0.586307	SBS10a=0.30;SBS42=0.70		SBS8-SBS17a	0.563419	SBS8=1.00;SBS17a=0.00		SBS40-SBS44	0.560223	SBS40=1.00;SBS44=0.00		SBS4-SBS31	0.573314	SBS4=0.90;SBS31=0.10		SBS10a-SBS43	0.583249	SBS10a=0.78;SBS43=0.22		SBS7d-SBS40	0.546034	SBS7d=0.00;SBS40=1.00		SBS9-SBS56	0.530928	SBS9=0.44;SBS56=0.56		SBS41-SBS56	0.554713	SBS41=0.39;SBS56=0.61		SBS4-SBS34	0.56021	SBS4=0.95;SBS34=0.05		SBS24-SBS58	0.600469	SBS24=0.73;SBS58=0.27		SBS40-SBS60	0.571331	SBS40=1.00;SBS60=0.00		SBS8-SBS43	0.563566	SBS8=1.00;SBS43=0.00		SBS7c-SBS8	0.587256
SBS26-SBS56	0.585169	SBS26=0.31;SBS56=0.69		SBS8-SBS22	0.563419	SBS8=1.00;SBS22=0.00		SBS40-SBS46	0.560223	SBS40=1.00;SBS46=0.00		SBS3-SBS4	0.572925	SBS3=0.22;SBS4=0.78		SBS3-SBS14	0.583103	SBS3=0.69;SBS14=0.31		SBS9-SBS40	0.546034	SBS9=0.00;SBS40=1.00		SBS8-SBS57	0.530886	SBS8=0.94;SBS57=0.06		SBS8-SBS53	0.553805	SBS8=0.95;SBS53=0.05		SBS4-SBS13	0.560059	SBS4=0.96;SBS13=0.04		SBS3-SBS24	0.600171	SBS3=0.50;SBS24=0.50		SBS40-SBS84	0.571331	SBS40=1.00;SBS84=0.00		SBS8-SBS47	0.563566	SBS8=1.00;SBS47=0.00		SBS8-SBS17a	0.587256
SBS52-SBS56	0.584997	SBS52=0.22;SBS56=0.78		SBS8-SBS27	0.563419	SBS8=1.00;SBS27=0.00		SBS40-SBS54	0.560223	SBS40=1.00;SBS54=0.00		SBS4-SBS13	0.572536	SBS4=0.96;SBS13=0.04		SBS7c-SBS10a	0.582283	SBS7c=0.20;SBS10a=0.80		SBS11-SBS40	0.546034	SBS11=0.00;SBS40=1.00		SBS8-SBS25	0.530369	SBS8=0.88;SBS25=0.12		SBS8-SBS51	0.553501	SBS8=0.92;SBS51=0.08		SBS4-SBS31	0.559654	SBS4=0.92;SBS31=0.08		SBS9-SBS24	0.598262	SBS9=0.36;SBS24=0.64		SBS40-SBS85	0.571331	SBS40=1.00;SBS85=0.00		SBS8-SBS55	0.563566	SBS8=1.00;SBS55=0.00		SBS8-SBS22	0.587256
SBS7d-SBS56	0.58468	SBS7d=0.22;SBS56=0.78		SBS8-SBS34	0.563419	SBS8=1.00;SBS34=0.00		SBS40-SBS55	0.560223	SBS40=1.00;SBS55=0.00		SBS4-SBS26	0.572484	SBS4=0.91;SBS26=0.09		SBS10a-SBS22	0.582279	SBS10a=0.78;SBS22=0.22		SBS12-SBS40	0.546034	SBS12=0.00;SBS40=1.00		SBS8-SBS54	0.529979	SBS8=0.96;SBS54=0.04		SBS8-SBS37	0.553321	SBS8=0.91;SBS37=0.09		SBS16-SBS24	0.559632	SBS16=0.08;SBS24=0.92		SBS8-SBS9	0.597304	SBS8=0.75;SBS9=0.25		SBS40-SBS_MM1	0.571331	SBS40=1.00;SBS_MM1=0.00		SBS8-SBS60	0.563566	SBS8=1.00;SBS60=0.00		SBS8-SBS27	0.587256
SBS10a-SBS44	0.584655	SBS10a=0.31;SBS44=0.69		SBS8-SBS35	0.563419	SBS8=1.00;SBS35=0.00		SBS40-SBS57	0.560223	SBS40=1.00;SBS57=0.00		SBS10a-SBS41	0.572107	SBS10a=0.53;SBS41=0.47		SBS7a-SBS8	0.582259	SBS7a=0.11;SBS8=0.89		SBS13-SBS40	0.546034	SBS13=0.00;SBS40=1.00		SBS8-SBS53	0.529896	SBS8=0.97;SBS53=0.03		SBS1-SBS56	0.55329	SBS1=0.19;SBS56=0.81		SBS3-SBS4	0.559501	SBS3=0.19;SBS4=0.81		SBS8-SBS58	0.595824	SBS8=0.83;SBS58=0.17		SBS14-SBS52	0.566891	SBS14=0.61;SBS52=0.39		SBS8-SBS85	0.563566	SBS8=1.00;SBS85=0.00		SBS8-SBS34	0.587256
SBS8-SBS25	0.58385	SBS8=0.74;SBS25=0.26		SBS8-SBS60	0.563419	SBS8=1.00;SBS60=0.00		SBS40-SBS58	0.560223	SBS40=1.00;SBS58=0.00		SBS4-SBS33	0.571867	SBS4=0.95;SBS33=0.05		SBS10a-SBS13	0.58222	SBS10a=0.87;SBS13=0.13		SBS16-SBS40	0.546034	SBS16=0.00;SBS40=1.00		SBS8-SBS16	0.529755	SBS8=0.96;SBS16=0.04		SBS2-SBS8	0.553022	SBS2=0.02;SBS8=0.98		SBS4-SBS46	0.559367	SBS4=0.91;SBS46=0.09		SBS3-SBS14	0.595438	SBS3=0.72;SBS14=0.28		SBS8-SBS32	0.564635	SBS8=0.84;SBS32=0.16		SBS10a-SBS45	0.563347	SBS10a=0.47;SBS45=0.53		SBS8-SBS35	0.587256
SBS8-SBS57	0.583351	SBS8=0.88;SBS57=0.12		SBS8-SBS85	0.563419	SBS8=1.00;SBS85=0.00		SBS40-SBS60	0.560223	SBS40=1.00;SBS60=0.00		SBS10a-SBS37	0.571754	SBS10a=0.52;SBS37=0.48		SBS24-SBS32	0.582103	SBS24=0.83;SBS32=0.17		SBS17a-SBS40	0.546034	SBS17a=0.00;SBS40=1.00		SBS8-SBS49	0.529713	SBS8=0.98;SBS49=0.02		SBS8-SBS50	0.553006	SBS8=0.93;SBS50=0.07		SBS4-SBS37	0.559311	SBS4=0.90;SBS37=0.10		SBS8-SBS10b	0.59259	SBS8=0.92;SBS10b=0.08		SBS10a-SBS32	0.564029	SBS10a=0.44;SBS32=0.56		SBS40-SBS51	0.561926	SBS40=0.94;SBS51=0.06		SBS8-SBS55	0.587256
SBS7c-SBS56	0.583242	SBS7c=0.23;SBS56=0.77		SBS8	0.563419	SBS8=1		SBS40-SBS84	0.560223	SBS40=1.00;SBS84=0.00		SBS4-SBS47	0.571647	SBS4=0.93;SBS47=0.07		SBS10a-SBS48	0.581084	SBS10a=0.92;SBS48=0.08		SBS17b-SBS40	0.546034	SBS17b=0.00;SBS40=1.00		SBS56-SBS57	0.529694	SBS56=0.70;SBS57=0.30		SBS37-SBS56	0.552878	SBS37=0.39;SBS56=0.61		SBS4-SBS39	0.559157	SBS4=0.88;SBS39=0.12		SBS24-SBS51	0.591901	SBS24=0.74;SBS51=0.26		SBS10a-SBS42	0.562023	SBS10a=0.39;SBS42=0.61		SBS1-SBS40	0.561789	SBS1=0.03;SBS40=0.97		SBS8-SBS60	0.587256
SBS8-SBS46	0.582869	SBS8=0.86;SBS46=0.14		SBS35-SBS56	0.562907	SBS35=0.56;SBS56=0.44		SBS40-SBS85	0.560223	SBS40=1.00;SBS85=0.00		SBS4-SBS7d	0.571582	SBS4=0.95;SBS7d=0.05		SBS10a-SBS10b	0.581028	SBS10a=0.88;SBS10b=0.12		SBS19-SBS40	0.546034	SBS19=0.00;SBS40=1.00		SBS16-SBS56	0.529609	SBS16=0.27;SBS56=0.73		SBS8-SBS33	0.552721	SBS8=0.96;SBS33=0.04		SBS24-SBS44	0.558893	SBS24=0.90;SBS44=0.10		SBS14-SBS25	0.591709	SBS14=0.33;SBS25=0.67		SBS8-SBS42	0.560031	SBS8=0.83;SBS42=0.17		SBS15-SBS40	0.560856	SBS15=0.03;SBS40=0.97		SBS8-SBS85	0.587256
SBS8-SBS51	0.582784	SBS8=0.87;SBS51=0.13		SBS10a-SBS25	0.561748	SBS10a=0.17;SBS25=0.83		SBS40-SBS_MM1	0.560223	SBS40=1.00;SBS_MM1=0.00		SBS4-SBS_MM1	0.571479	SBS4=0.91;SBS_MM1=0.09		SBS7b-SBS24	0.580791	SBS7b=0.12;SBS24=0.88		SBS21-SBS40	0.546034	SBS21=0.00;SBS40=1.00		SBS10a-SBS32	0.529593	SBS10a=0.43;SBS32=0.57		SBS7a-SBS56	0.551664	SBS7a=0.20;SBS56=0.80		SBS24-SBS37	0.558856	SBS24=0.89;SBS37=0.11		SBS8-SBS32	0.591292	SBS8=0.85;SBS32=0.15		SBS10a-SBS31	0.558994	SBS10a=0.44;SBS31=0.56		SBS40-SBS53	0.56059	SBS40=0.97;SBS53=0.03		SBS15-SBS40	0.587088
SBS10a-SBS_MM1	0.582378	SBS10a=0.29;SBS_MM1=0.71		SBS45-SBS59	0.561425	SBS45=0.51;SBS59=0.49		SBS8-SBS9	0.559712	SBS8=0.77;SBS9=0.23		SBS4-SBS39	0.571436	SBS4=0.87;SBS39=0.13		SBS2-SBS24	0.580471	SBS2=0.07;SBS24=0.93		SBS22-SBS40	0.546034	SBS22=0.00;SBS40=1.00		SBS2-SBS56	0.529581	SBS2=0.15;SBS56=0.85		SBS8-SBS41	0.551621	SBS8=0.95;SBS41=0.05		SBS4-SBS7d	0.558793	SBS4=0.95;SBS7d=0.05		SBS24-SBS45	0.590497	SBS24=0.81;SBS45=0.19		SBS8-SBS9	0.558837	SBS8=0.80;SBS9=0.20		SBS40-SBS50	0.559936	SBS40=0.96;SBS50=0.04		SBS25-SBS40	0.586942
SBS2-SBS56	0.582141	SBS2=0.12;SBS56=0.88		SBS42-SBS56	0.560818	SBS42=0.53;SBS56=0.47		SBS24-SBS50	0.558792	SBS24=0.83;SBS50=0.17		SBS4-SBS54	0.571155	SBS4=0.95;SBS54=0.05		SBS16-SBS24	0.579901	SBS16=0.13;SBS24=0.87		SBS23-SBS40	0.546034	SBS23=0.00;SBS40=1.00		SBS8-SBS31	0.529535	SBS8=0.96;SBS31=0.04		SBS8-SBS54	0.551592	SBS8=0.97;SBS54=0.03		SBS4-SBS33	0.558564	SBS4=0.96;SBS33=0.04		SBS14-SBS52	0.588917	SBS14=0.68;SBS52=0.32		SBS10a-SBS39	0.558513	SBS10a=0.32;SBS39=0.68		SBS40-SBS48	0.55962	SBS40=0.99;SBS48=0.01		SBS40-SBS49	0.586932
SBS1-SBS56	0.581811	SBS1=0.15;SBS56=0.85		SBS7b-SBS56	0.559731	SBS7b=0.39;SBS56=0.61		SBS16-SBS24	0.558618	SBS16=0.14;SBS24=0.86		SBS7a-SBS10a	0.571063	SBS7a=0.27;SBS10a=0.73		SBS10a-SBS55	0.579841	SBS10a=0.89;SBS55=0.11		SBS26-SBS40	0.546034	SBS26=0.00;SBS40=1.00		SBS8-SBS20	0.529493	SBS8=0.96;SBS20=0.04		SBS10a-SBS32	0.551574	SBS10a=0.43;SBS32=0.57		SBS7d-SBS24	0.558545	SBS7d=0.05;SBS24=0.95		SBS8-SBS44	0.588167	SBS8=0.85;SBS44=0.15		SBS8-SBS23	0.558273	SBS8=0.90;SBS23=0.10		SBS25-SBS40	0.559595	SBS25=0.07;SBS40=0.93		SBS40-SBS50	0.58601
SBS8-SBS10b	0.581798	SBS8=0.94;SBS10b=0.06		SBS5-SBS52	0.556338	SBS5=0.84;SBS52=0.16		SBS24-SBS47	0.558092	SBS24=0.86;SBS47=0.14		SBS4-SBS85	0.570914	SBS4=0.93;SBS85=0.07		SBS10a-SBS17a	0.579836	SBS10a=0.91;SBS17a=0.09		SBS28-SBS40	0.546034	SBS28=0.00;SBS40=1.00		SBS8-SBS37	0.529409	SBS8=0.95;SBS37=0.05		SBS8-SBS12	0.551534	SBS8=0.96;SBS12=0.04		SBS24-SBS33	0.558469	SBS24=0.95;SBS33=0.05		SBS7b-SBS8	0.587461	SBS7b=0.09;SBS8=0.91		SBS10a-SBS30	0.557631	SBS10a=0.49;SBS30=0.51		SBS10b-SBS40	0.559536	SBS10b=0.02;SBS40=0.98		SBS20-SBS40	0.585439
SBS8-SBS37	0.580998	SBS8=0.87;SBS37=0.13		SBS19-SBS56	0.55574	SBS19=0.38;SBS56=0.62		SBS24-SBS31	0.556725	SBS24=0.84;SBS31=0.16		SBS4-SBS21	0.570815	SBS4=0.95;SBS21=0.05		SBS10b-SBS24	0.579455	SBS10b=0.08;SBS24=0.92		SBS30-SBS40	0.546034	SBS30=0.00;SBS40=1.00		SBS8-SBS28	0.52936	SBS8=0.98;SBS28=0.02		SBS8-SBS28	0.551285	SBS8=0.98;SBS28=0.02		SBS23-SBS24	0.558363	SBS23=0.06;SBS24=0.94		SBS6-SBS8	0.587441	SBS6=0.10;SBS8=0.90		SBS5-SBS59	0.557425	SBS5=0.80;SBS59=0.20		SBS6-SBS40	0.558912	SBS6=0.01;SBS40=0.99		SBS6-SBS40	0.585423
SBS27-SBS56	0.580935	SBS27=0.18;SBS56=0.82		SBS10a-SBS50	0.555703	SBS10a=0.32;SBS50=0.68		SBS8-SBS42	0.555946	SBS8=0.84;SBS42=0.16		SBS4-SBS28	0.570692	SBS4=0.97;SBS28=0.03		SBS24-SBS41	0.578765	SBS24=0.82;SBS41=0.18		SBS31-SBS40	0.546034	SBS31=0.00;SBS40=1.00		SBS8-SBS48	0.52926	SBS8=0.99;SBS48=0.01		SBS8-SBS48	0.551272	SBS8=0.99;SBS48=0.01		SBS24-SBS53	0.55826	SBS24=0.95;SBS53=0.05		SBS8-SBS23	0.587415	SBS8=0.90;SBS23=0.10		SBS6-SBS8	0.557267	SBS6=0.10;SBS8=0.90		SBS20-SBS40	0.558753	SBS20=0.01;SBS40=0.99		SBS35-SBS40	0.585313
SBS10a-SBS32	0.580511	SBS10a=0.35;SBS32=0.65		SBS7a-SBS56	0.554489	SBS7a=0.32;SBS56=0.68		SBS24-SBS57	0.555715	SBS24=0.86;SBS57=0.14		SBS10a-SBS12	0.569925	SBS10a=0.59;SBS12=0.41		SBS10a-SBS28	0.578751	SBS10a=0.97;SBS28=0.03		SBS33-SBS40	0.546034	SBS33=0.00;SBS40=1.00		SBS8-SBS21	0.528993	SBS8=0.98;SBS21=0.02		SBS8-SBS26	0.551223	SBS8=0.96;SBS26=0.04		SBS4-SBS7c	0.558138	SBS4=0.96;SBS7c=0.04		SBS8-SBS19	0.587133	SBS8=0.91;SBS19=0.09		SBS10a-SBS14	0.557119	SBS10a=0.44;SBS14=0.56		SBS27-SBS40	0.558614	SBS27=0.00;SBS40=1.00		SBS40-SBS48	0.585083
SBS21-SBS56	0.580496	SBS21=0.20;SBS56=0.80		SBS53-SBS56	0.554246	SBS53=0.37;SBS56=0.63		SBS24-SBS41	0.555299	SBS24=0.83;SBS41=0.17		SBS4-SBS43	0.569196	SBS4=0.97;SBS43=0.03		SBS10a-SBS60	0.578627	SBS10a=0.98;SBS60=0.02		SBS34-SBS40	0.546034	SBS34=0.00;SBS40=1.00		SBS8-SBS47	0.528968	SBS8=0.97;SBS47=0.03		SBS8-SBS49	0.551124	SBS8=0.99;SBS49=0.01		SBS4-SBS16	0.55803	SBS4=0.95;SBS16=0.05		SBS8-SBS42	0.587129	SBS8=0.85;SBS42=0.15		SBS8-SBS11	0.557021	SBS8=0.91;SBS11=0.09		SBS40-SBS47	0.558578	SBS40=1.00;SBS47=0.00		SBS24-SBS47	0.584936
SBS1-SBS8	0.580082	SBS1=0.05;SBS8=0.95		SBS51-SBS59	0.554074	SBS51=0.61;SBS59=0.39		SBS8-SBS15	0.555011	SBS8=0.91;SBS15=0.09		SBS4-SBS7c	0.569141	SBS4=0.98;SBS7c=0.02		SBS10a-SBS17b	0.578563	SBS10a=0.99;SBS17b=0.01		SBS37-SBS40	0.546034	SBS37=0.00;SBS40=1.00		SBS8-SBS12	0.528934	SBS8=0.97;SBS12=0.03		SBS8-SBS43	0.551067	SBS8=0.98;SBS43=0.02		SBS24-SBS27	0.557972	SBS24=0.96;SBS27=0.04		SBS8-SBS15	0.584924	SBS8=0.91;SBS15=0.09		SBS7b-SBS8	0.557019	SBS7b=0.09;SBS8=0.91		SBS35-SBS40	0.558567	SBS35=0.00;SBS40=1.00		SBS40-SBS47	0.584632
SBS8-SBS31	0.579962	SBS8=0.90;SBS31=0.10		SBS39-SBS56	0.55219	SBS39=0.60;SBS56=0.40		SBS6-SBS8	0.555009	SBS6=0.10;SBS8=0.90		SBS4-SBS17b	0.569107	SBS4=0.99;SBS17b=0.01		SBS10a	0.578545	SBS10a=1		SBS39-SBS40	0.546034	SBS39=0.00;SBS40=1.00		SBS8-SBS26	0.528894	SBS8=0.97;SBS26=0.03		SBS8-SBS16	0.551051	SBS8=0.97;SBS16=0.03		SBS4-SBS_MM1	0.557937	SBS4=0.93;SBS_MM1=0.07		SBS7a-SBS8	0.584488	SBS7a=0.07;SBS8=0.93		SBS10a-SBS45	0.556514	SBS10a=0.53;SBS45=0.47		SBS11-SBS40	0.558566	SBS11=0.00;SBS40=1.00		SBS40-SBS53	0.58449
SBS13-SBS56	0.579529	SBS13=0.13;SBS56=0.87		SBS38-SBS56	0.551434	SBS38=0.33;SBS56=0.67		SBS8-SBS23	0.555004	SBS8=0.91;SBS23=0.09		SBS4-SBS27	0.568844	SBS4=0.99;SBS27=0.01		SBS24-SBS46	0.578282	SBS24=0.83;SBS46=0.17		SBS40-SBS41	0.546034	SBS40=1.00;SBS41=0.00		SBS8-SBS43	0.528658	SBS8=0.98;SBS43=0.02		SBS8-SBS21	0.551002	SBS8=0.98;SBS21=0.02		SBS12-SBS24	0.557846	SBS12=0.07;SBS24=0.93		SBS8-SBS11	0.584033	SBS8=0.92;SBS11=0.08		SBS8-SBS10b	0.556274	SBS8=0.94;SBS10b=0.06		SBS12-SBS40	0.558566	SBS12=0.00;SBS40=1.00		SBS40-SBS44	0.584326
SBS8-SBS41	0.579335	SBS8=0.88;SBS41=0.12		SBS58-SBS59	0.551183	SBS58=0.60;SBS59=0.40		SBS19-SBS24	0.554601	SBS19=0.10;SBS24=0.90		SBS4-SBS48	0.568763	SBS4=0.99;SBS48=0.01		SBS24-SBS57	0.577032	SBS24=0.86;SBS57=0.14		SBS40-SBS43	0.546034	SBS40=1.00;SBS43=0.00		SBS7d-SBS8	0.528627	SBS7d=0.01;SBS8=0.99		SBS7d-SBS8	0.550936	SBS7d=0.02;SBS8=0.98		SBS4-SBS43	0.557737	SBS4=0.96;SBS43=0.04		SBS2-SBS8	0.584021	SBS2=0.05;SBS8=0.95		SBS8-SBS84	0.555494	SBS8=0.89;SBS84=0.11		SBS13-SBS40	0.558566	SBS13=0.00;SBS40=1.00		SBS27-SBS40	0.584318
SBS49-SBS56	0.579001	SBS49=0.11;SBS56=0.89		SBS3-SBS14	0.549434	SBS3=0.77;SBS14=0.23		SBS8-SBS19	0.554024	SBS8=0.91;SBS19=0.09		SBS4-SBS55	0.568673	SBS4=0.99;SBS55=0.01		SBS12-SBS24	0.576765	SBS12=0.15;SBS24=0.85		SBS40-SBS46	0.546034	SBS40=1.00;SBS46=0.00		SBS8-SBS17b	0.528456	SBS8=1.00;SBS17b=0.00		SBS8-SBS20	0.550798	SBS8=0.98;SBS20=0.02		SBS4-SBS28	0.557617	SBS4=0.98;SBS28=0.02		SBS24-SBS38	0.58399	SBS24=0.86;SBS38=0.14		SBS7a-SBS8	0.55536	SBS7a=0.07;SBS8=0.93		SBS16-SBS40	0.558566	SBS16=0.00;SBS40=1.00		SBS34-SBS40	0.584149
SBS2-SBS8	0.578928	SBS2=0.04;SBS8=0.96		SBS47-SBS56	0.546377	SBS47=0.42;SBS56=0.58		SBS24-SBS32	0.553659	SBS24=0.87;SBS32=0.13		SBS4-SBS17a	0.568654	SBS4=1.00;SBS17a=0.00		SBS24-SBS39	0.576742	SBS24=0.77;SBS39=0.23		SBS40-SBS53	0.546034	SBS40=1.00;SBS53=0.00		SBS8-SBS41	0.528452	SBS8=0.99;SBS41=0.01		SBS10a-SBS31	0.550772	SBS10a=0.42;SBS31=0.58		SBS20-SBS24	0.557509	SBS20=0.05;SBS24=0.95		SBS8-SBS13	0.582568	SBS8=0.95;SBS13=0.05		SBS8-SBS44	0.554125	SBS8=0.87;SBS44=0.13		SBS17a-SBS40	0.558566	SBS17a=0.00;SBS40=1.00		SBS40-SBS42	0.584135
SBS22-SBS56	0.57871	SBS22=0.20;SBS56=0.80		SBS11-SBS56	0.546091	SBS11=0.36;SBS56=0.64		SBS24-SBS85	0.553605	SBS24=0.86;SBS85=0.14		SBS4-SBS34	0.568645	SBS4=1.00;SBS34=0.00		SBS14-SBS25	0.576533	SBS14=0.37;SBS25=0.63		SBS40-SBS54	0.546034	SBS40=1.00;SBS54=0.00		SBS8	0.528439	SBS8=1		SBS8-SBS55	0.550596	SBS8=0.99;SBS55=0.01		SBS4-SBS12	0.557437	SBS4=0.95;SBS12=0.05		SBS8-SBS57	0.582543	SBS8=0.90;SBS57=0.10		SBS8-SBS15	0.554104	SBS8=0.92;SBS15=0.08		SBS17b-SBS40	0.558566	SBS17b=0.00;SBS40=1.00		SBS40	0.584111
SBS8-SBS16	0.578432	SBS8=0.93;SBS16=0.07		SBS23-SBS56	0.544393	SBS23=0.35;SBS56=0.65		SBS24-SBS46	0.553446	SBS24=0.85;SBS46=0.15		SBS4	0.568643	SBS4=1		SBS24-SBS37	0.575999	SBS24=0.83;SBS37=0.17		SBS40-SBS55	0.546034	SBS40=1.00;SBS55=0.00		SBS7c-SBS8	0.528439	SBS7c=0.00;SBS8=1.00		SBS8-SBS60	0.550594	SBS8=0.99;SBS60=0.01		SBS24-SBS43	0.557406	SBS24=0.95;SBS43=0.05		SBS8-SBS37	0.582242	SBS8=0.86;SBS37=0.14		SBS8-SBS19	0.553959	SBS8=0.92;SBS19=0.08		SBS19-SBS40	0.558566	SBS19=0.00;SBS40=1.00		SBS2-SBS40	0.584111
SBS10a-SBS50	0.578334	SBS10a=0.36;SBS50=0.64		SBS3-SBS52	0.543753	SBS3=0.86;SBS52=0.14		SBS24-SBS30	0.553344	SBS24=0.89;SBS30=0.11		SBS4-SBS20	0.568643	SBS4=1.00;SBS20=0.00		SBS24-SBS31	0.575581	SBS24=0.86;SBS31=0.14		SBS40-SBS57	0.546034	SBS40=1.00;SBS57=0.00		SBS8-SBS17a	0.528439	SBS8=1.00;SBS17a=0.00		SBS8-SBS17b	0.550585	SBS8=0.99;SBS17b=0.01		SBS24-SBS35	0.557384	SBS24=0.92;SBS35=0.08		SBS24-SBS50	0.58211	SBS24=0.77;SBS50=0.23		SBS8-SBS13	0.552744	SBS8=0.95;SBS13=0.05		SBS2-SBS40	0.558566	SBS2=0.00;SBS40=1.00		SBS3-SBS40	0.584111
SBS43-SBS56	0.578004	SBS43=0.18;SBS56=0.82		SBS46-SBS56	0.541011	SBS46=0.47;SBS56=0.53		SBS2-SBS24	0.55307	SBS2=0.05;SBS24=0.95		SBS4-SBS22	0.568643	SBS4=1.00;SBS22=0.00		SBS24-SBS85	0.575441	SBS24=0.86;SBS85=0.14		SBS40-SBS58	0.546034	SBS40=1.00;SBS58=0.00		SBS8-SBS22	0.528439	SBS8=1.00;SBS22=0.00		SBS8-SBS47	0.550472	SBS8=0.99;SBS47=0.01		SBS5-SBS14	0.557222	SBS5=0.67;SBS14=0.33		SBS8-SBS45	0.582087	SBS8=0.91;SBS45=0.09		SBS3-SBS59	0.552472	SBS3=0.82;SBS59=0.18		SBS21-SBS40	0.558566	SBS21=0.00;SBS40=1.00		SBS5-SBS40	0.584111
SBS10a-SBS30	0.577358	SBS10a=0.39;SBS30=0.61		SBS30-SBS59	0.540131	SBS30=0.53;SBS59=0.47		SBS24-SBS37	0.552796	SBS24=0.84;SBS37=0.16		SBS4-SBS35	0.568643	SBS4=1.00;SBS35=0.00		SBS24-SBS53	0.574721	SBS24=0.91;SBS53=0.09		SBS40-SBS60	0.546034	SBS40=1.00;SBS60=0.00		SBS8-SBS27	0.528439	SBS8=1.00;SBS27=0.00		SBS8	0.550452	SBS8=1		SBS4-SBS55	0.557	SBS4=0.98;SBS55=0.02		SBS8-SBS33	0.581793	SBS8=0.94;SBS33=0.06		SBS8-SBS_MM1	0.551591	SBS8=0.88;SBS_MM1=0.12		SBS22-SBS40	0.558566	SBS22=0.00;SBS40=1.00		SBS7a-SBS40	0.584111
SBS8-SBS12	0.577114	SBS8=0.92;SBS12=0.08		SBS45-SBS56	0.54001	SBS45=0.36;SBS56=0.64		SBS8-SBS58	0.552772	SBS8=0.87;SBS58=0.13		SBS4-SBS38	0.568643	SBS4=1.00;SBS38=0.00		SBS20-SBS24	0.573719	SBS20=0.10;SBS24=0.90		SBS40-SBS84	0.546034	SBS40=1.00;SBS84=0.00		SBS8-SBS34	0.528439	SBS8=1.00;SBS34=0.00		SBS7c-SBS8	0.550452	SBS7c=0.00;SBS8=1.00		SBS4-SBS60	0.556989	SBS4=0.99;SBS60=0.01		SBS8-SBS_MM1	0.581715	SBS8=0.88;SBS_MM1=0.12		SBS8-SBS58	0.551156	SBS8=0.90;SBS58=0.10		SBS23-SBS40	0.558566	SBS23=0.00;SBS40=1.00		SBS7b-SBS40	0.584111
SBS54-SBS56	0.576751	SBS54=0.15;SBS56=0.85		SBS10a-SBS51	0.5399	SBS10a=0.32;SBS51=0.68		SBS24-SBS39	0.552663	SBS24=0.80;SBS39=0.20		SBS4-SBS45	0.568643	SBS4=1.00;SBS45=0.00		SBS14-SBS50	0.573358	SBS14=0.55;SBS50=0.45		SBS40-SBS85	0.546034	SBS40=1.00;SBS85=0.00		SBS8-SBS35	0.528439	SBS8=1.00;SBS35=0.00		SBS8-SBS17a	0.550452	SBS8=1.00;SBS17a=0.00		SBS24-SBS42	0.556941	SBS24=0.94;SBS42=0.06		SBS8-SBS46	0.581612	SBS8=0.88;SBS46=0.12		SBS10a-SBS38	0.550533	SBS10a=0.61;SBS38=0.39		SBS26-SBS40	0.558566	SBS26=0.00;SBS40=1.00		SBS7c-SBS40	0.584111
SBS8-SBS26	0.576704	SBS8=0.93;SBS26=0.07		SBS14-SBS56	0.539373	SBS14=0.43;SBS56=0.57		SBS7b-SBS24	0.552475	SBS7b=0.09;SBS24=0.91		SBS4-SBS49	0.568643	SBS4=1.00;SBS49=0.00		SBS14-SBS51	0.573336	SBS14=0.55;SBS51=0.45		SBS40-SBS_MM1	0.546034	SBS40=1.00;SBS_MM1=0.00		SBS8-SBS55	0.528439	SBS8=1.00;SBS55=0.00		SBS8-SBS22	0.550452	SBS8=1.00;SBS22=0.00		SBS24-SBS55	0.556928	SBS24=0.97;SBS55=0.03		SBS8-SBS84	0.581394	SBS8=0.91;SBS84=0.09		SBS8-SBS57	0.550101	SBS8=0.92;SBS57=0.08		SBS28-SBS40	0.558566	SBS28=0.00;SBS40=1.00		SBS7d-SBS40	0.584111
SBS34-SBS56	0.576498	SBS34=0.11;SBS56=0.89		SBS5-SBS45	0.53884	SBS5=0.81;SBS45=0.19		SBS7b-SBS8	0.55217	SBS7b=0.08;SBS8=0.92		SBS4-SBS53	0.568643	SBS4=1.00;SBS53=0.00		SBS24-SBS33	0.572526	SBS24=0.93;SBS33=0.07		SBS5-SBS8	0.545836	SBS5=0.38;SBS8=0.62		SBS8-SBS60	0.528439	SBS8=1.00;SBS60=0.00		SBS8-SBS27	0.550452	SBS8=1.00;SBS27=0.00		SBS4-SBS54	0.556901	SBS4=0.98;SBS54=0.02		SBS3-SBS8	0.581292	SBS3=0.26;SBS8=0.74		SBS8-SBS46	0.549826	SBS8=0.90;SBS46=0.10		SBS3-SBS40	0.558566	SBS3=0.00;SBS40=1.00		SBS9-SBS40	0.584111
SBS8-SBS50	0.576389	SBS8=0.92;SBS50=0.08		SBS56-SBS84	0.538743	SBS56=0.61;SBS84=0.39		SBS8-SBS32	0.552091	SBS8=0.89;SBS32=0.11		SBS4-SBS60	0.568643	SBS4=1.00;SBS60=0.00		SBS11-SBS24	0.572499	SBS11=0.08;SBS24=0.92		SBS10a-SBS37	0.545641	SBS10a=0.60;SBS37=0.40		SBS8-SBS85	0.528439	SBS8=1.00;SBS85=0.00		SBS8-SBS34	0.550452	SBS8=1.00;SBS34=0.00		SBS6-SBS24	0.556883	SBS6=0.04;SBS24=0.96		SBS1-SBS8	0.580776	SBS1=0.05;SBS8=0.95		SBS8-SBS48	0.549813	SBS8=0.97;SBS48=0.03		SBS30-SBS40	0.558566	SBS30=0.00;SBS40=1.00		SBS11-SBS40	0.584111
SBS8-SBS28	0.576092	SBS8=0.97;SBS28=0.03		SBS14-SBS25	0.536813	SBS14=0.28;SBS25=0.72		SBS12-SBS24	0.551721	SBS12=0.12;SBS24=0.88		SBS5-SBS59	0.567046	SBS5=0.80;SBS59=0.20		SBS8-SBS9	0.572099	SBS8=0.77;SBS9=0.23		SBS10a-SBS49	0.545525	SBS10a=0.82;SBS49=0.18		SBS10a-SBS39	0.527342	SBS10a=0.30;SBS39=0.70		SBS8-SBS35	0.550452	SBS8=1.00;SBS35=0.00		SBS4-SBS21	0.55686	SBS4=0.98;SBS21=0.02		SBS8-SBS25	0.580699	SBS8=0.79;SBS25=0.21		SBS1-SBS8	0.549284	SBS1=0.04;SBS8=0.96		SBS31-SBS40	0.558566	SBS31=0.00;SBS40=1.00		SBS12-SBS40	0.584111
SBS8-SBS20	0.575989	SBS8=0.94;SBS20=0.06		SBS9-SBS56	0.536252	SBS9=0.54;SBS56=0.46		SBS8-SBS44	0.551529	SBS8=0.87;SBS44=0.13		SBS10a-SBS26	0.566871	SBS10a=0.63;SBS26=0.37		SBS8-SBS11	0.572096	SBS8=0.89;SBS11=0.11		SBS10a-SBS16	0.545509	SBS10a=0.71;SBS16=0.29		SBS49-SBS56	0.527258	SBS49=0.15;SBS56=0.85		SBS8-SBS85	0.550452	SBS8=1.00;SBS85=0.00		SBS4-SBS26	0.556775	SBS4=0.97;SBS26=0.03		SBS8-SBS31	0.580657	SBS8=0.90;SBS31=0.10		SBS2-SBS8	0.548994	SBS2=0.03;SBS8=0.97		SBS32-SBS40	0.558566	SBS32=0.00;SBS40=1.00		SBS13-SBS40	0.584111
SBS33-SBS56	0.57596	SBS33=0.12;SBS56=0.88		SBS38-SBS59	0.535561	SBS38=0.43;SBS59=0.57		SBS14-SBS25	0.551405	SBS14=0.37;SBS25=0.63		SBS10a-SBS85	0.56685	SBS10a=0.62;SBS85=0.38		SBS7b-SBS8	0.572052	SBS7b=0.11;SBS8=0.89		SBS7d-SBS10a	0.544167	SBS7d=0.24;SBS10a=0.76		SBS37-SBS56	0.526365	SBS37=0.34;SBS56=0.66		SBS12-SBS56	0.54883	SBS12=0.30;SBS56=0.70		SBS24-SBS_MM1	0.556763	SBS24=0.94;SBS_MM1=0.06		SBS8-SBS51	0.579682	SBS8=0.90;SBS51=0.10		SBS8-SBS39	0.548655	SBS8=0.87;SBS39=0.13		SBS33-SBS40	0.558566	SBS33=0.00;SBS40=1.00		SBS16-SBS40	0.584111
SBS8-SBS33	0.575926	SBS8=0.96;SBS33=0.04		SBS44-SBS56	0.535395	SBS44=0.44;SBS56=0.56		SBS3-SBS14	0.550701	SBS3=0.67;SBS14=0.33		SBS8-SBS10b	0.565044	SBS8=0.91;SBS10b=0.09		SBS24-SBS26	0.572015	SBS24=0.89;SBS26=0.11		SBS10a-SBS43	0.543695	SBS10a=0.74;SBS43=0.26		SBS41-SBS56	0.526241	SBS41=0.33;SBS56=0.67		SBS16-SBS56	0.548756	SBS16=0.25;SBS56=0.75		SBS4-SBS17b	0.556701	SBS4=0.99;SBS17b=0.01		SBS8-SBS12	0.579215	SBS8=0.91;SBS12=0.09		SBS8-SBS31	0.548524	SBS8=0.92;SBS31=0.08		SBS34-SBS40	0.558566	SBS34=0.00;SBS40=1.00		SBS17a-SBS40	0.584111
SBS8-SBS21	0.575588	SBS8=0.95;SBS21=0.05		SBS2-SBS56	0.534971	SBS2=0.20;SBS56=0.80		SBS8-SBS84	0.550407	SBS8=0.91;SBS84=0.09		SBS10a-SBS49	0.564919	SBS10a=0.82;SBS49=0.18		SBS8-SBS32	0.571893	SBS8=0.85;SBS32=0.15		SBS7c-SBS10a	0.543595	SBS7c=0.25;SBS10a=0.75		SBS12-SBS56	0.525159	SBS12=0.28;SBS56=0.72		SBS56-SBS85	0.548388	SBS56=0.70;SBS85=0.30		SBS8-SBS32	0.556602	SBS8=0.82;SBS32=0.18		SBS8-SBS39	0.579096	SBS8=0.86;SBS39=0.14		SBS3-SBS8	0.54851	SBS3=0.19;SBS8=0.81		SBS37-SBS40	0.558566	SBS37=0.00;SBS40=1.00		SBS17b-SBS40	0.584111
SBS17a-SBS56	0.575542	SBS17a=0.09;SBS56=0.91		SBS56-SBS_MM1	0.53388	SBS56=0.55;SBS_MM1=0.45		SBS7a-SBS24	0.550263	SBS7a=0.06;SBS24=0.94		SBS2-SBS10a	0.564397	SBS2=0.16;SBS10a=0.84		SBS13-SBS24	0.57169	SBS13=0.05;SBS24=0.95		SBS10a-SBS12	0.543478	SBS10a=0.68;SBS12=0.32		SBS56-SBS85	0.524533	SBS56=0.72;SBS85=0.28		SBS49-SBS56	0.54692	SBS49=0.13;SBS56=0.87		SBS22-SBS24	0.556533	SBS22=0.03;SBS24=0.97		SBS8-SBS38	0.578897	SBS8=0.95;SBS38=0.05		SBS8-SBS45	0.547967	SBS8=0.95;SBS45=0.05		SBS39-SBS40	0.558566	SBS39=0.00;SBS40=1.00		SBS19-SBS40	0.584111
SBS7d-SBS8	0.575384	SBS7d=0.04;SBS8=0.96		SBS14-SBS59	0.532866	SBS14=0.56;SBS59=0.44		SBS24-SBS53	0.549888	SBS24=0.93;SBS53=0.07		SBS8-SBS32	0.56415	SBS8=0.83;SBS32=0.17		SBS24-SBS34	0.571469	SBS24=0.95;SBS34=0.05		SBS10a-SBS34	0.543231	SBS10a=0.81;SBS34=0.19		SBS27-SBS56	0.523224	SBS27=0.17;SBS56=0.83		SBS3-SBS14	0.546918	SBS3=0.76;SBS14=0.24		SBS24-SBS28	0.556494	SBS24=0.98;SBS28=0.02		SBS8-SBS26	0.57887	SBS8=0.92;SBS26=0.08		SBS8-SBS37	0.547334	SBS8=0.92;SBS37=0.08		SBS40	0.558566	SBS40=1		SBS21-SBS40	0.584111
SBS8-SBS45	0.574961	SBS8=0.96;SBS45=0.04		SBS32-SBS59	0.531907	SBS32=0.55;SBS59=0.45		SBS8-SBS11	0.54972	SBS8=0.93;SBS11=0.07		SBS10a-SBS27	0.564058	SBS10a=0.77;SBS27=0.23		SBS24-SBS44	0.571373	SBS24=0.89;SBS44=0.11		SBS10a-SBS22	0.541254	SBS10a=0.76;SBS22=0.24		SBS33-SBS56	0.522759	SBS33=0.16;SBS56=0.84		SBS3-SBS59	0.546771	SBS3=0.85;SBS59=0.15		SBS4-SBS27	0.556491	SBS4=0.99;SBS27=0.01		SBS8-SBS16	0.578768	SBS8=0.93;SBS16=0.07		SBS8-SBS50	0.547301	SBS8=0.94;SBS50=0.06		SBS40-SBS_MM1	0.558566	SBS40=1.00;SBS_MM1=0.00		SBS22-SBS40	0.584111
SBS10a-SBS52	0.574917	SBS10a=0.48;SBS52=0.52		SBS25-SBS52	0.531855	SBS25=0.82;SBS52=0.18		SBS13-SBS24	0.549584	SBS13=0.05;SBS24=0.95		SBS5-SBS14	0.563687	SBS5=0.70;SBS14=0.30		SBS24-SBS54	0.570095	SBS24=0.94;SBS54=0.06		SBS10a-SBS54	0.541186	SBS10a=0.79;SBS54=0.21		SBS10a-SBS58	0.522733	SBS10a=0.43;SBS58=0.57		SBS7c-SBS56	0.545821	SBS7c=0.21;SBS56=0.79		SBS4	0.556454	SBS4=1		SBS8-SBS54	0.577886	SBS8=0.95;SBS54=0.05		SBS5-SBS52	0.547193	SBS5=0.79;SBS52=0.21		SBS40-SBS41	0.558566	SBS40=1.00;SBS41=0.00		SBS23-SBS40	0.584111
SBS8-SBS17b	0.57489	SBS8=0.98;SBS17b=0.02		SBS16-SBS56	0.531786	SBS16=0.35;SBS56=0.65		SBS8-SBS_MM1	0.549578	SBS8=0.88;SBS_MM1=0.12		SBS10a-SBS10b	0.563433	SBS10a=0.80;SBS10b=0.20		SBS24-SBS35	0.570019	SBS24=0.89;SBS35=0.11		SBS10a-SBS21	0.541146	SBS10a=0.79;SBS21=0.21		SBS1-SBS56	0.52249	SBS1=0.13;SBS56=0.87		SBS10a-SBS14	0.545251	SBS10a=0.43;SBS14=0.57		SBS4-SBS17a	0.556454	SBS4=1.00;SBS17a=0.00		SBS24-SBS57	0.577865	SBS24=0.81;SBS57=0.19		SBS8-SBS51	0.547162	SBS8=0.94;SBS51=0.06		SBS40-SBS42	0.558566	SBS40=1.00;SBS42=0.00		SBS26-SBS40	0.584111
SBS55-SBS56	0.574866	SBS55=0.11;SBS56=0.89		SBS56-SBS57	0.531569	SBS56=0.62;SBS57=0.38		SBS7a-SBS8	0.549523	SBS7a=0.06;SBS8=0.94		SBS1-SBS10a	0.563305	SBS1=0.19;SBS10a=0.81		SBS7d-SBS24	0.570018	SBS7d=0.05;SBS24=0.95		SBS10a-SBS26	0.540925	SBS10a=0.74;SBS26=0.26		SBS10a-SBS20	0.522442	SBS10a=0.49;SBS20=0.51		SBS7d-SBS56	0.545185	SBS7d=0.18;SBS56=0.82		SBS4-SBS20	0.556454	SBS4=1.00;SBS20=0.00		SBS8-SBS50	0.577569	SBS8=0.92;SBS50=0.08		SBS8-SBS33	0.546881	SBS8=0.97;SBS33=0.03		SBS40-SBS43	0.558566	SBS40=1.00;SBS43=0.00		SBS28-SBS40	0.584111
SBS14-SBS52	0.574734	SBS14=0.60;SBS52=0.40		SBS31-SBS59	0.529916	SBS31=0.57;SBS59=0.43		SBS24-SBS_MM1	0.549354	SBS24=0.89;SBS_MM1=0.11		SBS10a-SBS54	0.563269	SBS10a=0.74;SBS54=0.26		SBS19-SBS24	0.569963	SBS19=0.06;SBS24=0.94		SBS10a-SBS10b	0.540683	SBS10a=0.85;SBS10b=0.15		SBS10a-SBS44	0.522424	SBS10a=0.41;SBS44=0.59		SBS10a-SBS42	0.544752	SBS10a=0.40;SBS42=0.60		SBS4-SBS22	0.556454	SBS4=1.00;SBS22=0.00		SBS14-SBS51	0.577067	SBS14=0.53;SBS51=0.47		SBS8-SBS25	0.546686	SBS8=0.89;SBS25=0.11		SBS40-SBS44	0.558566	SBS40=1.00;SBS44=0.00		SBS30-SBS40	0.584111
SBS8-SBS54	0.574623	SBS8=0.97;SBS54=0.03		SBS14-SBS52	0.529597	SBS14=0.64;SBS52=0.36		SBS24-SBS34	0.549338	SBS24=0.95;SBS34=0.05		SBS7d-SBS10a	0.56309	SBS7d=0.24;SBS10a=0.76		SBS24-SBS49	0.569765	SBS24=0.97;SBS49=0.03		SBS10a-SBS13	0.540613	SBS10a=0.86;SBS13=0.14		SBS7d-SBS56	0.522333	SBS7d=0.17;SBS56=0.83		SBS10a-SBS30	0.544652	SBS10a=0.48;SBS30=0.52		SBS4-SBS35	0.556454	SBS4=1.00;SBS35=0.00		SBS8-SBS53	0.576633	SBS8=0.96;SBS53=0.04		SBS8-SBS16	0.546421	SBS8=0.96;SBS16=0.04		SBS40-SBS46	0.558566	SBS40=1.00;SBS46=0.00		SBS31-SBS40	0.584111
SBS8-SBS48	0.574466	SBS8=0.99;SBS48=0.01		SBS6-SBS56	0.529037	SBS6=0.31;SBS56=0.69		SBS7c-SBS24	0.549096	SBS7c=0.07;SBS24=0.93		SBS10a-SBS21	0.562336	SBS10a=0.75;SBS21=0.25		SBS1-SBS24	0.569451	SBS1=0.04;SBS24=0.96		SBS6-SBS8	0.540408	SBS6=0.15;SBS8=0.85		SBS26-SBS56	0.522016	SBS26=0.23;SBS56=0.77		SBS43-SBS56	0.544535	SBS43=0.20;SBS56=0.80		SBS4-SBS38	0.556454	SBS4=1.00;SBS38=0.00		SBS7d-SBS8	0.576594	SBS7d=0.04;SBS8=0.96		SBS8-SBS54	0.546421	SBS8=0.97;SBS54=0.03		SBS40-SBS54	0.558566	SBS40=1.00;SBS54=0.00		SBS32-SBS40	0.584111
SBS8-SBS47	0.574249	SBS8=0.96;SBS47=0.04		SBS20-SBS56	0.527618	SBS20=0.33;SBS56=0.67		SBS24-SBS26	0.548975	SBS24=0.91;SBS26=0.09		SBS10a-SBS33	0.561229	SBS10a=0.81;SBS33=0.19		SBS24-SBS_MM1	0.568989	SBS24=0.92;SBS_MM1=0.08		SBS10a-SBS55	0.539505	SBS10a=0.85;SBS55=0.15		SBS43-SBS56	0.521526	SBS43=0.18;SBS56=0.82		SBS26-SBS56	0.544491	SBS26=0.25;SBS56=0.75		SBS4-SBS45	0.556454	SBS4=1.00;SBS45=0.00		SBS8-SBS28	0.576207	SBS8=0.97;SBS28=0.03		SBS8-SBS26	0.546303	SBS8=0.96;SBS26=0.04		SBS40-SBS55	0.558566	SBS40=1.00;SBS55=0.00		SBS33-SBS40	0.584111
SBS10b-SBS56	0.57412	SBS10b=0.07;SBS56=0.93		SBS10a-SBS35	0.527164	SBS10a=0.29;SBS35=0.71		SBS2-SBS8	0.548789	SBS2=0.04;SBS8=0.96		SBS7c-SBS10a	0.561109	SBS7c=0.23;SBS10a=0.77		SBS7c-SBS24	0.56884	SBS7c=0.05;SBS24=0.95		SBS10a-SBS33	0.53931	SBS10a=0.86;SBS33=0.14		SBS54-SBS56	0.520951	SBS54=0.16;SBS56=0.84		SBS10a-SBS53	0.544275	SBS10a=0.54;SBS53=0.46		SBS4-SBS48	0.556454	SBS4=1.00;SBS48=0.00		SBS8-SBS41	0.576193	SBS8=0.93;SBS41=0.07		SBS8-SBS12	0.546079	SBS8=0.96;SBS12=0.04		SBS40-SBS57	0.558566	SBS40=1.00;SBS57=0.00		SBS37-SBS40	0.584111
SBS17b-SBS56	0.574105	SBS17b=0.06;SBS56=0.94		SBS42-SBS59	0.527021	SBS42=0.60;SBS59=0.40		SBS24-SBS27	0.548513	SBS24=0.95;SBS27=0.05		SBS10a-SBS13	0.560795	SBS10a=0.84;SBS13=0.16		SBS24-SBS27	0.568773	SBS24=0.96;SBS27=0.04		SBS10a-SBS48	0.539256	SBS10a=0.92;SBS48=0.08		SBS10b-SBS56	0.520658	SBS10b=0.12;SBS56=0.88		SBS2-SBS56	0.543198	SBS2=0.10;SBS56=0.90		SBS4-SBS49	0.556454	SBS4=1.00;SBS49=0.00		SBS24-SBS31	0.57615	SBS24=0.80;SBS31=0.20		SBS10a-SBS44	0.545922	SBS10a=0.45;SBS44=0.55		SBS40-SBS58	0.558566	SBS40=1.00;SBS58=0.00		SBS39-SBS40	0.584111
SBS10a-SBS39	0.573739	SBS10a=0.24;SBS39=0.76		SBS37-SBS56	0.526514	SBS37=0.43;SBS56=0.57		SBS24-SBS44	0.548499	SBS24=0.91;SBS44=0.09		SBS10a-SBS43	0.560032	SBS10a=0.79;SBS43=0.21		SBS5-SBS59	0.568563	SBS5=0.81;SBS59=0.19		SBS10a-SBS60	0.537466	SBS10a=0.96;SBS60=0.04		SBS21-SBS56	0.520514	SBS21=0.16;SBS56=0.84		SBS13-SBS56	0.543058	SBS13=0.12;SBS56=0.88		SBS4-SBS53	0.556454	SBS4=1.00;SBS53=0.00		SBS8-SBS21	0.57603	SBS8=0.96;SBS21=0.04		SBS8-SBS49	0.545908	SBS8=0.99;SBS49=0.01		SBS40-SBS60	0.558566	SBS40=1.00;SBS60=0.00		SBS40-SBS41	0.584111
SBS8-SBS53	0.573578	SBS8=0.98;SBS53=0.02		SBS15-SBS56	0.526318	SBS15=0.28;SBS56=0.72		SBS24-SBS33	0.547749	SBS24=0.96;SBS33=0.04		SBS10a-SBS48	0.559864	SBS10a=0.90;SBS48=0.10		SBS24-SBS43	0.568264	SBS24=0.96;SBS43=0.04		SBS10a-SBS17a	0.537411	SBS10a=0.95;SBS17a=0.05		SBS7c-SBS56	0.520093	SBS7c=0.15;SBS56=0.85		SBS5-SBS14	0.542926	SBS5=0.72;SBS14=0.28		SBS24-SBS26	0.556454	SBS24=0.96;SBS26=0.04		SBS8-SBS48	0.5753	SBS8=0.99;SBS48=0.01		SBS8-SBS21	0.54573	SBS8=0.98;SBS21=0.02		SBS40-SBS84	0.558566	SBS40=1.00;SBS84=0.00		SBS40-SBS43	0.584111
SBS8-SBS38	0.573544	SBS8=0.99;SBS38=0.01		SBS41-SBS56	0.526277	SBS41=0.42;SBS56=0.58		SBS7d-SBS24	0.547575	SBS7d=0.04;SBS24=0.96		SBS10a-SBS22	0.559862	SBS10a=0.77;SBS22=0.23		SBS21-SBS24	0.568075	SBS21=0.03;SBS24=0.97		SBS10a-SBS28	0.537402	SBS10a=0.95;SBS28=0.05		SBS22-SBS56	0.518349	SBS22=0.13;SBS56=0.87		SBS27-SBS56	0.542073	SBS27=0.14;SBS56=0.86		SBS24-SBS60	0.556402	SBS24=0.99;SBS60=0.01		SBS8-SBS49	0.575118	SBS8=0.98;SBS49=0.02		SBS8-SBS17b	0.545587	SBS8=0.99;SBS17b=0.01		SBS40-SBS85	0.558566	SBS40=1.00;SBS85=0.00		SBS40-SBS46	0.584111
SBS8-SBS43	0.573459	SBS8=0.98;SBS43=0.02		SBS9-SBS59	0.525976	SBS9=0.66;SBS59=0.34		SBS23-SBS24	0.547547	SBS23=0.05;SBS24=0.95		SBS8-SBS9	0.559319	SBS8=0.77;SBS9=0.23		SBS22-SBS24	0.567981	SBS22=0.04;SBS24=0.96		SBS10a-SBS17b	0.537311	SBS10a=0.96;SBS17b=0.04		SBS55-SBS56	0.517685	SBS55=0.08;SBS56=0.92		SBS10b-SBS56	0.541971	SBS10b=0.11;SBS56=0.89		SBS24-SBS54	0.556324	SBS24=0.98;SBS54=0.02		SBS24-SBS41	0.575044	SBS24=0.78;SBS41=0.22		SBS8-SBS38	0.545579	SBS8=0.98;SBS38=0.02		SBS5-SBS40	0.558566	SBS5=0.00;SBS40=1.00		SBS40-SBS54	0.584111
SBS8-SBS49	0.573295	SBS8=0.99;SBS49=0.01		SBS12-SBS56	0.523829	SBS12=0.36;SBS56=0.64		SBS8-SBS13	0.547431	SBS8=0.96;SBS13=0.04		SBS7b-SBS8	0.559121	SBS7b=0.11;SBS8=0.89		SBS8-SBS10b	0.567882	SBS8=0.93;SBS10b=0.07		SBS10a	0.537051	SBS10a=1		SBS34-SBS56	0.517359	SBS34=0.06;SBS56=0.94		SBS21-SBS56	0.541906	SBS21=0.16;SBS56=0.84		SBS24-SBS49	0.556153	SBS24=0.99;SBS49=0.01		SBS24-SBS37	0.574929	SBS24=0.77;SBS37=0.23		SBS7d-SBS8	0.545521	SBS7d=0.02;SBS8=0.98		SBS7a-SBS40	0.558566	SBS7a=0.00;SBS40=1.00		SBS40-SBS55	0.584111
SBS8-SBS55	0.573224	SBS8=0.99;SBS55=0.01		SBS10a-SBS30	0.523364	SBS10a=0.40;SBS30=0.60		SBS1-SBS24	0.547284	SBS1=0.03;SBS24=0.97		SBS6-SBS8	0.559084	SBS6=0.12;SBS8=0.88		SBS23-SBS24	0.567754	SBS23=0.02;SBS24=0.98		SBS8-SBS32	0.536637	SBS8=0.82;SBS32=0.18		SBS52-SBS56	0.517134	SBS52=0.06;SBS56=0.94		SBS54-SBS56	0.541608	SBS54=0.15;SBS56=0.85		SBS24-SBS48	0.556088	SBS24=0.99;SBS48=0.01		SBS8-SBS47	0.574924	SBS8=0.97;SBS47=0.03		SBS8-SBS28	0.545382	SBS8=0.99;SBS28=0.01		SBS7b-SBS40	0.558566	SBS7b=0.00;SBS40=1.00		SBS40-SBS57	0.584111
SBS8-SBS60	0.573204	SBS8=1.00;SBS60=0.00		SBS14-SBS50	0.522911	SBS14=0.48;SBS50=0.52		SBS24-SBS35	0.547268	SBS24=0.92;SBS35=0.08		SBS8-SBS23	0.559029	SBS8=0.89;SBS23=0.11		SBS24-SBS48	0.567601	SBS24=0.99;SBS48=0.01		SBS8-SBS42	0.532653	SBS8=0.81;SBS42=0.19		SBS13-SBS56	0.517066	SBS13=0.05;SBS56=0.95		SBS33-SBS56	0.540857	SBS33=0.11;SBS56=0.89		SBS24-SBS84	0.556086	SBS24=0.99;SBS84=0.01		SBS8-SBS20	0.57482	SBS8=0.97;SBS20=0.03		SBS8-SBS53	0.545294	SBS8=0.99;SBS53=0.01		SBS7c-SBS40	0.558566	SBS7c=0.00;SBS40=1.00		SBS40-SBS58	0.584111
SBS28-SBS56	0.573204	SBS28=0.05;SBS56=0.95		SBS56-SBS85	0.521962	SBS56=0.65;SBS85=0.35		SBS24-SBS49	0.546987	SBS24=0.98;SBS49=0.02		SBS8-SBS11	0.558505	SBS8=0.89;SBS11=0.11		SBS17a-SBS24	0.56757	SBS17a=0.01;SBS24=0.99		SBS7a-SBS8	0.532133	SBS7a=0.09;SBS8=0.91		SBS10a-SBS52	0.516964	SBS10a=0.60;SBS52=0.40		SBS55-SBS56	0.540675	SBS55=0.12;SBS56=0.88		SBS21-SBS24	0.55605	SBS21=0.01;SBS24=0.99		SBS16-SBS24	0.574733	SBS16=0.16;SBS24=0.84		SBS8	0.545192	SBS8=1		SBS7d-SBS40	0.558566	SBS7d=0.00;SBS40=1.00		SBS40-SBS60	0.584111
SBS8	0.573169	SBS8=1		SBS10a-SBS31	0.521286	SBS10a=0.36;SBS31=0.64		SBS8-SBS45	0.546908	SBS8=0.94;SBS45=0.06		SBS8-SBS42	0.557945	SBS8=0.83;SBS42=0.17		SBS24-SBS55	0.567541	SBS24=0.98;SBS55=0.02		SBS5-SBS14	0.530347	SBS5=0.69;SBS14=0.31		SBS10a-SBS47	0.516842	SBS10a=0.49;SBS47=0.51		SBS22-SBS56	0.540324	SBS22=0.14;SBS56=0.86		SBS15-SBS24	0.556006	SBS15=0.00;SBS24=1.00		SBS24-SBS47	0.574648	SBS24=0.83;SBS47=0.17		SBS7c-SBS8	0.545192	SBS7c=0.00;SBS8=1.00		SBS9-SBS40	0.558566	SBS9=0.00;SBS40=1.00		SBS40-SBS84	0.584111
SBS7c-SBS8	0.573169	SBS7c=0.00;SBS8=1.00		SBS49-SBS56	0.521101	SBS49=0.17;SBS56=0.83		SBS20-SBS24	0.546776	SBS20=0.04;SBS24=0.96		SBS10a-SBS34	0.557928	SBS10a=0.88;SBS34=0.12		SBS24-SBS42	0.567433	SBS24=0.98;SBS42=0.02		SBS8-SBS44	0.529977	SBS8=0.83;SBS44=0.17		SBS10a-SBS31	0.516742	SBS10a=0.46;SBS31=0.54		SBS10a-SBS58	0.540265	SBS10a=0.44;SBS58=0.56		SBS17b-SBS24	0.556002	SBS17b=0.00;SBS24=1.00		SBS10b-SBS24	0.574566	SBS10b=0.10;SBS24=0.90		SBS8-SBS17a	0.545192	SBS8=1.00;SBS17a=0.00		SBS10a-SBS38	0.556507	SBS10a=0.55;SBS38=0.45		SBS40-SBS85	0.584111
SBS8-SBS17a	0.573169	SBS8=1.00;SBS17a=0.00		SBS26-SBS56	0.520858	SBS26=0.33;SBS56=0.67		SBS24-SBS48	0.546727	SBS24=0.99;SBS48=0.01		SBS10a-SBS28	0.557357	SBS10a=0.91;SBS28=0.09		SBS24-SBS28	0.567411	SBS24=0.99;SBS28=0.01		SBS8-SBS10b	0.529446	SBS8=0.92;SBS10b=0.08		SBS56-SBS60	0.516643	SBS56=0.98;SBS60=0.02		SBS17a-SBS56	0.538939	SBS17a=0.06;SBS56=0.94		SBS17a-SBS24	0.555991	SBS17a=0.00;SBS24=1.00		SBS8-SBS17b	0.574498	SBS8=0.99;SBS17b=0.01		SBS8-SBS20	0.545192	SBS8=1.00;SBS20=0.00		SBS10a-SBS35	0.553852	SBS10a=0.36;SBS35=0.64		SBS40-SBS_MM1	0.584111
SBS8-SBS22	0.573169	SBS8=1.00;SBS22=0.00		SBS35-SBS59	0.520715	SBS35=0.62;SBS59=0.38		SBS24-SBS54	0.54663	SBS24=0.97;SBS54=0.03		SBS8-SBS58	0.557081	SBS8=0.85;SBS58=0.15		SBS15-SBS24	0.567374	SBS15=0.01;SBS24=0.99		SBS5-SBS59	0.529276	SBS5=0.80;SBS59=0.20		SBS10a-SBS84	0.516572	SBS10a=0.49;SBS84=0.51		SBS34-SBS56	0.538635	SBS34=0.06;SBS56=0.94		SBS24	0.555989	SBS24=1		SBS8-SBS43	0.574283	SBS8=1.00;SBS43=0.00		SBS8-SBS22	0.545192	SBS8=1.00;SBS22=0.00		SBS10a-SBS14	0.550786	SBS10a=0.42;SBS14=0.58		SBS24-SBS32	0.582989
SBS8-SBS27	0.573169	SBS8=1.00;SBS27=0.00		SBS10a-SBS58	0.519656	SBS10a=0.35;SBS58=0.65		SBS22-SBS24	0.546546	SBS22=0.03;SBS24=0.97		SBS10a-SBS55	0.55706	SBS10a=0.89;SBS55=0.11		SBS6-SBS24	0.567294	SBS6=0.00;SBS24=1.00		SBS7b-SBS8	0.528956	SBS7b=0.10;SBS8=0.90		SBS17a-SBS56	0.516562	SBS17a=0.02;SBS56=0.98		SBS56-SBS60	0.538522	SBS56=0.96;SBS60=0.04		SBS14-SBS25	0.553354	SBS14=0.34;SBS25=0.66		SBS8	0.574283	SBS8=1		SBS8-SBS27	0.545192	SBS8=1.00;SBS27=0.00		SBS3-SBS52	0.545661	SBS3=0.79;SBS52=0.21		SBS10b-SBS24	0.582897
SBS8-SBS34	0.573169	SBS8=1.00;SBS34=0.00		SBS7b-SBS59	0.519505	SBS7b=0.44;SBS59=0.56		SBS24-SBS43	0.546545	SBS24=0.97;SBS43=0.03		SBS10a-SBS17a	0.556739	SBS10a=0.93;SBS17a=0.07		SBS24	0.567293	SBS24=1		SBS8-SBS15	0.528889	SBS8=0.89;SBS15=0.11		SBS48-SBS56	0.516495	SBS48=0.01;SBS56=0.99		SBS52-SBS56	0.538487	SBS52=0.06;SBS56=0.94		SBS8-SBS10b	0.552541	SBS8=0.91;SBS10b=0.09		SBS7c-SBS8	0.574283	SBS7c=0.00;SBS8=1.00		SBS8-SBS34	0.545192	SBS8=1.00;SBS34=0.00		SBS5-SBS52	0.545002	SBS5=0.77;SBS52=0.23		SBS3-SBS14	0.582896
SBS8-SBS35	0.573169	SBS8=1.00;SBS35=0.00		SBS14-SBS51	0.518158	SBS14=0.48;SBS51=0.52		SBS24-SBS42	0.546516	SBS24=0.95;SBS42=0.05		SBS8-SBS15	0.556676	SBS8=0.90;SBS15=0.10		SBS17b-SBS24	0.567293	SBS17b=0.00;SBS24=1.00		SBS8-SBS11	0.52882	SBS8=0.89;SBS11=0.11		SBS28-SBS56	0.516462	SBS28=0.01;SBS56=0.99		SBS17b-SBS56	0.53785	SBS17b=0.02;SBS56=0.98		SBS8-SBS11	0.55177	SBS8=0.88;SBS11=0.12		SBS8-SBS17a	0.574283	SBS8=1.00;SBS17a=0.00		SBS8-SBS35	0.545192	SBS8=1.00;SBS35=0.00		SBS10a-SBS39	0.541548	SBS10a=0.33;SBS39=0.67		SBS14-SBS51	0.582895
SBS8-SBS85	0.573169	SBS8=1.00;SBS85=0.00		SBS7d-SBS56	0.518122	SBS7d=0.22;SBS56=0.78		SBS11-SBS24	0.546493	SBS11=0.03;SBS24=0.97		SBS10a-SBS17b	0.556331	SBS10a=0.96;SBS17b=0.04		SBS24-SBS60	0.567293	SBS24=1.00;SBS60=0.00		SBS8-SBS9	0.52823	SBS8=0.78;SBS9=0.22		SBS17b-SBS56	0.516434	SBS17b=0.01;SBS56=0.99		SBS10a-SBS52	0.537846	SBS10a=0.60;SBS52=0.40		SBS7b-SBS8	0.551583	SBS7b=0.12;SBS8=0.88		SBS8-SBS22	0.574283	SBS8=1.00;SBS22=0.00		SBS8-SBS41	0.545192	SBS8=1.00;SBS41=0.00		SBS10a-SBS32	0.539581	SBS10a=0.47;SBS32=0.53		SBS5-SBS14	0.582873
SBS56-SBS60	0.572883	SBS56=0.97;SBS60=0.03		SBS7c-SBS56	0.517866	SBS7c=0.24;SBS56=0.76		SBS24-SBS28	0.5464	SBS24=0.98;SBS28=0.02		SBS10a-SBS60	0.555974	SBS10a=0.98;SBS60=0.02		SBS24-SBS84	0.567293	SBS24=1.00;SBS84=0.00		SBS8-SBS84	0.527761	SBS8=0.87;SBS84=0.13		SBS10a-SBS56	0.516425	SBS10a=0.01;SBS56=0.99		SBS48-SBS56	0.537781	SBS48=0.01;SBS56=0.99		SBS45-SBS59	0.551288	SBS45=0.49;SBS59=0.51		SBS8-SBS27	0.574283	SBS8=1.00;SBS27=0.00		SBS8-SBS43	0.545192	SBS8=1.00;SBS43=0.00		SBS10a-SBS42	0.539529	SBS10a=0.42;SBS42=0.58		SBS24-SBS41	0.580517
SBS48-SBS56	0.572585	SBS48=0.02;SBS56=0.98		SBS5-SBS38	0.517854	SBS5=0.86;SBS38=0.14		SBS1-SBS8	0.546314	SBS1=0.04;SBS8=0.96		SBS10a	0.555883	SBS10a=1		SBS8-SBS44	0.566297	SBS8=0.85;SBS44=0.15		SBS14-SBS52	0.52763	SBS14=0.66;SBS52=0.34		SBS56	0.516415	SBS56=1		SBS10a-SBS20	0.537767	SBS10a=0.51;SBS20=0.49		SBS6-SBS8	0.550254	SBS6=0.12;SBS8=0.88		SBS8-SBS34	0.574283	SBS8=1.00;SBS34=0.00		SBS8-SBS47	0.545192	SBS8=1.00;SBS47=0.00		SBS25-SBS52	0.539491	SBS25=0.75;SBS52=0.25		SBS14-SBS52	0.579875
SBS56	0.572378	SBS56=1		SBS54-SBS56	0.517393	SBS54=0.23;SBS56=0.77		SBS17a-SBS24	0.546286	SBS17a=0.01;SBS24=0.99		SBS5-SBS52	0.554877	SBS5=0.80;SBS52=0.20		SBS8-SBS42	0.566183	SBS8=0.85;SBS42=0.15		SBS8-SBS23	0.526629	SBS8=0.90;SBS23=0.10		SBS10a-SBS53	0.516192	SBS10a=0.56;SBS53=0.44		SBS28-SBS56	0.537732	SBS28=0.01;SBS56=0.99		SBS8-SBS58	0.549338	SBS8=0.83;SBS58=0.17		SBS8-SBS35	0.574283	SBS8=1.00;SBS35=0.00		SBS8-SBS55	0.545192	SBS8=1.00;SBS55=0.00		SBS10a-SBS53	0.537599	SBS10a=0.57;SBS53=0.43		SBS24-SBS31	0.579053
SBS10a-SBS56	0.572378	SBS10a=0.00;SBS56=1.00		SBS10b-SBS56	0.516245	SBS10b=0.17;SBS56=0.83		SBS15-SBS24	0.546167	SBS15=0.02;SBS24=0.98		SBS8-SBS44	0.554434	SBS8=0.85;SBS44=0.15		SBS8-SBS15	0.566061	SBS8=0.91;SBS15=0.09		SBS1-SBS8	0.526294	SBS1=0.07;SBS8=0.93		SBS10a-SBS14	0.516016	SBS10a=0.46;SBS14=0.54		SBS10a-SBS56	0.53771	SBS10a=0.00;SBS56=1.00		SBS8-SBS42	0.548905	SBS8=0.82;SBS42=0.18		SBS8-SBS55	0.574283	SBS8=1.00;SBS55=0.00		SBS8-SBS60	0.545192	SBS8=1.00;SBS60=0.00		SBS10a-SBS20	0.537021	SBS10a=0.52;SBS20=0.48		SBS24-SBS57	0.577506
SBS5-SBS45	0.571911	SBS5=0.84;SBS45=0.16		SBS1-SBS56	0.516075	SBS1=0.16;SBS56=0.84		SBS21-SBS24	0.54616	SBS21=0.02;SBS24=0.98		SBS8-SBS19	0.554153	SBS8=0.91;SBS19=0.09		SBS52-SBS59	0.566057	SBS52=0.49;SBS59=0.51		SBS2-SBS8	0.523784	SBS2=0.05;SBS8=0.95		SBS10a-SBS30	0.515449	SBS10a=0.51;SBS30=0.49		SBS56	0.537708	SBS56=1		SBS7a-SBS8	0.548414	SBS7a=0.09;SBS8=0.91		SBS8-SBS60	0.574283	SBS8=1.00;SBS60=0.00		SBS8-SBS85	0.545192	SBS8=1.00;SBS85=0.00		SBS10a-SBS31	0.535042	SBS10a=0.48;SBS31=0.52		SBS16-SBS24	0.577365
SBS52-SBS59	0.56549	SBS52=0.54;SBS59=0.46		SBS27-SBS56	0.515107	SBS27=0.19;SBS56=0.81		SBS17b-SBS24	0.546104	SBS17b=0.01;SBS24=0.99		SBS7a-SBS8	0.553246	SBS7a=0.07;SBS8=0.93		SBS2-SBS8	0.565918	SBS2=0.05;SBS8=0.95		SBS8-SBS58	0.523463	SBS8=0.87;SBS58=0.13		SBS10a-SBS_MM1	0.510267	SBS10a=0.43;SBS_MM1=0.57		SBS10a-SBS44	0.537002	SBS10a=0.43;SBS44=0.57		SBS8-SBS9	0.547397	SBS8=0.78;SBS9=0.22		SBS8-SBS85	0.574283	SBS8=1.00;SBS85=0.00		SBS10a-SBS58	0.543863	SBS10a=0.48;SBS58=0.52		SBS10a-SBS58	0.533554	SBS10a=0.47;SBS58=0.53		SBS24-SBS39	0.576797
SBS10a-SBS84	0.565276	SBS10a=0.40;SBS84=0.60		SBS52-SBS56	0.514633	SBS52=0.19;SBS56=0.81		SBS24-SBS55	0.546033	SBS24=0.99;SBS55=0.01		SBS3-SBS59	0.551911	SBS3=0.81;SBS59=0.19		SBS6-SBS8	0.565731	SBS6=0.10;SBS8=0.90		SBS8-SBS19	0.523413	SBS8=0.91;SBS19=0.09		SBS10a-SBS19	0.505854	SBS10a=0.59;SBS19=0.41		SBS10a-SBS_MM1	0.535954	SBS10a=0.41;SBS_MM1=0.59		SBS8-SBS23	0.546769	SBS8=0.89;SBS23=0.11		SBS24-SBS46	0.573562	SBS24=0.79;SBS46=0.21		SBS9-SBS10a	0.542905	SBS9=0.63;SBS10a=0.37		SBS10a-SBS47	0.532595	SBS10a=0.51;SBS47=0.49		SBS14-SBS25	0.57669
SBS25-SBS59	0.56404	SBS25=0.83;SBS59=0.17		SBS19-SBS59	0.513741	SBS19=0.44;SBS59=0.56		SBS6-SBS24	0.546028	SBS6=0.01;SBS24=0.99		SBS8-SBS84	0.551241	SBS8=0.90;SBS84=0.10		SBS8-SBS45	0.565509	SBS8=0.89;SBS45=0.11		SBS25-SBS59	0.522663	SBS25=0.79;SBS59=0.21		SBS3-SBS59	0.505059	SBS3=0.85;SBS59=0.15		SBS5-SBS59	0.53473	SBS5=0.82;SBS59=0.18		SBS8-SBS19	0.543732	SBS8=0.90;SBS19=0.10		SBS24-SBS32	0.57348	SBS24=0.82;SBS32=0.18		SBS10a-SBS46	0.542624	SBS10a=0.45;SBS46=0.55		SBS9-SBS10a	0.530691	SBS9=0.63;SBS10a=0.37		SBS24-SBS46	0.576369
SBS10a-SBS35	0.561482	SBS10a=0.32;SBS35=0.68		SBS39-SBS59	0.513458	SBS39=0.66;SBS59=0.34		SBS24	0.545984	SBS24=1		SBS25-SBS59	0.549215	SBS25=0.78;SBS59=0.22		SBS8-SBS23	0.563127	SBS8=0.92;SBS23=0.08		SBS52-SBS59	0.519819	SBS52=0.48;SBS59=0.52		SBS5-SBS14	0.504378	SBS5=0.72;SBS14=0.28		SBS9-SBS10a	0.533829	SBS9=0.65;SBS10a=0.35		SBS3-SBS14	0.543692	SBS3=0.68;SBS14=0.32		SBS24-SBS30	0.573016	SBS24=0.84;SBS30=0.16		SBS3-SBS52	0.542443	SBS3=0.81;SBS52=0.19		SBS10a-SBS44	0.52992	SBS10a=0.47;SBS44=0.53		SBS24-SBS59	0.575851
SBS14-SBS25	0.560818	SBS14=0.27;SBS25=0.73		SBS53-SBS59	0.512747	SBS53=0.42;SBS59=0.58		SBS24-SBS60	0.545984	SBS24=1.00;SBS60=0.00		SBS8-SBS13	0.54911	SBS8=0.95;SBS13=0.05		SBS8-SBS58	0.562166	SBS8=0.89;SBS58=0.11		SBS8-SBS_MM1	0.519567	SBS8=0.88;SBS_MM1=0.12		SBS9-SBS10a	0.503961	SBS9=0.61;SBS10a=0.39		SBS10a-SBS46	0.531574	SBS10a=0.43;SBS46=0.57		SBS8-SBS15	0.542777	SBS8=0.91;SBS15=0.09		SBS12-SBS24	0.572186	SBS12=0.18;SBS24=0.82		SBS10a-SBS20	0.541461	SBS10a=0.55;SBS20=0.45		SBS10a-SBS30	0.529759	SBS10a=0.54;SBS30=0.46		SBS24-SBS30	0.575756
SBS10a-SBS58	0.558038	SBS10a=0.37;SBS58=0.63		SBS47-SBS59	0.512679	SBS47=0.49;SBS59=0.51		SBS24-SBS84	0.545984	SBS24=1.00;SBS84=0.00		SBS2-SBS8	0.548351	SBS2=0.04;SBS8=0.96		SBS14-SBS59	0.561156	SBS14=0.70;SBS59=0.30		SBS8-SBS13	0.519074	SBS8=0.95;SBS13=0.05		SBS10a-SBS46	0.503954	SBS10a=0.47;SBS46=0.53		SBS10a-SBS47	0.530661	SBS10a=0.51;SBS47=0.49		SBS1-SBS8	0.542625	SBS1=0.07;SBS8=0.93		SBS24-SBS39	0.572057	SBS24=0.73;SBS39=0.27		SBS10a-SBS_MM1	0.540402	SBS10a=0.45;SBS_MM1=0.55		SBS10a-SBS46	0.529556	SBS10a=0.45;SBS46=0.55		SBS24-SBS85	0.575536
SBS42-SBS52	0.557773	SBS42=0.68;SBS52=0.32		SBS7a-SBS59	0.512509	SBS7a=0.37;SBS59=0.63		SBS8-SBS31	0.545459	SBS8=0.93;SBS31=0.07		SBS8-SBS31	0.547732	SBS8=0.90;SBS31=0.10		SBS8-SBS38	0.560804	SBS8=0.93;SBS38=0.07		SBS14-SBS25	0.518925	SBS14=0.33;SBS25=0.67		SBS3-SBS14	0.501674	SBS3=0.76;SBS14=0.24		SBS14-SBS25	0.530416	SBS14=0.30;SBS25=0.70		SBS8-SBS44	0.542421	SBS8=0.86;SBS44=0.14		SBS24-SBS85	0.571361	SBS24=0.82;SBS85=0.18		SBS25-SBS59	0.539693	SBS25=0.77;SBS59=0.23		SBS5-SBS14	0.527867	SBS5=0.68;SBS14=0.32		SBS20-SBS24	0.575315
SBS44-SBS52	0.553026	SBS44=0.66;SBS52=0.34		SBS21-SBS56	0.512467	SBS21=0.19;SBS56=0.81		SBS8-SBS16	0.545437	SBS8=0.95;SBS16=0.05		SBS1-SBS8	0.547716	SBS1=0.05;SBS8=0.95		SBS8-SBS84	0.560387	SBS8=0.91;SBS84=0.09		SBS8-SBS51	0.517973	SBS8=0.90;SBS51=0.10		SBS5-SBS59	0.50146	SBS5=0.82;SBS59=0.18		SBS10a-SBS57	0.529106	SBS10a=0.50;SBS57=0.50		SBS8-SBS84	0.542162	SBS8=0.89;SBS84=0.11		SBS14-SBS58	0.570439	SBS14=0.55;SBS58=0.45		SBS10a-SBS53	0.539665	SBS10a=0.61;SBS53=0.39		SBS10a-SBS_MM1	0.524858	SBS10a=0.47;SBS_MM1=0.53		SBS24-SBS44	0.574232
SBS10a-SBS31	0.552179	SBS10a=0.39;SBS31=0.61		SBS33-SBS56	0.512007	SBS33=0.15;SBS56=0.85		SBS8-SBS57	0.545229	SBS8=0.94;SBS57=0.06		SBS8-SBS_MM1	0.54749	SBS8=0.89;SBS_MM1=0.11		SBS8-SBS13	0.559665	SBS8=0.95;SBS13=0.05		SBS8-SBS25	0.51786	SBS8=0.81;SBS25=0.19		SBS10a-SBS23	0.500973	SBS10a=0.61;SBS23=0.39		SBS25-SBS59	0.527189	SBS25=0.81;SBS59=0.19		SBS2-SBS8	0.54071	SBS2=0.05;SBS8=0.95		SBS14-SBS50	0.56921	SBS14=0.55;SBS50=0.45		SBS5-SBS14	0.539491	SBS5=0.71;SBS14=0.29		SBS3-SBS14	0.523122	SBS3=0.71;SBS14=0.29		SBS24-SBS37	0.574187
SBS9-SBS10a	0.549415	SBS9=0.72;SBS10a=0.28		SBS43-SBS56	0.512003	SBS43=0.19;SBS56=0.81		SBS8-SBS46	0.545103	SBS8=0.93;SBS46=0.07		SBS8-SBS51	0.547324	SBS8=0.90;SBS51=0.10		SBS3-SBS59	0.559214	SBS3=0.82;SBS59=0.18		SBS8-SBS45	0.516353	SBS8=0.95;SBS45=0.05		SBS6-SBS10a	0.499959	SBS6=0.40;SBS10a=0.60		SBS10a-SBS19	0.526367	SBS10a=0.59;SBS19=0.41		SBS14-SBS51	0.539712	SBS14=0.54;SBS51=0.46		SBS2-SBS24	0.568581	SBS2=0.06;SBS24=0.94		SBS10a-SBS84	0.539026	SBS10a=0.54;SBS84=0.46		SBS10a-SBS16	0.522014	SBS10a=0.58;SBS16=0.42		SBS24-SBS34	0.574
SBS5-SBS38	0.5472	SBS5=0.90;SBS38=0.10		SBS22-SBS56	0.51145	SBS22=0.19;SBS56=0.81		SBS8-SBS48	0.544931	SBS8=0.98;SBS48=0.02		SBS8-SBS57	0.547029	SBS8=0.91;SBS57=0.09		SBS1-SBS8	0.55898	SBS1=0.04;SBS8=0.96		SBS8-SBS46	0.516305	SBS8=0.92;SBS46=0.08		SBS10a-SBS16	0.49949	SBS10a=0.59;SBS16=0.41		SBS6-SBS10a	0.524859	SBS6=0.43;SBS10a=0.57		SBS51-SBS59	0.538497	SBS51=0.58;SBS59=0.42		SBS19-SBS24	0.5679	SBS19=0.11;SBS24=0.89		SBS10a-SBS47	0.538809	SBS10a=0.54;SBS47=0.46		SBS10a-SBS57	0.520973	SBS10a=0.55;SBS57=0.45		SBS7b-SBS24	0.573141
SBS10a-SBS19	0.545944	SBS10a=0.49;SBS19=0.51		SBS14-SBS58	0.509993	SBS14=0.50;SBS58=0.50		SBS8-SBS51	0.544726	SBS8=0.93;SBS51=0.07		SBS8-SBS46	0.546159	SBS8=0.90;SBS46=0.10		SBS8-SBS46	0.558731	SBS8=0.90;SBS46=0.10		SBS8-SBS50	0.516264	SBS8=0.92;SBS50=0.08		SBS10a-SBS15	0.498709	SBS10a=0.62;SBS15=0.38		SBS7b-SBS10a	0.524783	SBS7b=0.40;SBS10a=0.60		SBS50-SBS59	0.538258	SBS50=0.56;SBS59=0.44		SBS7b-SBS24	0.567406	SBS7b=0.11;SBS24=0.89		SBS10a-SBS57	0.536781	SBS10a=0.53;SBS57=0.47		SBS3-SBS59	0.520903	SBS3=0.82;SBS59=0.18		SBS19-SBS24	0.573114
SBS10a-SBS20	0.545937	SBS10a=0.46;SBS20=0.54		SBS10a-SBS52	0.509786	SBS10a=0.51;SBS52=0.49		SBS8-SBS37	0.54451	SBS8=0.93;SBS37=0.07		SBS8-SBS33	0.545411	SBS8=0.96;SBS33=0.04		SBS8-SBS50	0.558699	SBS8=0.90;SBS50=0.10		SBS3-SBS59	0.516108	SBS3=0.81;SBS59=0.19		SBS10a-SBS57	0.497936	SBS10a=0.55;SBS57=0.45		SBS10a-SBS84	0.523889	SBS10a=0.54;SBS84=0.46		SBS8-SBS13	0.537893	SBS8=0.95;SBS13=0.05		SBS24-SBS26	0.567093	SBS24=0.85;SBS26=0.15		SBS10a-SBS23	0.53593	SBS10a=0.61;SBS23=0.39		SBS45-SBS59	0.52079	SBS45=0.57;SBS59=0.43		SBS24-SBS35	0.573076
SBS5-SBS51	0.545222	SBS5=0.81;SBS51=0.19		SBS10a-SBS38	0.50945	SBS10a=0.51;SBS38=0.49		SBS8-SBS25	0.544463	SBS8=0.88;SBS25=0.12		SBS8-SBS25	0.545341	SBS8=0.84;SBS25=0.16		SBS8-SBS_MM1	0.55862	SBS8=0.90;SBS_MM1=0.10		SBS8-SBS39	0.515929	SBS8=0.89;SBS39=0.11		SBS10a-SBS11	0.497883	SBS10a=0.63;SBS11=0.37		SBS10a-SBS41	0.523663	SBS10a=0.46;SBS41=0.54		SBS58-SBS59	0.53674	SBS58=0.57;SBS59=0.43		SBS7d-SBS24	0.565974	SBS7d=0.10;SBS24=0.90		SBS10a-SBS19	0.53462	SBS10a=0.62;SBS19=0.38		SBS10a-SBS49	0.520661	SBS10a=0.74;SBS49=0.26		SBS7c-SBS24	0.57292
SBS3-SBS5	0.545186	SBS3=0.54;SBS5=0.46		SBS44-SBS59	0.509389	SBS44=0.54;SBS59=0.46		SBS8-SBS33	0.544085	SBS8=0.97;SBS33=0.03		SBS3-SBS8	0.545225	SBS3=0.19;SBS8=0.81		SBS8-SBS33	0.558553	SBS8=0.95;SBS33=0.05		SBS3-SBS8	0.5156	SBS3=0.16;SBS8=0.84		SBS10a-SBS41	0.495085	SBS10a=0.51;SBS41=0.49		SBS10a-SBS15	0.522373	SBS10a=0.60;SBS15=0.40		SBS8-SBS25	0.536643	SBS8=0.80;SBS25=0.20		SBS24-SBS33	0.565905	SBS24=0.91;SBS33=0.09		SBS7b-SBS10a	0.533574	SBS7b=0.37;SBS10a=0.63		SBS5-SBS59	0.51908	SBS5=0.80;SBS59=0.20		SBS12-SBS24	0.572912
SBS10a-SBS23	0.542388	SBS10a=0.50;SBS23=0.50		SBS10a-SBS32	0.509342	SBS10a=0.38;SBS32=0.62		SBS8-SBS39	0.544001	SBS8=0.92;SBS39=0.08		SBS8-SBS48	0.544577	SBS8=0.98;SBS48=0.02		SBS8-SBS51	0.558405	SBS8=0.90;SBS51=0.10		SBS8-SBS47	0.515369	SBS8=0.95;SBS47=0.05		SBS10a-SBS49	0.493707	SBS10a=0.76;SBS49=0.24		SBS10a-SBS23	0.521116	SBS10a=0.61;SBS23=0.39		SBS8-SBS51	0.535332	SBS8=0.91;SBS51=0.09		SBS24-SBS53	0.565529	SBS24=0.90;SBS53=0.10		SBS25-SBS52	0.532621	SBS25=0.77;SBS52=0.23		SBS10a-SBS84	0.518191	SBS10a=0.59;SBS84=0.41		SBS7d-SBS24	0.572276
SBS6-SBS10a	0.541381	SBS6=0.52;SBS10a=0.48		SBS17a-SBS56	0.509227	SBS17a=0.09;SBS56=0.91		SBS3-SBS8	0.543909	SBS3=0.12;SBS8=0.88		SBS8-SBS54	0.544567	SBS8=0.95;SBS54=0.05		SBS8-SBS19	0.558347	SBS8=0.94;SBS19=0.06		SBS8-SBS31	0.515196	SBS8=0.94;SBS31=0.06		SBS7a-SBS10a	0.493391	SBS7a=0.28;SBS10a=0.72		SBS3-SBS52	0.518656	SBS3=0.87;SBS52=0.13		SBS8-SBS31	0.535228	SBS8=0.92;SBS31=0.08		SBS7a-SBS24	0.564535	SBS7a=0.07;SBS24=0.93		SBS10a-SBS11	0.532567	SBS10a=0.63;SBS11=0.37		SBS10a-SBS15	0.517561	SBS10a=0.64;SBS15=0.36		SBS2-SBS24	0.571797
SBS3-SBS42	0.540056	SBS3=0.81;SBS42=0.19		SBS10a-SBS45	0.509141	SBS10a=0.44;SBS45=0.56		SBS8-SBS38	0.543841	SBS8=0.97;SBS38=0.03		SBS8-SBS39	0.544279	SBS8=0.90;SBS39=0.10		SBS3-SBS8	0.558241	SBS3=0.21;SBS8=0.79		SBS8-SBS57	0.514905	SBS8=0.95;SBS57=0.05		SBS7b-SBS10a	0.493343	SBS7b=0.33;SBS10a=0.67		SBS10a-SBS37	0.517849	SBS10a=0.47;SBS37=0.53		SBS32-SBS59	0.534981	SBS32=0.56;SBS59=0.44		SBS13-SBS24	0.56429	SBS13=0.06;SBS24=0.94		SBS10a-SBS16	0.532069	SBS10a=0.60;SBS16=0.40		SBS7b-SBS10a	0.516215	SBS7b=0.34;SBS10a=0.66		SBS13-SBS24	0.571767
SBS3-SBS51	0.539893	SBS3=0.84;SBS51=0.16		SBS55-SBS56	0.509093	SBS55=0.12;SBS56=0.88		SBS8-SBS12	0.54343	SBS8=0.96;SBS12=0.04		SBS8-SBS50	0.544163	SBS8=0.93;SBS50=0.07		SBS8-SBS39	0.556891	SBS8=0.88;SBS39=0.12		SBS8-SBS48	0.514695	SBS8=0.98;SBS48=0.02		SBS10a-SBS37	0.492387	SBS10a=0.52;SBS37=0.48		SBS10a-SBS11	0.517647	SBS10a=0.63;SBS11=0.37		SBS8-SBS57	0.534979	SBS8=0.93;SBS57=0.07		SBS24-SBS59	0.563941	SBS24=0.93;SBS59=0.07		SBS3-SBS14	0.529415	SBS3=0.73;SBS14=0.27		SBS10a-SBS37	0.515102	SBS10a=0.51;SBS37=0.49		SBS24-SBS53	0.571119
SBS3-SBS32	0.539874	SBS3=0.85;SBS32=0.15		SBS34-SBS56	0.508652	SBS34=0.09;SBS56=0.91		SBS8-SBS28	0.543413	SBS8=0.98;SBS28=0.02		SBS3-SBS14	0.544094	SBS3=0.71;SBS14=0.29		SBS8-SBS37	0.556844	SBS8=0.91;SBS37=0.09		SBS8-SBS33	0.514569	SBS8=0.97;SBS33=0.03		SBS10a-SBS12	0.490611	SBS10a=0.58;SBS12=0.42		SBS10a-SBS16	0.515816	SBS10a=0.61;SBS16=0.39		SBS8-SBS45	0.534793	SBS8=0.94;SBS45=0.06		SBS24-SBS44	0.563838	SBS24=0.86;SBS44=0.14		SBS10a-SBS37	0.529266	SBS10a=0.50;SBS37=0.50		SBS10a-SBS41	0.514954	SBS10a=0.53;SBS41=0.47		SBS1-SBS24	0.570791
SBS3-SBS44	0.539682	SBS3=0.83;SBS44=0.17		SBS10a-SBS42	0.50829	SBS10a=0.34;SBS42=0.66		SBS8-SBS26	0.543364	SBS8=0.97;SBS26=0.03		SBS8-SBS37	0.54407	SBS8=0.92;SBS37=0.08		SBS8-SBS54	0.556812	SBS8=0.95;SBS54=0.05		SBS8-SBS54	0.514362	SBS8=0.97;SBS54=0.03		SBS2-SBS10a	0.490339	SBS2=0.20;SBS10a=0.80		SBS14-SBS52	0.514925	SBS14=0.67;SBS52=0.33		SBS8-SBS_MM1	0.534674	SBS8=0.91;SBS_MM1=0.09		SBS24-SBS35	0.563834	SBS24=0.83;SBS35=0.17		SBS6-SBS10a	0.529129	SBS6=0.37;SBS10a=0.63		SBS14-SBS51	0.514399	SBS14=0.52;SBS51=0.48		SBS7a-SBS24	0.570707
SBS5-SBS25	0.539252	SBS5=0.65;SBS25=0.35		SBS5-SBS50	0.508034	SBS5=0.77;SBS50=0.23		SBS8-SBS54	0.543361	SBS8=0.98;SBS54=0.02		SBS8-SBS28	0.543702	SBS8=0.98;SBS28=0.02		SBS8-SBS25	0.556772	SBS8=0.85;SBS25=0.15		SBS8-SBS20	0.514301	SBS8=0.97;SBS20=0.03		SBS10a-SBS85	0.489991	SBS10a=0.59;SBS85=0.41		SBS1-SBS10a	0.513382	SBS1=0.27;SBS10a=0.73		SBS8-SBS33	0.533456	SBS8=0.96;SBS33=0.04		SBS20-SBS24	0.562757	SBS20=0.10;SBS24=0.90		SBS10a-SBS15	0.528267	SBS10a=0.66;SBS15=0.34		SBS6-SBS10a	0.51438	SBS6=0.35;SBS10a=0.65		SBS24-SBS26	0.570577
SBS5-SBS50	0.539021	SBS5=0.84;SBS50=0.16		SBS13-SBS56	0.508032	SBS13=0.07;SBS56=0.93		SBS8-SBS53	0.543343	SBS8=0.98;SBS53=0.02		SBS8-SBS16	0.543701	SBS8=0.96;SBS16=0.04		SBS8-SBS16	0.556701	SBS8=0.94;SBS16=0.06		SBS8-SBS41	0.514044	SBS8=0.96;SBS41=0.04		SBS25-SBS59	0.48821	SBS25=0.81;SBS59=0.19		SBS10a-SBS12	0.512597	SBS10a=0.56;SBS12=0.44		SBS14-SBS58	0.533454	SBS14=0.56;SBS58=0.44		SBS7c-SBS24	0.562075	SBS7c=0.08;SBS24=0.92		SBS7a-SBS10a	0.526711	SBS7a=0.28;SBS10a=0.72		SBS14-SBS25	0.5143	SBS14=0.35;SBS25=0.65		SBS24-SBS33	0.570493
SBS10a-SBS14	0.538908	SBS10a=0.41;SBS14=0.59		SBS48-SBS56	0.507103	SBS48=0.03;SBS56=0.97		SBS8-SBS49	0.543321	SBS8=0.99;SBS49=0.01		SBS8-SBS26	0.543605	SBS8=0.95;SBS26=0.05		SBS8-SBS53	0.556577	SBS8=0.95;SBS53=0.05		SBS8-SBS28	0.513908	SBS8=0.99;SBS28=0.01		SBS14-SBS25	0.487243	SBS14=0.30;SBS25=0.70		SBS10a-SBS85	0.512238	SBS10a=0.56;SBS85=0.44		SBS8-SBS39	0.533404	SBS8=0.90;SBS39=0.10		SBS24-SBS_MM1	0.561535	SBS24=0.87;SBS_MM1=0.13		SBS10a-SBS12	0.525516	SBS10a=0.58;SBS12=0.42		SBS10a-SBS23	0.514183	SBS10a=0.67;SBS23=0.33		SBS24-SBS27	0.57034
SBS14-SBS51	0.537997	SBS14=0.47;SBS51=0.53		SBS28-SBS56	0.507045	SBS28=0.04;SBS56=0.96		SBS8-SBS50	0.543089	SBS8=0.97;SBS50=0.03		SBS8-SBS45	0.543577	SBS8=0.96;SBS45=0.04		SBS8-SBS57	0.556502	SBS8=0.94;SBS57=0.06		SBS8-SBS43	0.513894	SBS8=0.98;SBS43=0.02		SBS5-SBS45	0.486713	SBS5=0.78;SBS45=0.22		SBS10a-SBS49	0.510734	SBS10a=0.78;SBS49=0.22		SBS8-SBS47	0.533297	SBS8=0.94;SBS47=0.06		SBS24-SBS54	0.56095	SBS24=0.93;SBS54=0.07		SBS10a-SBS41	0.525011	SBS10a=0.55;SBS41=0.45		SBS10a-SBS19	0.513993	SBS10a=0.67;SBS19=0.33		SBS24-SBS49	0.569907
SBS10a-SBS45	0.537864	SBS10a=0.50;SBS45=0.50		SBS17b-SBS56	0.506955	SBS17b=0.04;SBS56=0.96		SBS8-SBS17b	0.543081	SBS8=0.99;SBS17b=0.01		SBS8-SBS21	0.5433	SBS8=0.97;SBS21=0.03		SBS8-SBS12	0.556356	SBS8=0.93;SBS12=0.07		SBS8-SBS21	0.513889	SBS8=0.98;SBS21=0.02		SBS10a-SBS33	0.48663	SBS10a=0.75;SBS33=0.25		SBS7a-SBS10a	0.51069	SBS7a=0.27;SBS10a=0.73		SBS3-SBS8	0.533251	SBS3=0.15;SBS8=0.85		SBS1-SBS24	0.560478	SBS1=0.05;SBS24=0.95		SBS10a-SBS49	0.524663	SBS10a=0.78;SBS49=0.22		SBS10a-SBS11	0.513499	SBS10a=0.67;SBS11=0.33		SBS24-SBS_MM1	0.569838
SBS3-SBS6	0.537673	SBS3=0.90;SBS6=0.10		SBS56-SBS60	0.506557	SBS56=0.98;SBS60=0.02		SBS8-SBS21	0.542847	SBS8=0.99;SBS21=0.01		SBS8-SBS12	0.54326	SBS8=0.95;SBS12=0.05		SBS8-SBS49	0.555852	SBS8=0.98;SBS49=0.02		SBS7d-SBS8	0.513776	SBS7d=0.02;SBS8=0.98		SBS10a-SBS26	0.486456	SBS10a=0.64;SBS26=0.36		SBS5-SBS45	0.509912	SBS5=0.78;SBS45=0.22		SBS8-SBS50	0.532905	SBS8=0.94;SBS50=0.06		SBS24-SBS34	0.560179	SBS24=0.95;SBS34=0.05		SBS10a-SBS26	0.522054	SBS10a=0.62;SBS26=0.38		SBS10a-SBS12	0.512874	SBS10a=0.58;SBS12=0.42		SBS24-SBS43	0.569822
SBS3-SBS45	0.537427	SBS3=0.90;SBS45=0.10		SBS56	0.506422	SBS56=1		SBS8-SBS41	0.542822	SBS8=0.98;SBS41=0.02		SBS8-SBS17b	0.542325	SBS8=0.99;SBS17b=0.01		SBS8-SBS31	0.555564	SBS8=0.94;SBS31=0.06		SBS8-SBS38	0.513733	SBS8=0.99;SBS38=0.01		SBS10a-SBS27	0.486438	SBS10a=0.75;SBS27=0.25		SBS10a-SBS13	0.507806	SBS10a=0.77;SBS13=0.23		SBS8-SBS46	0.532798	SBS8=0.94;SBS46=0.06		SBS9-SBS14	0.560017	SBS9=0.55;SBS14=0.45		SBS45-SBS59	0.522004	SBS45=0.52;SBS59=0.48		SBS10a-SBS85	0.512089	SBS10a=0.58;SBS85=0.42		SBS22-SBS24	0.5695
SBS3-SBS15	0.536809	SBS3=0.91;SBS15=0.09		SBS10a-SBS56	0.506422	SBS10a=0.00;SBS56=1.00		SBS8-SBS47	0.542785	SBS8=0.99;SBS47=0.01		SBS7d-SBS8	0.542235	SBS7d=0.01;SBS8=0.99		SBS8-SBS26	0.555506	SBS8=0.95;SBS26=0.05		SBS8-SBS37	0.513623	SBS8=0.97;SBS37=0.03		SBS7d-SBS10a	0.485673	SBS7d=0.26;SBS10a=0.74		SBS7c-SBS10a	0.507556	SBS7c=0.31;SBS10a=0.69		SBS8-SBS41	0.532796	SBS8=0.94;SBS41=0.06		SBS24-SBS27	0.559317	SBS24=0.95;SBS27=0.05		SBS10a-SBS85	0.52157	SBS10a=0.61;SBS85=0.39		SBS10a-SBS26	0.510002	SBS10a=0.62;SBS26=0.38		SBS24-SBS55	0.569317
SBS5-SBS35	0.535407	SBS5=0.81;SBS35=0.19		SBS25-SBS50	0.505654	SBS25=0.71;SBS50=0.29		SBS8	0.542686	SBS8=1		SBS8-SBS49	0.542106	SBS8=0.99;SBS49=0.01		SBS8-SBS20	0.555391	SBS8=0.96;SBS20=0.04		SBS8-SBS17b	0.513617	SBS8=0.99;SBS17b=0.01		SBS10a-SBS43	0.48461	SBS10a=0.73;SBS43=0.27		SBS10a-SBS26	0.506979	SBS10a=0.62;SBS26=0.38		SBS8-SBS48	0.532213	SBS8=0.99;SBS48=0.01		SBS23-SBS24	0.559224	SBS23=0.05;SBS24=0.95		SBS7d-SBS10a	0.519736	SBS7d=0.26;SBS10a=0.74		SBS25-SBS59	0.509738	SBS25=0.78;SBS59=0.22		SBS24-SBS28	0.569257
SBS5-SBS42	0.535308	SBS5=0.80;SBS42=0.20		SBS10a-SBS14	0.505315	SBS10a=0.36;SBS14=0.64		SBS7c-SBS8	0.542686	SBS7c=0.00;SBS8=1.00		SBS14-SBS25	0.542087	SBS14=0.34;SBS25=0.66		SBS8-SBS48	0.555295	SBS8=0.98;SBS48=0.02		SBS8-SBS49	0.513568	SBS8=0.99;SBS49=0.01		SBS10a-SBS54	0.484434	SBS10a=0.74;SBS54=0.26		SBS14-SBS51	0.506533	SBS14=0.51;SBS51=0.49		SBS8-SBS28	0.532115	SBS8=0.98;SBS28=0.02		SBS21-SBS24	0.559084	SBS21=0.05;SBS24=0.95		SBS10a-SBS27	0.519249	SBS10a=0.76;SBS27=0.24		SBS14-SBS50	0.509292	SBS14=0.53;SBS50=0.47		SBS21-SBS24	0.56909
SBS3-SBS25	0.53472	SBS3=0.70;SBS25=0.30		SBS20-SBS59	0.504898	SBS20=0.45;SBS59=0.55		SBS7d-SBS8	0.542686	SBS7d=0.00;SBS8=1.00		SBS8-SBS41	0.54207	SBS8=0.98;SBS41=0.02		SBS8-SBS47	0.555262	SBS8=0.95;SBS47=0.05		SBS8-SBS55	0.513463	SBS8=0.99;SBS55=0.01		SBS1-SBS10a	0.484292	SBS1=0.19;SBS10a=0.81		SBS7d-SBS10a	0.506508	SBS7d=0.28;SBS10a=0.72		SBS8-SBS38	0.532034	SBS8=0.98;SBS38=0.02		SBS11-SBS24	0.558721	SBS11=0.05;SBS24=0.95		SBS10a-SBS48	0.518489	SBS10a=0.87;SBS48=0.13		SBS7c-SBS10a	0.508497	SBS7c=0.29;SBS10a=0.71		SBS24-SBS48	0.569086
SBS10a-SBS47	0.534576	SBS10a=0.46;SBS47=0.54		SBS10a-SBS39	0.502909	SBS10a=0.27;SBS39=0.73		SBS8-SBS17a	0.542686	SBS8=1.00;SBS17a=0.00		SBS8-SBS47	0.542003	SBS8=0.99;SBS47=0.01		SBS8-SBS21	0.554606	SBS8=0.97;SBS21=0.03		SBS8-SBS60	0.513422	SBS8=1.00;SBS60=0.00		SBS7c-SBS10a	0.483202	SBS7c=0.24;SBS10a=0.76		SBS10a-SBS43	0.505619	SBS10a=0.71;SBS43=0.29		SBS8-SBS54	0.531647	SBS8=0.98;SBS54=0.02		SBS24-SBS49	0.558636	SBS24=0.97;SBS49=0.03		SBS10a-SBS13	0.517763	SBS10a=0.82;SBS13=0.18		SBS7a-SBS10a	0.50799	SBS7a=0.22;SBS10a=0.78		SBS11-SBS24	0.569041
SBS10a-SBS46	0.534464	SBS10a=0.39;SBS46=0.61		SBS46-SBS59	0.502553	SBS46=0.54;SBS59=0.46		SBS8-SBS20	0.542686	SBS8=1.00;SBS20=0.00		SBS8-SBS20	0.541963	SBS8=1.00;SBS20=0.00		SBS8-SBS41	0.554372	SBS8=0.96;SBS41=0.04		SBS8	0.513407	SBS8=1		SBS10a-SBS21	0.483163	SBS10a=0.76;SBS21=0.24		SBS14-SBS50	0.505442	SBS14=0.52;SBS50=0.48		SBS8-SBS37	0.531488	SBS8=0.97;SBS37=0.03		SBS24-SBS28	0.558547	SBS24=0.97;SBS28=0.03		SBS14-SBS25	0.517704	SBS14=0.33;SBS25=0.67		SBS10a-SBS54	0.506826	SBS10a=0.73;SBS54=0.27		SBS24-SBS54	0.568942
SBS3-SBS30	0.53356	SBS3=0.89;SBS30=0.11		SBS11-SBS59	0.50253	SBS11=0.41;SBS59=0.59		SBS8-SBS22	0.542686	SBS8=1.00;SBS22=0.00		SBS8-SBS43	0.541958	SBS8=1.00;SBS43=0.00		SBS8-SBS28	0.554107	SBS8=0.99;SBS28=0.01		SBS7c-SBS8	0.513407	SBS7c=0.00;SBS8=1.00		SBS14-SBS51	0.482768	SBS14=0.48;SBS51=0.52		SBS45-SBS59	0.504888	SBS45=0.57;SBS59=0.43		SBS8-SBS53	0.531482	SBS8=0.98;SBS53=0.02		SBS22-SBS24	0.558162	SBS22=0.04;SBS24=0.96		SBS1-SBS10a	0.517543	SBS1=0.18;SBS10a=0.82		SBS7d-SBS10a	0.505549	SBS7d=0.23;SBS10a=0.77		SBS17a-SBS24	0.568928
SBS3-SBS50	0.533209	SBS3=0.87;SBS50=0.13		SBS59-SBS_MM1	0.502245	SBS59=0.45;SBS_MM1=0.55		SBS8-SBS27	0.542686	SBS8=1.00;SBS27=0.00		SBS8-SBS38	0.541955	SBS8=1.00;SBS38=0.00		SBS45-SBS59	0.554055	SBS45=0.56;SBS59=0.44		SBS8-SBS12	0.513407	SBS8=1.00;SBS12=0.00		SBS3-SBS52	0.48242	SBS3=0.86;SBS52=0.14		SBS5-SBS52	0.504073	SBS5=0.84;SBS52=0.16		SBS8-SBS60	0.53146	SBS8=0.99;SBS60=0.01		SBS24-SBS42	0.557978	SBS24=0.94;SBS42=0.06		SBS2-SBS10a	0.517525	SBS2=0.15;SBS10a=0.85		SBS10a-SBS33	0.505122	SBS10a=0.79;SBS33=0.21		SBS17b-SBS24	0.568875
SBS10a-SBS41	0.532828	SBS10a=0.38;SBS41=0.62		SBS23-SBS59	0.501233	SBS23=0.41;SBS59=0.59		SBS8-SBS34	0.542686	SBS8=1.00;SBS34=0.00		SBS8	0.541954	SBS8=1		SBS7d-SBS8	0.553888	SBS7d=0.01;SBS8=0.99		SBS8-SBS16	0.513407	SBS8=1.00;SBS16=0.00		SBS10a-SBS10b	0.481772	SBS10a=0.84;SBS10b=0.16		SBS10a-SBS54	0.502639	SBS10a=0.76;SBS54=0.24		SBS8-SBS43	0.531408	SBS8=0.99;SBS43=0.01		SBS24-SBS43	0.557911	SBS24=0.96;SBS43=0.04		SBS7c-SBS10a	0.51719	SBS7c=0.25;SBS10a=0.75		SBS10a-SBS27	0.50476	SBS10a=0.79;SBS27=0.21		SBS23-SBS24	0.568801
SBS10a-SBS38	0.532456	SBS10a=0.58;SBS38=0.42		SBS14-SBS30	0.500901	SBS14=0.56;SBS30=0.44		SBS8-SBS35	0.542686	SBS8=1.00;SBS35=0.00		SBS7c-SBS8	0.541954	SBS7c=0.00;SBS8=1.00		SBS8-SBS43	0.55382	SBS8=0.99;SBS43=0.01		SBS8-SBS17a	0.513407	SBS8=1.00;SBS17a=0.00		SBS10a-SBS34	0.481618	SBS10a=0.84;SBS34=0.16		SBS10a-SBS27	0.50257	SBS10a=0.79;SBS27=0.21		SBS8-SBS17b	0.531369	SBS8=0.99;SBS17b=0.01		SBS17a-SBS24	0.557661	SBS17a=0.02;SBS24=0.98		SBS10a-SBS54	0.516975	SBS10a=0.76;SBS54=0.24		SBS1-SBS10a	0.504742	SBS1=0.17;SBS10a=0.83		SBS14-SBS50	0.56874
SBS10a-SBS15	0.531624	SBS10a=0.52;SBS15=0.48		SBS57-SBS59	0.500782	SBS57=0.48;SBS59=0.52		SBS8-SBS43	0.542686	SBS8=1.00;SBS43=0.00		SBS8-SBS17a	0.541954	SBS8=1.00;SBS17a=0.00		SBS8-SBS17b	0.553787	SBS8=1.00;SBS17b=0.00		SBS8-SBS22	0.513407	SBS8=1.00;SBS22=0.00		SBS45-SBS59	0.481595	SBS45=0.58;SBS59=0.42		SBS10a-SBS21	0.502256	SBS10a=0.76;SBS21=0.24		SBS7d-SBS8	0.531313	SBS7d=0.01;SBS8=0.99		SBS24-SBS55	0.557657	SBS24=0.97;SBS55=0.03		SBS14-SBS59	0.516813	SBS14=0.62;SBS59=0.38		SBS10a-SBS21	0.504266	SBS10a=0.77;SBS21=0.23		SBS6-SBS24	0.568731
SBS32-SBS52	0.531583	SBS32=0.61;SBS52=0.39		SBS7b-SBS10a	0.500243	SBS7b=0.51;SBS10a=0.49		SBS8-SBS55	0.542686	SBS8=1.00;SBS55=0.00		SBS8-SBS22	0.541954	SBS8=1.00;SBS22=0.00		SBS8	0.553782	SBS8=1		SBS8-SBS26	0.513407	SBS8=1.00;SBS26=0.00		SBS10a-SBS22	0.481023	SBS10a=0.78;SBS22=0.22		SBS10a-SBS33	0.501676	SBS10a=0.81;SBS33=0.19		SBS8-SBS49	0.5313	SBS8=0.99;SBS49=0.01		SBS24-SBS48	0.55723	SBS24=0.99;SBS48=0.01		SBS10a-SBS21	0.516412	SBS10a=0.77;SBS21=0.23		SBS50-SBS52	0.503796	SBS50=0.57;SBS52=0.43		SBS24-SBS42	0.568675
SBS10a-SBS11	0.529379	SBS10a=0.53;SBS11=0.47		SBS25-SBS45	0.499848	SBS25=0.79;SBS45=0.21		SBS8-SBS60	0.542686	SBS8=1.00;SBS60=0.00		SBS8-SBS27	0.541954	SBS8=1.00;SBS27=0.00		SBS7c-SBS8	0.553782	SBS7c=0.00;SBS8=1.00		SBS8-SBS27	0.513407	SBS8=1.00;SBS27=0.00		SBS10a-SBS13	0.480947	SBS10a=0.87;SBS13=0.13		SBS2-SBS10a	0.501652	SBS2=0.13;SBS10a=0.87		SBS8-SBS21	0.531284	SBS8=0.99;SBS21=0.01		SBS6-SBS24	0.557226	SBS6=0.02;SBS24=0.98		SBS10a-SBS43	0.515485	SBS10a=0.78;SBS43=0.22		SBS10a-SBS43	0.503607	SBS10a=0.77;SBS43=0.23		SBS15-SBS24	0.56864
SBS3-SBS58	0.528334	SBS3=0.89;SBS58=0.11		SBS5-SBS51	0.497437	SBS5=0.79;SBS51=0.21		SBS8-SBS85	0.542686	SBS8=1.00;SBS85=0.00		SBS8-SBS34	0.541954	SBS8=1.00;SBS34=0.00		SBS8-SBS17a	0.553782	SBS8=1.00;SBS17a=0.00		SBS8-SBS34	0.513407	SBS8=1.00;SBS34=0.00		SBS14-SBS52	0.480223	SBS14=0.66;SBS52=0.34		SBS10a-SBS22	0.500886	SBS10a=0.76;SBS22=0.24		SBS8-SBS55	0.531265	SBS8=0.99;SBS55=0.01		SBS15-SBS24	0.557133	SBS15=0.01;SBS24=0.99		SBS10a-SBS33	0.51499	SBS10a=0.83;SBS33=0.17		SBS10a-SBS34	0.503336	SBS10a=0.84;SBS34=0.16		SBS24-SBS60	0.568619
SBS10a-SBS57	0.527416	SBS10a=0.46;SBS57=0.54		SBS10a-SBS53	0.497258	SBS10a=0.50;SBS53=0.50		SBS14-SBS51	0.542011	SBS14=0.56;SBS51=0.44		SBS8-SBS35	0.541954	SBS8=1.00;SBS35=0.00		SBS8-SBS22	0.553782	SBS8=1.00;SBS22=0.00		SBS8-SBS35	0.513407	SBS8=1.00;SBS35=0.00		SBS10a-SBS48	0.479972	SBS10a=0.92;SBS48=0.08		SBS10a-SBS10b	0.500751	SBS10a=0.84;SBS10b=0.16		SBS8-SBS16	0.531203	SBS8=1.00;SBS16=0.00		SBS17b-SBS24	0.557097	SBS17b=0.00;SBS24=1.00		SBS10a-SBS22	0.514975	SBS10a=0.77;SBS22=0.23		SBS10a-SBS13	0.50329	SBS10a=0.85;SBS13=0.15		SBS24	0.568607
SBS3-SBS38	0.526255	SBS3=0.95;SBS38=0.05		SBS10a-SBS47	0.496789	SBS10a=0.43;SBS47=0.57		SBS52-SBS59	0.540751	SBS52=0.50;SBS59=0.50		SBS8-SBS53	0.541954	SBS8=1.00;SBS53=0.00		SBS8-SBS27	0.553782	SBS8=1.00;SBS27=0.00		SBS8-SBS53	0.513407	SBS8=1.00;SBS53=0.00		SBS10a-SBS55	0.479672	SBS10a=0.86;SBS55=0.14		SBS10a-SBS55	0.500646	SBS10a=0.81;SBS55=0.19		SBS8-SBS20	0.531196	SBS8=1.00;SBS20=0.00		SBS24-SBS60	0.557057	SBS24=1.00;SBS60=0.00		SBS50-SBS59	0.514014	SBS50=0.60;SBS59=0.40		SBS10a-SBS22	0.503032	SBS10a=0.77;SBS22=0.23		SBS24-SBS84	0.568607
SBS30-SBS52	0.526239	SBS30=0.56;SBS52=0.44		SBS3-SBS45	0.496009	SBS3=0.86;SBS45=0.14		SBS14-SBS59	0.535064	SBS14=0.70;SBS59=0.30		SBS8-SBS55	0.541954	SBS8=1.00;SBS55=0.00		SBS8-SBS34	0.553782	SBS8=1.00;SBS34=0.00		SBS8-SBS85	0.513407	SBS8=1.00;SBS85=0.00		SBS10a-SBS28	0.478922	SBS10a=0.92;SBS28=0.08		SBS10a-SBS34	0.500612	SBS10a=0.84;SBS34=0.16		SBS8	0.531193	SBS8=1		SBS24-SBS84	0.557057	SBS24=1.00;SBS84=0.00		SBS10a-SBS10b	0.513863	SBS10a=0.87;SBS10b=0.13		SBS10a-SBS48	0.502928	SBS10a=0.90;SBS48=0.10		SBS14-SBS58	0.559776
SBS3-SBS9	0.526208	SBS3=0.85;SBS9=0.15		SBS5-SBS35	0.495832	SBS5=0.76;SBS35=0.24		SBS14-SBS50	0.53162	SBS14=0.59;SBS50=0.41		SBS8-SBS60	0.541954	SBS8=1.00;SBS60=0.00		SBS8-SBS35	0.553782	SBS8=1.00;SBS35=0.00		SBS3-SBS14	0.512914	SBS3=0.70;SBS14=0.30		SBS10a-SBS60	0.478242	SBS10a=0.97;SBS60=0.03		SBS25-SBS52	0.499524	SBS25=0.83;SBS52=0.17		SBS7c-SBS8	0.531193	SBS7c=0.00;SBS8=1.00		SBS24	0.557057	SBS24=1		SBS10a-SBS34	0.512936	SBS10a=0.89;SBS34=0.11		SBS2-SBS10a	0.502799	SBS2=0.11;SBS10a=0.89		SBS9-SBS14	0.543929
SBS14-SBS42	0.52595	SBS14=0.42;SBS42=0.58		SBS10a-SBS19	0.495281	SBS10a=0.49;SBS19=0.51		SBS9-SBS14	0.529944	SBS9=0.52;SBS14=0.48		SBS8-SBS85	0.541954	SBS8=1.00;SBS85=0.00		SBS8-SBS55	0.553782	SBS8=1.00;SBS55=0.00		SBS14-SBS51	0.507621	SBS14=0.52;SBS51=0.48		SBS10a-SBS17a	0.47816	SBS10a=0.96;SBS17a=0.04		SBS10a-SBS48	0.498956	SBS10a=0.92;SBS48=0.08		SBS8-SBS12	0.531193	SBS8=1.00;SBS12=0.00		SBS5-SBS52	0.554711	SBS5=0.84;SBS52=0.16		SBS10a-SBS17a	0.51291	SBS10a=0.90;SBS17a=0.10		SBS10a-SBS17a	0.501685	SBS10a=0.88;SBS17a=0.12		SBS14-SBS47	0.543589
SBS3-SBS84	0.525782	SBS3=0.91;SBS84=0.09		SBS41-SBS59	0.495092	SBS41=0.52;SBS59=0.48		SBS5-SBS59	0.529416	SBS5=0.80;SBS59=0.20		SBS25-SBS52	0.54021	SBS25=0.78;SBS52=0.22		SBS8-SBS60	0.553782	SBS8=1.00;SBS60=0.00		SBS14-SBS59	0.504354	SBS14=0.65;SBS59=0.35		SBS10a-SBS17b	0.478003	SBS10a=0.98;SBS17b=0.02		SBS10a-SBS17a	0.498384	SBS10a=0.90;SBS17a=0.10		SBS8-SBS17a	0.531193	SBS8=1.00;SBS17a=0.00		SBS5-SBS45	0.550541	SBS5=0.79;SBS45=0.21		SBS10a-SBS55	0.512288	SBS10a=0.90;SBS55=0.10		SBS14-SBS59	0.50157	SBS14=0.67;SBS59=0.33		SBS14-SBS32	0.540159
SBS3-SBS47	0.525508	SBS3=0.92;SBS47=0.08		SBS16-SBS59	0.494977	SBS16=0.42;SBS59=0.58		SBS14-SBS58	0.528454	SBS14=0.60;SBS58=0.40		SBS3-SBS52	0.539706	SBS3=0.81;SBS52=0.19		SBS8-SBS85	0.553782	SBS8=1.00;SBS85=0.00		SBS14-SBS50	0.501278	SBS14=0.55;SBS50=0.45		SBS10a	0.477946	SBS10a=1		SBS10a-SBS60	0.49787	SBS10a=0.94;SBS60=0.06		SBS8-SBS22	0.531193	SBS8=1.00;SBS22=0.00		SBS5-SBS59	0.547834	SBS5=0.85;SBS59=0.15		SBS10a-SBS17b	0.511912	SBS10a=0.95;SBS17b=0.05		SBS10a-SBS10b	0.501473	SBS10a=0.88;SBS10b=0.12		SBS14-SBS39	0.534651
SBS5-SBS47	0.52517	SBS5=0.90;SBS47=0.10		SBS3-SBS50	0.494908	SBS3=0.80;SBS50=0.20		SBS3-SBS59	0.523876	SBS3=0.82;SBS59=0.18		SBS14-SBS51	0.53632	SBS14=0.52;SBS51=0.48		SBS9-SBS14	0.55255	SBS9=0.51;SBS14=0.49		SBS45-SBS59	0.493376	SBS45=0.52;SBS59=0.48		SBS5-SBS52	0.477371	SBS5=0.84;SBS52=0.16		SBS10a-SBS28	0.49778	SBS10a=0.93;SBS28=0.07		SBS8-SBS26	0.531193	SBS8=1.00;SBS26=0.00		SBS3-SBS52	0.546203	SBS3=0.85;SBS52=0.15		SBS10a-SBS28	0.511527	SBS10a=0.97;SBS28=0.03		SBS10a-SBS55	0.500186	SBS10a=0.90;SBS55=0.10		SBS14-SBS59	0.533886
SBS14-SBS30	0.525122	SBS14=0.54;SBS30=0.46		SBS5-SBS25	0.494329	SBS5=0.61;SBS25=0.39		SBS25-SBS59	0.523364	SBS25=0.79;SBS59=0.21		SBS14-SBS59	0.533491	SBS14=0.65;SBS59=0.35		SBS14-SBS30	0.551824	SBS14=0.65;SBS30=0.35		SBS14-SBS30	0.492938	SBS14=0.61;SBS30=0.39		SBS14-SBS50	0.475731	SBS14=0.50;SBS50=0.50		SBS10a-SBS17b	0.497136	SBS10a=0.96;SBS17b=0.04		SBS8-SBS27	0.531193	SBS8=1.00;SBS27=0.00		SBS14-SBS39	0.543574	SBS14=0.47;SBS39=0.53		SBS10a-SBS60	0.511417	SBS10a=0.99;SBS60=0.01		SBS10a-SBS28	0.499932	SBS10a=0.94;SBS28=0.06		SBS14-SBS42	0.531305
SBS1-SBS3	0.524516	SBS1=0.04;SBS3=0.96		SBS7a-SBS10a	0.493165	SBS7a=0.44;SBS10a=0.56		SBS14-SBS47	0.516534	SBS14=0.67;SBS47=0.33		SBS14-SBS50	0.524287	SBS14=0.55;SBS50=0.45		SBS25-SBS59	0.549419	SBS25=0.78;SBS59=0.22		SBS5-SBS52	0.492164	SBS5=0.82;SBS52=0.18		SBS52-SBS59	0.46762	SBS52=0.48;SBS59=0.52		SBS10a	0.496897	SBS10a=1		SBS8-SBS34	0.531193	SBS8=1.00;SBS34=0.00		SBS14-SBS47	0.542481	SBS14=0.65;SBS47=0.35		SBS10a	0.51136	SBS10a=1		SBS10a-SBS17b	0.499543	SBS10a=0.97;SBS17b=0.03		SBS14-SBS30	0.529606
SBS5-SBS53	0.524252	SBS5=0.93;SBS53=0.07		SBS10b-SBS59	0.492934	SBS10b=0.30;SBS59=0.70		SBS14-SBS42	0.515359	SBS14=0.60;SBS42=0.40		SBS14-SBS58	0.519482	SBS14=0.56;SBS58=0.44		SBS14-SBS47	0.548748	SBS14=0.64;SBS47=0.36		SBS50-SBS59	0.488708	SBS50=0.60;SBS59=0.40		SBS25-SBS52	0.466545	SBS25=0.82;SBS52=0.18		SBS52-SBS59	0.494832	SBS52=0.48;SBS59=0.52		SBS8-SBS35	0.531193	SBS8=1.00;SBS35=0.00		SBS25-SBS52	0.542223	SBS25=0.82;SBS52=0.18		SBS14-SBS50	0.504845	SBS14=0.53;SBS50=0.47		SBS10a-SBS60	0.499412	SBS10a=0.98;SBS60=0.02		SBS14-SBS31	0.528477
SBS3-SBS10b	0.524227	SBS3=0.96;SBS10b=0.04		SBS9-SBS10a	0.491548	SBS9=0.71;SBS10a=0.29		SBS5-SBS52	0.512457	SBS5=0.80;SBS52=0.20		SBS51-SBS59	0.516808	SBS51=0.62;SBS59=0.38		SBS5-SBS52	0.547434	SBS5=0.81;SBS52=0.19		SBS25-SBS52	0.488539	SBS25=0.81;SBS52=0.19		SBS25-SBS45	0.463093	SBS25=0.76;SBS45=0.24		SBS3-SBS45	0.491826	SBS3=0.85;SBS45=0.15		SBS8-SBS85	0.531193	SBS8=1.00;SBS85=0.00		SBS14-SBS30	0.542206	SBS14=0.66;SBS30=0.34		SBS14-SBS51	0.503136	SBS14=0.53;SBS51=0.47		SBS10a	0.499348	SBS10a=1		SBS3-SBS59	0.525394
SBS14-SBS_MM1	0.524215	SBS14=0.43;SBS_MM1=0.57		SBS2-SBS59	0.491167	SBS2=0.24;SBS59=0.76		SBS14-SBS39	0.511454	SBS14=0.52;SBS39=0.48		SBS45-SBS59	0.515972	SBS45=0.50;SBS59=0.50		SBS14-SBS58	0.546057	SBS14=0.62;SBS58=0.38		SBS14-SBS32	0.4873	SBS14=0.58;SBS32=0.42		SBS50-SBS59	0.461876	SBS50=0.65;SBS59=0.35		SBS25-SBS45	0.491553	SBS25=0.78;SBS45=0.22		SBS14-SBS50	0.529447	SBS14=0.57;SBS50=0.43		SBS14-SBS32	0.540038	SBS14=0.63;SBS32=0.37		SBS51-SBS59	0.501376	SBS51=0.59;SBS59=0.41		SBS35-SBS52	0.494602	SBS35=0.61;SBS52=0.39		SBS14-SBS41	0.525107
SBS5-SBS20	0.524178	SBS5=0.91;SBS20=0.09		SBS59-SBS84	0.48986	SBS59=0.58;SBS84=0.42		SBS14-SBS30	0.510021	SBS14=0.70;SBS30=0.30		SBS50-SBS59	0.514991	SBS50=0.60;SBS59=0.40		SBS14-SBS32	0.543024	SBS14=0.63;SBS32=0.37		SBS14-SBS58	0.484881	SBS14=0.58;SBS58=0.42		SBS3-SBS45	0.46014	SBS3=0.83;SBS45=0.17		SBS14-SBS39	0.491358	SBS14=0.41;SBS39=0.59		SBS42-SBS59	0.526638	SBS42=0.59;SBS59=0.41		SBS3-SBS59	0.539662	SBS3=0.87;SBS59=0.13		SBS32-SBS59	0.495671	SBS32=0.56;SBS59=0.44		SBS42-SBS52	0.493117	SBS42=0.57;SBS52=0.43		SBS14-SBS53	0.523849
SBS14-SBS32	0.523511	SBS14=0.49;SBS32=0.51		SBS3-SBS5	0.489588	SBS3=0.51;SBS5=0.49		SBS25-SBS52	0.509693	SBS25=0.79;SBS52=0.21		SBS9-SBS14	0.512221	SBS9=0.54;SBS14=0.46		SBS7a-SBS14	0.542635	SBS7a=0.24;SBS14=0.76		SBS14-SBS47	0.484832	SBS14=0.62;SBS47=0.38		SBS51-SBS59	0.45843	SBS51=0.66;SBS59=0.34		SBS14-SBS59	0.489617	SBS14=0.67;SBS59=0.33		SBS14-SBS32	0.522874	SBS14=0.59;SBS32=0.41		SBS14-SBS31	0.538405	SBS14=0.62;SBS31=0.38		SBS42-SBS59	0.494539	SBS42=0.61;SBS59=0.39		SBS5-SBS45	0.491629	SBS5=0.76;SBS45=0.24		SBS14-SBS19	0.519614
SBS10a-SBS16	0.523475	SBS10a=0.51;SBS16=0.49		SBS10a-SBS46	0.48887	SBS10a=0.38;SBS46=0.62		SBS14-SBS31	0.50909	SBS14=0.66;SBS31=0.34		SBS14-SBS32	0.509511	SBS14=0.59;SBS32=0.41		SBS14-SBS39	0.539309	SBS14=0.51;SBS39=0.49		SBS51-SBS59	0.484586	SBS51=0.62;SBS59=0.38		SBS14-SBS58	0.455542	SBS14=0.54;SBS58=0.46		SBS9-SBS14	0.487037	SBS9=0.56;SBS14=0.44		SBS14-SBS30	0.520859	SBS14=0.64;SBS30=0.36		SBS14-SBS53	0.534901	SBS14=0.73;SBS53=0.27		SBS42-SBS52	0.493075	SBS42=0.62;SBS52=0.38		SBS50-SBS59	0.489581	SBS50=0.62;SBS59=0.38		SBS14-SBS57	0.51814
SBS5-SBS13	0.52266	SBS5=0.95;SBS13=0.05		SBS5-SBS53	0.488466	SBS5=0.89;SBS53=0.11		SBS45-SBS59	0.508773	SBS45=0.54;SBS59=0.46		SBS14-SBS30	0.506257	SBS14=0.64;SBS30=0.36		SBS3-SBS52	0.538468	SBS3=0.83;SBS52=0.17		SBS9-SBS14	0.483743	SBS9=0.53;SBS14=0.47		SBS14-SBS59	0.452758	SBS14=0.66;SBS59=0.34		SBS14-SBS58	0.486224	SBS14=0.56;SBS58=0.44		SBS30-SBS59	0.520454	SBS30=0.49;SBS59=0.51		SBS14-SBS42	0.534503	SBS14=0.59;SBS42=0.41		SBS35-SBS52	0.48847	SBS35=0.64;SBS52=0.36		SBS45-SBS52	0.487159	SBS45=0.49;SBS52=0.51		SBS7b-SBS14	0.517644
SBS10a-SBS53	0.522276	SBS10a=0.57;SBS53=0.43		SBS10a-SBS20	0.487928	SBS10a=0.48;SBS20=0.52		SBS14-SBS32	0.508507	SBS14=0.68;SBS32=0.32		SBS58-SBS59	0.502982	SBS58=0.59;SBS59=0.41		SBS14-SBS53	0.538189	SBS14=0.73;SBS53=0.27		SBS14-SBS42	0.482889	SBS14=0.54;SBS42=0.46		SBS14-SBS42	0.452738	SBS14=0.49;SBS42=0.51		SBS5-SBS38	0.48387	SBS5=0.84;SBS38=0.16		SBS9-SBS59	0.520446	SBS9=0.65;SBS59=0.35		SBS25-SBS59	0.531709	SBS25=0.84;SBS59=0.16		SBS5-SBS45	0.487599	SBS5=0.80;SBS45=0.20		SBS9-SBS14	0.487112	SBS9=0.53;SBS14=0.47		SBS14-SBS_MM1	0.516927
SBS5-SBS44	0.522271	SBS5=0.87;SBS44=0.13		SBS9-SBS14	0.486611	SBS9=0.57;SBS14=0.43		SBS14-SBS53	0.507603	SBS14=0.76;SBS53=0.24		SBS32-SBS59	0.501706	SBS32=0.57;SBS59=0.43		SBS7b-SBS14	0.535313	SBS7b=0.26;SBS14=0.74		SBS3-SBS52	0.479263	SBS3=0.83;SBS52=0.17		SBS5-SBS38	0.452496	SBS5=0.85;SBS38=0.15		SBS50-SBS59	0.483192	SBS50=0.63;SBS59=0.37		SBS14-SBS47	0.51968	SBS14=0.63;SBS47=0.37		SBS14-SBS57	0.531276	SBS14=0.66;SBS57=0.34		SBS9-SBS59	0.487438	SBS9=0.67;SBS59=0.33		SBS51-SBS52	0.484272	SBS51=0.56;SBS52=0.44		SBS14-SBS16	0.516883
SBS5-SBS15	0.522092	SBS5=0.93;SBS15=0.07		SBS3-SBS51	0.48652	SBS3=0.82;SBS51=0.18		SBS14-SBS19	0.507506	SBS14=0.75;SBS19=0.25		SBS14-SBS42	0.501579	SBS14=0.56;SBS42=0.44		SBS14-SBS42	0.53447	SBS14=0.61;SBS42=0.39		SBS42-SBS59	0.476535	SBS42=0.63;SBS59=0.37		SBS14-SBS32	0.44702	SBS14=0.56;SBS32=0.44		SBS14-SBS32	0.481998	SBS14=0.58;SBS32=0.42		SBS9-SBS14	0.518585	SBS9=0.52;SBS14=0.48		SBS14-SBS41	0.530823	SBS14=0.60;SBS41=0.40		SBS50-SBS52	0.486983	SBS50=0.58;SBS52=0.42		SBS51-SBS59	0.483583	SBS51=0.63;SBS59=0.37		SBS14-SBS46	0.516794
SBS5-SBS_MM1	0.522035	SBS5=0.87;SBS_MM1=0.13		SBS6-SBS59	0.486373	SBS6=0.37;SBS59=0.63		SBS3-SBS52	0.507315	SBS3=0.82;SBS52=0.18		SBS14-SBS31	0.497844	SBS14=0.61;SBS31=0.39		SBS5-SBS45	0.533834	SBS5=0.77;SBS45=0.23		SBS32-SBS59	0.476159	SBS32=0.58;SBS59=0.42		SBS25-SBS50	0.445008	SBS25=0.71;SBS50=0.29		SBS14-SBS30	0.478477	SBS14=0.63;SBS30=0.37		SBS38-SBS59	0.51659	SBS38=0.38;SBS59=0.62		SBS14-SBS59	0.529161	SBS14=0.78;SBS59=0.22		SBS9-SBS14	0.485862	SBS9=0.54;SBS14=0.46		SBS14-SBS58	0.48286	SBS14=0.60;SBS58=0.40		SBS3-SBS52	0.516059
SBS5-SBS49	0.521711	SBS5=0.96;SBS49=0.04		SBS10a-SBS44	0.486279	SBS10a=0.40;SBS44=0.60		SBS14-SBS_MM1	0.503206	SBS14=0.65;SBS_MM1=0.35		SBS42-SBS59	0.497543	SBS42=0.61;SBS59=0.39		SBS25-SBS52	0.531033	SBS25=0.79;SBS52=0.21		SBS14-SBS39	0.472499	SBS14=0.49;SBS39=0.51		SBS42-SBS59	0.444851	SBS42=0.67;SBS59=0.33		SBS3-SBS38	0.47813	SBS3=0.90;SBS38=0.10		SBS14-SBS42	0.512274	SBS14=0.57;SBS42=0.43		SBS14-SBS19	0.528385	SBS14=0.74;SBS19=0.26		SBS14-SBS32	0.485006	SBS14=0.58;SBS32=0.42		SBS9-SBS52	0.482329	SBS9=0.64;SBS52=0.36		SBS14-SBS23	0.515803
SBS5-SBS32	0.521418	SBS5=0.90;SBS32=0.10		SBS7b-SBS14	0.485607	SBS7b=0.35;SBS14=0.65		SBS14-SBS23	0.502553	SBS14=0.77;SBS23=0.23		SBS14-SBS39	0.496063	SBS14=0.49;SBS39=0.51		SBS11-SBS14	0.530776	SBS11=0.26;SBS14=0.74		SBS30-SBS59	0.470023	SBS30=0.53;SBS59=0.47		SBS14-SBS39	0.444782	SBS14=0.43;SBS39=0.57		SBS14-SBS53	0.474672	SBS14=0.69;SBS53=0.31		SBS44-SBS59	0.510995	SBS44=0.54;SBS59=0.46		SBS14-SBS46	0.525989	SBS14=0.63;SBS46=0.37		SBS38-SBS59	0.482916	SBS38=0.40;SBS59=0.60		SBS38-SBS52	0.479459	SBS38=0.39;SBS52=0.61		SBS10b-SBS14	0.515183
SBS3-SBS20	0.521364	SBS3=0.95;SBS20=0.05		SBS37-SBS59	0.485199	SBS37=0.50;SBS59=0.50		SBS14-SBS16	0.502519	SBS14=0.74;SBS16=0.26		SBS9-SBS59	0.495806	SBS9=0.68;SBS59=0.32		SBS50-SBS59	0.527252	SBS50=0.62;SBS59=0.38		SBS7b-SBS14	0.466544	SBS7b=0.27;SBS14=0.73		SBS14-SBS47	0.44217	SBS14=0.61;SBS47=0.39		SBS3-SBS50	0.47269	SBS3=0.84;SBS50=0.16		SBS47-SBS59	0.510671	SBS47=0.48;SBS59=0.52		SBS14-SBS16	0.525918	SBS14=0.72;SBS16=0.28		SBS14-SBS30	0.481697	SBS14=0.63;SBS30=0.37		SBS44-SBS52	0.478167	SBS44=0.53;SBS52=0.47		SBS11-SBS14	0.514078
SBS42-SBS59	0.521322	SBS42=0.72;SBS59=0.28		SBS3-SBS25	0.485099	SBS3=0.63;SBS25=0.37		SBS14-SBS41	0.5016	SBS14=0.66;SBS41=0.34		SBS14-SBS47	0.495292	SBS14=0.66;SBS47=0.34		SBS14-SBS31	0.527192	SBS14=0.68;SBS31=0.32		SBS44-SBS59	0.466103	SBS44=0.60;SBS59=0.40		SBS3-SBS50	0.44102	SBS3=0.81;SBS50=0.19		SBS51-SBS59	0.472486	SBS51=0.64;SBS59=0.36		SBS31-SBS59	0.508454	SBS31=0.51;SBS59=0.49		SBS7b-SBS14	0.525192	SBS7b=0.24;SBS14=0.76		SBS35-SBS59	0.481109	SBS35=0.62;SBS59=0.38		SBS32-SBS52	0.477693	SBS32=0.50;SBS52=0.50		SBS25-SBS59	0.51402
SBS3-SBS19	0.521309	SBS3=0.95;SBS19=0.05		SBS3-SBS38	0.484995	SBS3=0.91;SBS38=0.09		SBS7b-SBS14	0.501532	SBS7b=0.22;SBS14=0.78		SBS42-SBS52	0.493681	SBS42=0.62;SBS52=0.38		SBS14-SBS41	0.526892	SBS14=0.65;SBS41=0.35		SBS7a-SBS14	0.465794	SBS7a=0.22;SBS14=0.78		SBS9-SBS14	0.4407	SBS9=0.54;SBS14=0.46		SBS25-SBS50	0.472364	SBS25=0.74;SBS50=0.26		SBS25-SBS52	0.507564	SBS25=0.81;SBS52=0.19		SBS14-SBS37	0.524655	SBS14=0.61;SBS37=0.39		SBS14-SBS42	0.48057	SBS14=0.54;SBS42=0.46		SBS52-SBS58	0.477187	SBS52=0.49;SBS58=0.51		SBS14-SBS85	0.513684
SBS7b-SBS10a	0.521167	SBS7b=0.43;SBS10a=0.57		SBS15-SBS59	0.483879	SBS15=0.34;SBS59=0.66		SBS14-SBS57	0.499708	SBS14=0.72;SBS57=0.28		SBS7b-SBS14	0.492007	SBS7b=0.27;SBS14=0.73		SBS14-SBS16	0.524504	SBS14=0.74;SBS16=0.26		SBS5-SBS45	0.465518	SBS5=0.80;SBS45=0.20		SBS3-SBS51	0.440592	SBS3=0.81;SBS51=0.19		SBS14-SBS42	0.472317	SBS14=0.55;SBS42=0.45		SBS35-SBS59	0.507269	SBS35=0.58;SBS59=0.42		SBS25-SBS45	0.523322	SBS25=0.78;SBS45=0.22		SBS30-SBS59	0.480419	SBS30=0.50;SBS59=0.50		SBS38-SBS59	0.477078	SBS38=0.47;SBS59=0.53		SBS14-SBS84	0.513466
SBS10a-SBS37	0.521096	SBS10a=0.40;SBS37=0.60		SBS14-SBS31	0.483014	SBS14=0.54;SBS31=0.46		SBS10b-SBS14	0.498082	SBS10b=0.16;SBS14=0.84		SBS5-SBS45	0.490698	SBS5=0.81;SBS45=0.19		SBS14-SBS46	0.523773	SBS14=0.67;SBS46=0.33		SBS6-SBS14	0.463549	SBS6=0.29;SBS14=0.71		SBS45-SBS50	0.439561	SBS45=0.43;SBS50=0.57		SBS38-SBS59	0.472009	SBS38=0.48;SBS59=0.52		SBS7b-SBS14	0.507087	SBS7b=0.28;SBS14=0.72		SBS14-SBS_MM1	0.522897	SBS14=0.64;SBS_MM1=0.36		SBS14-SBS39	0.479438	SBS14=0.46;SBS39=0.54		SBS14-SBS39	0.476747	SBS14=0.48;SBS39=0.52		SBS5-SBS59	0.513353
SBS2-SBS3	0.520757	SBS2=0.02;SBS3=0.98		SBS10a-SBS11	0.482385	SBS10a=0.52;SBS11=0.48		SBS14-SBS46	0.496756	SBS14=0.70;SBS46=0.30		SBS35-SBS52	0.490522	SBS35=0.65;SBS52=0.35		SBS2-SBS14	0.522326	SBS2=0.13;SBS14=0.87		SBS9-SBS59	0.463344	SBS9=0.68;SBS59=0.32		SBS38-SBS59	0.439122	SBS38=0.48;SBS59=0.52		SBS3-SBS25	0.471646	SBS3=0.66;SBS25=0.34		SBS14-SBS39	0.50497	SBS14=0.51;SBS39=0.49		SBS14-SBS23	0.521858	SBS14=0.76;SBS23=0.24		SBS58-SBS59	0.479002	SBS58=0.54;SBS59=0.46		SBS14-SBS47	0.476605	SBS14=0.65;SBS47=0.35		SBS14-SBS15	0.512786
SBS44-SBS59	0.520613	SBS44=0.70;SBS59=0.30		SBS12-SBS59	0.482334	SBS12=0.43;SBS59=0.57		SBS14-SBS84	0.496564	SBS14=0.76;SBS84=0.24		SBS14-SBS23	0.488435	SBS14=0.73;SBS23=0.27		SBS14-SBS57	0.521779	SBS14=0.73;SBS57=0.27		SBS58-SBS59	0.46333	SBS58=0.57;SBS59=0.43		SBS3-SBS38	0.438897	SBS3=0.90;SBS38=0.10		SBS14-SBS31	0.471222	SBS14=0.60;SBS31=0.40		SBS14-SBS31	0.502679	SBS14=0.64;SBS31=0.36		SBS14-SBS85	0.520921	SBS14=0.68;SBS85=0.32		SBS14-SBS58	0.478449	SBS14=0.60;SBS58=0.40		SBS14-SBS32	0.474588	SBS14=0.63;SBS32=0.37		SBS6-SBS14	0.512644
SBS3-SBS23	0.520449	SBS3=0.96;SBS23=0.04		SBS14-SBS32	0.482116	SBS14=0.56;SBS32=0.44		SBS14-SBS85	0.495097	SBS14=0.73;SBS85=0.27		SBS14-SBS19	0.488386	SBS14=0.73;SBS19=0.27		SBS14-SBS_MM1	0.5209	SBS14=0.68;SBS_MM1=0.32		SBS14-SBS84	0.462425	SBS14=0.69;SBS84=0.31		SBS45-SBS51	0.438099	SBS45=0.42;SBS51=0.58		SBS14-SBS47	0.469592	SBS14=0.64;SBS47=0.36		SBS11-SBS14	0.502661	SBS11=0.27;SBS14=0.73		SBS5-SBS38	0.52007	SBS5=0.85;SBS38=0.15		SBS39-SBS59	0.477449	SBS39=0.67;SBS59=0.33		SBS39-SBS52	0.474548	SBS39=0.63;SBS52=0.37		SBS14-SBS45	0.512427
SBS3-SBS7a	0.520179	SBS3=0.97;SBS7a=0.03		SBS10a-SBS23	0.482097	SBS10a=0.53;SBS23=0.47		SBS11-SBS14	0.494627	SBS11=0.19;SBS14=0.81		SBS11-SBS14	0.486751	SBS11=0.26;SBS14=0.74		SBS14-SBS23	0.520151	SBS14=0.79;SBS23=0.21		SBS14-SBS31	0.462242	SBS14=0.66;SBS31=0.34		SBS5-SBS50	0.436589	SBS5=0.76;SBS50=0.24		SBS3-SBS51	0.468796	SBS3=0.85;SBS51=0.15		SBS39-SBS59	0.502355	SBS39=0.63;SBS59=0.37		SBS12-SBS14	0.517801	SBS12=0.30;SBS14=0.70		SBS32-SBS52	0.477083	SBS32=0.55;SBS52=0.45		SBS14-SBS53	0.472967	SBS14=0.72;SBS53=0.28		SBS14-SBS35	0.512409
SBS3-SBS48	0.520145	SBS3=0.98;SBS48=0.02		SBS49-SBS59	0.482085	SBS49=0.23;SBS59=0.77		SBS14-SBS15	0.494577	SBS14=0.81;SBS15=0.19		SBS14-SBS57	0.48542	SBS14=0.68;SBS57=0.32		SBS14-SBS19	0.518121	SBS14=0.81;SBS19=0.19		SBS11-SBS14	0.462231	SBS11=0.26;SBS14=0.74		SBS14-SBS30	0.434559	SBS14=0.64;SBS30=0.36		SBS25-SBS38	0.468202	SBS25=0.84;SBS38=0.16		SBS5-SBS52	0.500871	SBS5=0.82;SBS52=0.18		SBS7a-SBS14	0.51639	SBS7a=0.17;SBS14=0.83		SBS44-SBS59	0.475861	SBS44=0.56;SBS59=0.44		SBS14-SBS42	0.471707	SBS14=0.59;SBS42=0.41		SBS14-SBS37	0.511389
SBS25-SBS42	0.51995	SBS25=0.69;SBS42=0.31		SBS59-SBS85	0.481779	SBS59=0.57;SBS85=0.43		SBS7a-SBS14	0.49395	SBS7a=0.15;SBS14=0.85		SBS50-SBS52	0.485413	SBS50=0.58;SBS52=0.42		SBS14-SBS37	0.518107	SBS14=0.69;SBS37=0.31		SBS14-SBS19	0.461655	SBS14=0.74;SBS19=0.26		SBS5-SBS51	0.434461	SBS5=0.76;SBS51=0.24		SBS1-SBS3	0.465867	SBS1=0.06;SBS3=0.94		SBS14-SBS41	0.50011	SBS14=0.61;SBS41=0.39		SBS11-SBS14	0.516362	SBS11=0.21;SBS14=0.79		SBS31-SBS59	0.47577	SBS31=0.54;SBS59=0.46		SBS25-SBS45	0.47152	SBS25=0.74;SBS45=0.26		SBS14-SBS34	0.511184
SBS3-SBS49	0.519894	SBS3=0.98;SBS49=0.02		SBS14-SBS47	0.481581	SBS14=0.59;SBS47=0.41		SBS14-SBS37	0.493551	SBS14=0.70;SBS37=0.30		SBS35-SBS59	0.485288	SBS35=0.63;SBS59=0.37		SBS14-SBS85	0.517881	SBS14=0.73;SBS85=0.27		SBS14-SBS41	0.461181	SBS14=0.62;SBS41=0.38		SBS3-SBS25	0.432702	SBS3=0.66;SBS25=0.34		SBS14-SBS57	0.465586	SBS14=0.64;SBS57=0.36		SBS7b-SBS59	0.499967	SBS7b=0.39;SBS59=0.61		SBS10b-SBS14	0.516023	SBS10b=0.16;SBS14=0.84		SBS14-SBS31	0.470094	SBS14=0.62;SBS31=0.38		SBS31-SBS52	0.469072	SBS31=0.48;SBS52=0.52		SBS13-SBS14	0.509606
SBS5-SBS9	0.519791	SBS5=0.87;SBS9=0.13		SBS5-SBS47	0.481487	SBS5=0.88;SBS47=0.12		SBS2-SBS14	0.492672	SBS2=0.10;SBS14=0.90		SBS30-SBS59	0.485155	SBS30=0.50;SBS59=0.50		SBS14-SBS45	0.517633	SBS14=0.76;SBS45=0.24		SBS14-SBS23	0.460146	SBS14=0.75;SBS23=0.25		SBS14-SBS53	0.432298	SBS14=0.70;SBS53=0.30		SBS14-SBS_MM1	0.465192	SBS14=0.57;SBS_MM1=0.43		SBS14-SBS19	0.499634	SBS14=0.74;SBS19=0.26		SBS2-SBS14	0.515405	SBS2=0.12;SBS14=0.88		SBS9-SBS52	0.468516	SBS9=0.66;SBS52=0.34		SBS14-SBS30	0.467994	SBS14=0.69;SBS30=0.31		SBS7a-SBS14	0.509515
SBS3-SBS11	0.519719	SBS3=0.97;SBS11=0.03		SBS50-SBS52	0.48091	SBS50=0.66;SBS52=0.34		SBS6-SBS14	0.491892	SBS6=0.19;SBS14=0.81		SBS31-SBS59	0.485082	SBS31=0.55;SBS59=0.45		SBS14-SBS84	0.516521	SBS14=0.78;SBS84=0.22		SBS14-SBS_MM1	0.45831	SBS14=0.64;SBS_MM1=0.36		SBS58-SBS59	0.43227	SBS58=0.61;SBS59=0.39		SBS3-SBS10b	0.464319	SBS3=0.94;SBS10b=0.06		SBS11-SBS59	0.499598	SBS11=0.40;SBS59=0.60		SBS14-SBS84	0.513842	SBS14=0.76;SBS84=0.24		SBS44-SBS52	0.467774	SBS44=0.56;SBS52=0.44		SBS20-SBS52	0.466894	SBS20=0.43;SBS52=0.57		SBS5-SBS45	0.509227
SBS14-SBS58	0.51945	SBS14=0.50;SBS58=0.50		SBS5-SBS49	0.480895	SBS5=0.94;SBS49=0.06		SBS13-SBS14	0.490786	SBS13=0.12;SBS14=0.88		SBS44-SBS59	0.484946	SBS44=0.58;SBS59=0.42		SBS14-SBS38	0.516463	SBS14=0.82;SBS38=0.18		SBS14-SBS15	0.454846	SBS14=0.77;SBS15=0.23		SBS32-SBS59	0.431873	SBS32=0.60;SBS59=0.40		SBS3-SBS5	0.463742	SBS3=0.67;SBS5=0.33		SBS7a-SBS14	0.497895	SBS7a=0.21;SBS14=0.79		SBS13-SBS14	0.513492	SBS13=0.14;SBS14=0.86		SBS14-SBS47	0.467057	SBS14=0.67;SBS47=0.33		SBS30-SBS52	0.46491	SBS30=0.42;SBS52=0.58		SBS14-SBS49	0.509077
SBS3-SBS_MM1	0.519098	SBS3=0.94;SBS_MM1=0.06		SBS10a-SBS_MM1	0.480873	SBS10a=0.39;SBS_MM1=0.61		SBS14-SBS27	0.490058	SBS14=0.86;SBS27=0.14		SBS10b-SBS14	0.482651	SBS10b=0.19;SBS14=0.81		SBS12-SBS14	0.516197	SBS12=0.26;SBS14=0.74		SBS14-SBS53	0.454807	SBS14=0.78;SBS53=0.22		SBS25-SBS38	0.4309	SBS25=0.84;SBS38=0.16		SBS7b-SBS14	0.46324	SBS7b=0.28;SBS14=0.72		SBS14-SBS23	0.497238	SBS14=0.75;SBS23=0.25		SBS14-SBS35	0.512682	SBS14=0.66;SBS35=0.34		SBS30-SBS52	0.466789	SBS30=0.49;SBS52=0.51		SBS3-SBS45	0.462618	SBS3=0.80;SBS45=0.20		SBS14-SBS38	0.508288
SBS3-SBS53	0.51897	SBS3=0.98;SBS53=0.02		SBS3-SBS7a	0.480242	SBS3=0.92;SBS7a=0.08		SBS12-SBS14	0.489757	SBS12=0.22;SBS14=0.78		SBS14-SBS41	0.48071	SBS14=0.65;SBS41=0.35		SBS14-SBS15	0.515913	SBS14=0.82;SBS15=0.18		SBS38-SBS59	0.454506	SBS38=0.40;SBS59=0.60		SBS14-SBS84	0.430508	SBS14=0.64;SBS84=0.36		SBS3-SBS15	0.462918	SBS3=0.92;SBS15=0.08		SBS20-SBS59	0.496689	SBS20=0.42;SBS59=0.58		SBS7d-SBS14	0.512164	SBS7d=0.18;SBS14=0.82		SBS31-SBS52	0.466514	SBS31=0.54;SBS52=0.46		SBS14-SBS31	0.46218	SBS14=0.67;SBS31=0.33		SBS14-SBS27	0.508087
SBS5-SBS84	0.518835	SBS5=0.93;SBS84=0.07		SBS10a-SBS16	0.480231	SBS10a=0.50;SBS16=0.50		SBS14-SBS34	0.48878	SBS14=0.89;SBS34=0.11		SBS14-SBS46	0.480555	SBS14=0.65;SBS46=0.35		SBS10b-SBS14	0.515501	SBS10b=0.14;SBS14=0.86		SBS2-SBS14	0.454365	SBS2=0.13;SBS14=0.87		SBS3-SBS42	0.43043	SBS3=0.82;SBS42=0.18		SBS14-SBS41	0.46286	SBS14=0.59;SBS41=0.41		SBS10b-SBS59	0.49652	SBS10b=0.31;SBS59=0.69		SBS14-SBS45	0.512004	SBS14=0.77;SBS45=0.23		SBS39-SBS52	0.464617	SBS39=0.67;SBS52=0.33		SBS14-SBS57	0.461782	SBS14=0.69;SBS57=0.31		SBS7c-SBS14	0.507959
SBS9-SBS14	0.5188	SBS9=0.62;SBS14=0.38		SBS3-SBS10b	0.480186	SBS3=0.93;SBS10b=0.07		SBS14-SBS49	0.488723	SBS14=0.91;SBS49=0.09		SBS32-SBS52	0.48044	SBS32=0.56;SBS52=0.44		SBS38-SBS59	0.51483	SBS38=0.47;SBS59=0.53		SBS14-SBS46	0.454156	SBS14=0.67;SBS46=0.33		SBS3-SBS5	0.429046	SBS3=0.62;SBS5=0.38		SBS14-SBS19	0.462237	SBS14=0.72;SBS19=0.28		SBS41-SBS59	0.495293	SBS41=0.52;SBS59=0.48		SBS14-SBS38	0.511044	SBS14=0.83;SBS38=0.17		SBS59-SBS_MM1	0.464238	SBS59=0.45;SBS_MM1=0.55		SBS14-SBS46	0.461482	SBS14=0.64;SBS46=0.36		SBS7d-SBS14	0.50773
SBS3-SBS34	0.518717	SBS3=0.98;SBS34=0.02		SBS25-SBS38	0.480163	SBS25=0.85;SBS38=0.15		SBS14-SBS45	0.488234	SBS14=0.83;SBS45=0.17		SBS14-SBS_MM1	0.480379	SBS14=0.65;SBS_MM1=0.35		SBS14-SBS49	0.514232	SBS14=0.89;SBS49=0.11		SBS14-SBS57	0.452626	SBS14=0.73;SBS57=0.27		SBS5-SBS25	0.427566	SBS5=0.56;SBS25=0.44		SBS3-SBS32	0.462222	SBS3=0.89;SBS32=0.11		SBS14-SBS53	0.495047	SBS14=0.77;SBS53=0.23		SBS14-SBS15	0.510709	SBS14=0.82;SBS15=0.18		SBS14-SBS57	0.462773	SBS14=0.66;SBS57=0.34		SBS14-SBS45	0.461211	SBS14=0.69;SBS45=0.31		SBS12-SBS14	0.507476
SBS3-SBS27	0.518145	SBS3=0.99;SBS27=0.01		SBS7a-SBS14	0.479293	SBS7a=0.29;SBS14=0.71		SBS14-SBS48	0.48823	SBS14=0.93;SBS48=0.07		SBS52-SBS58	0.480076	SBS52=0.43;SBS58=0.57		SBS13-SBS14	0.514172	SBS13=0.12;SBS14=0.88		SBS10b-SBS14	0.452554	SBS10b=0.16;SBS14=0.84		SBS3-SBS10b	0.427483	SBS3=0.94;SBS10b=0.06		SBS3-SBS53	0.460809	SBS3=0.93;SBS53=0.07		SBS19-SBS59	0.494284	SBS19=0.37;SBS59=0.63		SBS6-SBS14	0.510423	SBS6=0.19;SBS14=0.81		SBS57-SBS59	0.461773	SBS57=0.48;SBS59=0.52		SBS14-SBS16	0.45971	SBS14=0.73;SBS16=0.27		SBS25-SBS52	0.507366
SBS5-SBS39	0.51814	SBS5=0.88;SBS39=0.12		SBS2-SBS3	0.479032	SBS2=0.05;SBS3=0.95		SBS14-SBS35	0.487143	SBS14=0.77;SBS35=0.23		SBS14-SBS16	0.479025	SBS14=0.74;SBS16=0.26		SBS51-SBS59	0.513529	SBS51=0.62;SBS59=0.38		SBS47-SBS59	0.452404	SBS47=0.51;SBS59=0.49		SBS14-SBS19	0.42685	SBS14=0.71;SBS19=0.29		SBS3-SBS6	0.460384	SBS3=0.93;SBS6=0.07		SBS3-SBS52	0.493417	SBS3=0.83;SBS52=0.17		SBS14-SBS26	0.509553	SBS14=0.76;SBS26=0.24		SBS20-SBS59	0.461273	SBS20=0.44;SBS59=0.56		SBS14-SBS_MM1	0.459573	SBS14=0.64;SBS_MM1=0.36		SBS2-SBS14	0.50704
SBS3-SBS13	0.518109	SBS3=0.99;SBS13=0.01		SBS3-SBS58	0.478976	SBS3=0.85;SBS58=0.15		SBS7c-SBS14	0.486966	SBS7c=0.13;SBS14=0.87		SBS7a-SBS14	0.478862	SBS7a=0.18;SBS14=0.82		SBS6-SBS14	0.51311	SBS6=0.17;SBS14=0.83		SBS35-SBS59	0.449976	SBS35=0.61;SBS59=0.39		SBS42-SBS52	0.426366	SBS42=0.69;SBS52=0.31		SBS5-SBS25	0.459495	SBS5=0.53;SBS25=0.47		SBS23-SBS59	0.493371	SBS23=0.37;SBS59=0.63		SBS14-SBS33	0.509388	SBS14=0.85;SBS33=0.15		SBS7b-SBS14	0.461247	SBS7b=0.26;SBS14=0.74		SBS47-SBS52	0.458849	SBS47=0.42;SBS52=0.58		SBS14-SBS48	0.50696
SBS3-SBS7b	0.51803	SBS3=0.99;SBS7b=0.01		SBS10a-SBS57	0.477883	SBS10a=0.46;SBS57=0.54		SBS14-SBS38	0.486422	SBS14=0.89;SBS38=0.11		SBS14-SBS84	0.47825	SBS14=0.73;SBS84=0.27		SBS14-SBS34	0.512077	SBS14=0.88;SBS34=0.12		SBS20-SBS59	0.449338	SBS20=0.48;SBS59=0.52		SBS44-SBS59	0.426207	SBS44=0.63;SBS59=0.37		SBS32-SBS59	0.458902	SBS32=0.59;SBS59=0.41		SBS14-SBS57	0.493023	SBS14=0.71;SBS57=0.29		SBS3-SBS45	0.508687	SBS3=0.83;SBS45=0.17		SBS51-SBS52	0.461062	SBS51=0.55;SBS52=0.45		SBS7b-SBS14	0.458695	SBS7b=0.23;SBS14=0.77		SBS14-SBS43	0.506697
SBS3-SBS57	0.51798	SBS3=0.98;SBS57=0.02		SBS26-SBS59	0.477846	SBS26=0.40;SBS59=0.60		SBS14-SBS43	0.485676	SBS14=0.88;SBS43=0.12		SBS14-SBS15	0.476748	SBS14=0.78;SBS15=0.22		SBS14-SBS35	0.5117	SBS14=0.73;SBS35=0.27		SBS1-SBS14	0.449249	SBS1=0.14;SBS14=0.86		SBS3-SBS32	0.426136	SBS3=0.88;SBS32=0.12		SBS14-SBS46	0.458076	SBS14=0.61;SBS46=0.39		SBS6-SBS59	0.492947	SBS6=0.39;SBS59=0.61		SBS14-SBS49	0.507351	SBS14=0.90;SBS49=0.10		SBS14-SBS23	0.460137	SBS14=0.74;SBS23=0.26		SBS9-SBS59	0.458533	SBS9=0.69;SBS59=0.31		SBS14-SBS22	0.50578
SBS3-SBS16	0.517781	SBS3=0.99;SBS16=0.01		SBS10a-SBS84	0.477172	SBS10a=0.49;SBS84=0.51		SBS14-SBS22	0.485498	SBS14=0.88;SBS22=0.12		SBS14-SBS53	0.476023	SBS14=0.80;SBS53=0.20		SBS14-SBS33	0.510223	SBS14=0.88;SBS33=0.12		SBS14-SBS85	0.449171	SBS14=0.73;SBS85=0.27		SBS14-SBS_MM1	0.425396	SBS14=0.58;SBS_MM1=0.42		SBS39-SBS59	0.458038	SBS39=0.73;SBS59=0.27		SBS53-SBS59	0.492725	SBS53=0.35;SBS59=0.65		SBS14-SBS27	0.506842	SBS14=0.87;SBS27=0.13		SBS14-SBS19	0.459917	SBS14=0.74;SBS19=0.26		SBS14-SBS41	0.457893	SBS14=0.66;SBS41=0.34		SBS1-SBS14	0.5051
SBS3-SBS35	0.517696	SBS3=0.99;SBS35=0.01		SBS14-SBS19	0.477096	SBS14=0.66;SBS19=0.34		SBS7d-SBS14	0.485371	SBS7d=0.10;SBS14=0.90		SBS6-SBS14	0.475866	SBS6=0.23;SBS14=0.77		SBS14-SBS27	0.510176	SBS14=0.88;SBS27=0.12		SBS25-SBS45	0.449073	SBS25=0.79;SBS45=0.21		SBS3-SBS47	0.424628	SBS3=0.90;SBS47=0.10		SBS3-SBS42	0.457899	SBS3=0.90;SBS42=0.10		SBS10b-SBS14	0.491687	SBS10b=0.18;SBS14=0.82		SBS7c-SBS14	0.506605	SBS7c=0.15;SBS14=0.85		SBS46-SBS59	0.459909	SBS46=0.53;SBS59=0.47		SBS46-SBS52	0.455954	SBS46=0.48;SBS52=0.52		SBS14-SBS44	0.504748
SBS3-SBS31	0.51763	SBS3=1.00;SBS31=0.00		SBS3-SBS30	0.476643	SBS3=0.89;SBS30=0.11		SBS14-SBS26	0.485086	SBS14=0.86;SBS26=0.14		SBS38-SBS59	0.47529	SBS38=0.38;SBS59=0.62		SBS7d-SBS14	0.509053	SBS7d=0.12;SBS14=0.88		SBS14-SBS27	0.448992	SBS14=0.83;SBS27=0.17		SBS14-SBS31	0.424622	SBS14=0.63;SBS31=0.37		SBS5-SBS50	0.457667	SBS5=0.78;SBS50=0.22		SBS57-SBS59	0.491457	SBS57=0.44;SBS59=0.56		SBS14-SBS34	0.505752	SBS14=0.89;SBS34=0.11		SBS14-SBS53	0.459896	SBS14=0.75;SBS53=0.25		SBS14-SBS49	0.45493	SBS14=0.86;SBS49=0.14		SBS14-SBS55	0.504482
SBS3-SBS28	0.51763	SBS3=1.00;SBS28=0.00		SBS14-SBS39	0.476291	SBS14=0.43;SBS39=0.57		SBS1-SBS14	0.484479	SBS1=0.06;SBS14=0.94		SBS44-SBS52	0.474652	SBS44=0.58;SBS52=0.42		SBS14-SBS48	0.508962	SBS14=0.94;SBS48=0.06		SBS13-SBS14	0.447946	SBS13=0.13;SBS14=0.87		SBS3-SBS15	0.42344	SBS3=0.93;SBS15=0.07		SBS3-SBS47	0.457518	SBS3=0.93;SBS47=0.07		SBS14-SBS84	0.491455	SBS14=0.73;SBS84=0.27		SBS14-SBS54	0.505411	SBS14=0.86;SBS54=0.14		SBS14-SBS_MM1	0.459805	SBS14=0.62;SBS_MM1=0.38		SBS52-SBS53	0.454848	SBS52=0.66;SBS53=0.34		SBS45-SBS59	0.504064
SBS3-SBS41	0.517628	SBS3=1.00;SBS41=0.00		SBS14-SBS42	0.476274	SBS14=0.51;SBS42=0.49		SBS14-SBS33	0.484306	SBS14=0.93;SBS33=0.07		SBS9-SBS52	0.474294	SBS9=0.67;SBS52=0.33		SBS14-SBS26	0.50888	SBS14=0.83;SBS26=0.17		SBS39-SBS59	0.446848	SBS39=0.66;SBS59=0.34		SBS25-SBS42	0.42283	SBS25=0.71;SBS42=0.29		SBS3-SBS58	0.457109	SBS3=0.92;SBS58=0.08		SBS59-SBS_MM1	0.489371	SBS59=0.51;SBS_MM1=0.49		SBS1-SBS14	0.504482	SBS1=0.09;SBS14=0.91		SBS14-SBS46	0.459334	SBS14=0.63;SBS46=0.37		SBS14-SBS38	0.454471	SBS14=0.80;SBS38=0.20		SBS14-SBS33	0.503866
SBS3	0.517628	SBS3=1		SBS7d-SBS59	0.475715	SBS7d=0.28;SBS59=0.72		SBS14-SBS28	0.48376	SBS14=0.95;SBS28=0.05		SBS39-SBS59	0.473686	SBS39=0.66;SBS59=0.34		SBS14-SBS54	0.508828	SBS14=0.88;SBS54=0.12		SBS6-SBS59	0.445896	SBS6=0.46;SBS59=0.54		SBS3-SBS58	0.4228	SBS3=0.89;SBS58=0.11		SBS3-SBS49	0.456919	SBS3=0.97;SBS49=0.03		SBS7a-SBS59	0.489304	SBS7a=0.30;SBS59=0.70		SBS14-SBS22	0.504076	SBS14=0.86;SBS22=0.14		SBS52-SBS58	0.459073	SBS52=0.48;SBS58=0.52		SBS14-SBS19	0.454221	SBS14=0.79;SBS19=0.21		SBS14-SBS28	0.503646
SBS3-SBS7c	0.517628	SBS3=1.00;SBS7c=0.00		SBS7c-SBS59	0.475636	SBS7c=0.31;SBS59=0.69		SBS14-SBS54	0.483741	SBS14=0.93;SBS54=0.07		SBS31-SBS52	0.473557	SBS31=0.56;SBS52=0.44		SBS14-SBS43	0.508796	SBS14=0.87;SBS43=0.13		SBS14-SBS34	0.445686	SBS14=0.87;SBS34=0.13		SBS14-SBS45	0.422127	SBS14=0.65;SBS45=0.35		SBS3-SBS9	0.456778	SBS3=0.87;SBS9=0.13		SBS6-SBS14	0.4889	SBS6=0.23;SBS14=0.77		SBS14-SBS43	0.503732	SBS14=0.88;SBS43=0.12		SBS25-SBS45	0.45776	SBS25=0.78;SBS45=0.22		SBS16-SBS52	0.453795	SBS16=0.37;SBS52=0.63		SBS14-SBS26	0.503474
SBS3-SBS7d	0.517628	SBS3=1.00;SBS7d=0.00		SBS3-SBS47	0.474868	SBS3=0.89;SBS47=0.11		SBS14-SBS55	0.483297	SBS14=0.94;SBS55=0.06		SBS14-SBS37	0.473381	SBS14=0.68;SBS37=0.32		SBS14-SBS22	0.507946	SBS14=0.87;SBS22=0.13		SBS14-SBS35	0.445361	SBS14=0.71;SBS35=0.29		SBS3-SBS49	0.421524	SBS3=0.96;SBS49=0.04		SBS9-SBS59	0.456752	SBS9=0.71;SBS59=0.29		SBS59-SBS84	0.488136	SBS59=0.59;SBS84=0.41		SBS14-SBS48	0.503558	SBS14=0.95;SBS48=0.05		SBS11-SBS14	0.457347	SBS11=0.25;SBS14=0.75		SBS14-SBS23	0.453488	SBS14=0.80;SBS23=0.20		SBS5-SBS52	0.503277
SBS3-SBS12	0.517628	SBS3=1.00;SBS12=0.00		SBS3-SBS32	0.473483	SBS3=0.88;SBS32=0.12		SBS14-SBS17a	0.483292	SBS14=0.96;SBS17a=0.04		SBS13-SBS14	0.472903	SBS13=0.14;SBS14=0.86		SBS1-SBS14	0.507687	SBS1=0.08;SBS14=0.92		SBS14-SBS43	0.444754	SBS14=0.83;SBS43=0.17		SBS2-SBS3	0.421356	SBS2=0.04;SBS3=0.96		SBS5-SBS35	0.456716	SBS5=0.74;SBS35=0.26		SBS2-SBS14	0.487683	SBS2=0.12;SBS14=0.88		SBS14-SBS44	0.503148	SBS14=0.82;SBS44=0.18		SBS47-SBS59	0.457261	SBS47=0.44;SBS59=0.56		SBS11-SBS14	0.453423	SBS11=0.21;SBS14=0.79		SBS14-SBS17b	0.502779
SBS3-SBS17a	0.517628	SBS3=1.00;SBS17a=0.00		SBS10a-SBS41	0.47324	SBS10a=0.41;SBS41=0.59		SBS14-SBS44	0.48308	SBS14=0.91;SBS44=0.09		SBS51-SBS52	0.472446	SBS51=0.59;SBS52=0.41		SBS7c-SBS14	0.506981	SBS7c=0.10;SBS14=0.90		SBS14-SBS16	0.444724	SBS14=0.82;SBS16=0.18		SBS3-SBS44	0.421301	SBS3=0.89;SBS44=0.11		SBS3-SBS30	0.455819	SBS3=0.94;SBS30=0.06		SBS14-SBS85	0.487151	SBS14=0.72;SBS85=0.28		SBS14-SBS28	0.502926	SBS14=0.93;SBS28=0.07		SBS53-SBS59	0.457253	SBS53=0.37;SBS59=0.63		SBS52-SBS84	0.453214	SBS52=0.62;SBS84=0.38		SBS14-SBS17a	0.502765
SBS3-SBS17b	0.517628	SBS3=1.00;SBS17b=0.00		SBS5-SBS42	0.472779	SBS5=0.88;SBS42=0.12		SBS14-SBS17b	0.48301	SBS14=0.97;SBS17b=0.03		SBS14-SBS85	0.472261	SBS14=0.73;SBS85=0.27		SBS14-SBS55	0.506074	SBS14=0.93;SBS55=0.07		SBS14-SBS44	0.444386	SBS14=0.75;SBS44=0.25		SBS5-SBS35	0.42121	SBS5=0.77;SBS35=0.23		SBS14-SBS23	0.455384	SBS14=0.74;SBS23=0.26		SBS14-SBS_MM1	0.487039	SBS14=0.69;SBS_MM1=0.31		SBS25-SBS50	0.502579	SBS25=0.74;SBS50=0.26		SBS14-SBS84	0.457223	SBS14=0.70;SBS84=0.30		SBS42-SBS59	0.45316	SBS42=0.61;SBS59=0.39		SBS14-SBS54	0.502671
SBS3-SBS21	0.517628	SBS3=1.00;SBS21=0.00		SBS54-SBS59	0.472771	SBS54=0.28;SBS59=0.72		SBS14-SBS60	0.4824	SBS14=0.99;SBS60=0.01		SBS14-SBS35	0.472117	SBS14=0.66;SBS35=0.34		SBS14-SBS44	0.506051	SBS14=0.87;SBS44=0.13		SBS14-SBS45	0.44409	SBS14=0.82;SBS45=0.18		SBS3-SBS53	0.420694	SBS3=0.94;SBS53=0.06		SBS3-SBS44	0.454734	SBS3=0.93;SBS44=0.07		SBS14-SBS34	0.485809	SBS14=0.84;SBS34=0.16		SBS52-SBS59	0.502275	SBS52=0.53;SBS59=0.47		SBS3-SBS45	0.45598	SBS3=0.85;SBS45=0.15		SBS52-SBS57	0.45305	SBS52=0.59;SBS57=0.41		SBS14-SBS60	0.502026
SBS3-SBS22	0.517628	SBS3=1.00;SBS22=0.00		SBS13-SBS59	0.472446	SBS13=0.20;SBS59=0.80		SBS14-SBS21	0.48238	SBS14=0.99;SBS21=0.01		SBS2-SBS14	0.471706	SBS2=0.11;SBS14=0.89		SBS14-SBS17a	0.505351	SBS14=0.96;SBS17a=0.04		SBS7d-SBS14	0.44407	SBS7d=0.14;SBS14=0.86		SBS3-SBS6	0.420535	SBS3=0.93;SBS6=0.07		SBS3-SBS35	0.454356	SBS3=0.92;SBS35=0.08		SBS15-SBS59	0.485088	SBS15=0.34;SBS59=0.66		SBS14-SBS55	0.502139	SBS14=0.92;SBS55=0.08		SBS23-SBS59	0.455699	SBS23=0.38;SBS59=0.62		SBS14-SBS85	0.452847	SBS14=0.72;SBS85=0.28		SBS14-SBS21	0.501979
SBS3-SBS26	0.517628	SBS3=1.00;SBS26=0.00		SBS14-SBS53	0.472119	SBS14=0.68;SBS53=0.32		SBS14	0.482354	SBS14=1		SBS12-SBS14	0.470343	SBS12=0.25;SBS14=0.75		SBS14-SBS28	0.505215	SBS14=0.96;SBS28=0.04		SBS14-SBS37	0.44398	SBS14=0.75;SBS37=0.25		SBS42-SBS45	0.420208	SBS42=0.60;SBS45=0.40		SBS3-SBS20	0.453912	SBS3=0.96;SBS20=0.04		SBS14-SBS46	0.484934	SBS14=0.71;SBS46=0.29		SBS45-SBS59	0.501812	SBS45=0.60;SBS59=0.40		SBS14-SBS16	0.454391	SBS14=0.74;SBS16=0.26		SBS45-SBS50	0.452779	SBS45=0.45;SBS50=0.55		SBS14	0.501773
SBS3-SBS33	0.517628	SBS3=1.00;SBS33=0.00		SBS1-SBS59	0.471404	SBS1=0.20;SBS59=0.80		SBS14-SBS20	0.482354	SBS14=1.00;SBS20=0.00		SBS14-SBS27	0.469882	SBS14=0.84;SBS27=0.16		SBS14-SBS21	0.504863	SBS14=0.96;SBS21=0.04		SBS42-SBS52	0.44388	SBS42=0.67;SBS52=0.33		SBS14-SBS23	0.420203	SBS14=0.73;SBS23=0.27		SBS3-SBS48	0.453834	SBS3=0.98;SBS48=0.02		SBS14-SBS15	0.48429	SBS14=0.81;SBS15=0.19		SBS14-SBS17a	0.501184	SBS14=0.95;SBS17a=0.05		SBS45-SBS52	0.454264	SBS45=0.46;SBS52=0.54		SBS5-SBS38	0.452571	SBS5=0.83;SBS38=0.17		SBS14-SBS20	0.501773
SBS3-SBS37	0.517628	SBS3=1.00;SBS37=0.00		SBS5-SBS20	0.471272	SBS5=0.93;SBS20=0.07		SBS51-SBS59	0.480974	SBS51=0.61;SBS59=0.39		SBS30-SBS52	0.468798	SBS30=0.50;SBS52=0.50		SBS14-SBS60	0.504528	SBS14=0.99;SBS60=0.01		SBS25-SBS50	0.443719	SBS25=0.73;SBS50=0.27		SBS3-SBS20	0.419275	SBS3=0.93;SBS20=0.07		SBS58-SBS59	0.453654	SBS58=0.60;SBS59=0.40		SBS13-SBS14	0.483932	SBS13=0.13;SBS14=0.87		SBS14-SBS21	0.501162	SBS14=0.92;SBS21=0.08		SBS7a-SBS14	0.453825	SBS7a=0.19;SBS14=0.81		SBS14-SBS84	0.452507	SBS14=0.76;SBS84=0.24		SBS25-SBS45	0.498721
SBS3-SBS39	0.517628	SBS3=1.00;SBS39=0.00		SBS3-SBS53	0.471126	SBS3=0.93;SBS53=0.07		SBS50-SBS59	0.480359	SBS50=0.59;SBS59=0.41		SBS14-SBS48	0.467267	SBS14=0.93;SBS48=0.07		SBS14-SBS17b	0.504501	SBS14=0.99;SBS17b=0.01		SBS7c-SBS14	0.443642	SBS7c=0.15;SBS14=0.85		SBS50-SBS52	0.419224	SBS50=0.66;SBS52=0.34		SBS42-SBS59	0.453278	SBS42=0.64;SBS59=0.36		SBS46-SBS59	0.483296	SBS46=0.45;SBS59=0.55		SBS14-SBS17b	0.500167	SBS14=0.98;SBS17b=0.02		SBS59-SBS84	0.453802	SBS59=0.57;SBS84=0.43		SBS14-SBS37	0.451855	SBS14=0.69;SBS37=0.31		SBS52-SBS59	0.493928
SBS3-SBS43	0.517628	SBS3=1.00;SBS43=0.00		SBS5-SBS31	0.471121	SBS5=0.91;SBS31=0.09		SBS5-SBS45	0.480207	SBS5=0.78;SBS45=0.22		SBS10b-SBS59	0.46713	SBS10b=0.33;SBS59=0.67		SBS14	0.504456	SBS14=1		SBS14-SBS49	0.442525	SBS14=0.92;SBS49=0.08		SBS1-SBS3	0.419022	SBS1=0.04;SBS3=0.96		SBS35-SBS59	0.453192	SBS35=0.68;SBS59=0.32		SBS1-SBS14	0.482071	SBS1=0.13;SBS14=0.87		SBS14-SBS60	0.499844	SBS14=0.99;SBS60=0.01		SBS19-SBS59	0.453795	SBS19=0.37;SBS59=0.63		SBS14-SBS15	0.451686	SBS14=0.80;SBS15=0.20		SBS3-SBS45	0.488123
SBS3-SBS46	0.517628	SBS3=1.00;SBS46=0.00		SBS2-SBS10a	0.470771	SBS2=0.29;SBS10a=0.71		SBS9-SBS59	0.474371	SBS9=0.70;SBS59=0.30		SBS7d-SBS14	0.46662	SBS7d=0.14;SBS14=0.86		SBS14-SBS20	0.504456	SBS14=1.00;SBS20=0.00		SBS31-SBS59	0.442444	SBS31=0.52;SBS59=0.48		SBS32-SBS45	0.418825	SBS32=0.52;SBS45=0.48		SBS2-SBS3	0.453028	SBS2=0.01;SBS3=0.99		SBS14-SBS16	0.481184	SBS14=0.82;SBS16=0.18		SBS14	0.499743	SBS14=1		SBS5-SBS38	0.453627	SBS5=0.87;SBS38=0.13		SBS58-SBS59	0.45158	SBS58=0.56;SBS59=0.44		SBS51-SBS59	0.483105
SBS3-SBS54	0.517628	SBS3=1.00;SBS54=0.00		SBS3-SBS42	0.4706	SBS3=0.87;SBS42=0.13		SBS42-SBS59	0.471221	SBS42=0.62;SBS59=0.38		SBS20-SBS59	0.466302	SBS20=0.45;SBS59=0.55		SBS25-SBS45	0.502668	SBS25=0.75;SBS45=0.25		SBS14-SBS22	0.44215	SBS14=0.85;SBS22=0.15		SBS14-SBS57	0.418502	SBS14=0.68;SBS57=0.32		SBS3-SBS7a	0.452784	SBS3=0.98;SBS7a=0.02		SBS14-SBS27	0.480005	SBS14=0.86;SBS27=0.14		SBS14-SBS20	0.499743	SBS14=1.00;SBS20=0.00		SBS7b-SBS59	0.453151	SBS7b=0.36;SBS59=0.64		SBS41-SBS52	0.451267	SBS41=0.46;SBS52=0.54		SBS50-SBS59	0.479674
SBS3-SBS55	0.517628	SBS3=1.00;SBS55=0.00		SBS27-SBS59	0.470348	SBS27=0.23;SBS59=0.77		SBS58-SBS59	0.469001	SBS58=0.58;SBS59=0.42		SBS14-SBS26	0.465601	SBS14=0.81;SBS26=0.19		SBS5-SBS38	0.500281	SBS5=0.84;SBS38=0.16		SBS14-SBS48	0.442037	SBS14=0.94;SBS48=0.06		SBS25-SBS51	0.418368	SBS25=0.74;SBS51=0.26		SBS11-SBS14	0.452519	SBS11=0.25;SBS14=0.75		SBS14-SBS35	0.479743	SBS14=0.73;SBS35=0.27		SBS5-SBS25	0.495837	SBS5=0.56;SBS25=0.44		SBS11-SBS59	0.452599	SBS11=0.37;SBS59=0.63		SBS32-SBS59	0.450755	SBS32=0.55;SBS59=0.45		SBS25-SBS50	0.477268
SBS3-SBS60	0.517628	SBS3=1.00;SBS60=0.00		SBS3-SBS7b	0.47023	SBS3=0.93;SBS7b=0.07		SBS38-SBS59	0.468219	SBS38=0.43;SBS59=0.57		SBS14-SBS49	0.465385	SBS14=0.92;SBS49=0.08		SBS9-SBS59	0.496555	SBS9=0.69;SBS59=0.31		SBS12-SBS14	0.441237	SBS12=0.17;SBS14=0.83		SBS39-SBS59	0.417995	SBS39=0.71;SBS59=0.29		SBS6-SBS14	0.452418	SBS6=0.27;SBS14=0.73		SBS7c-SBS14	0.47966	SBS7c=0.16;SBS14=0.84		SBS5-SBS35	0.495227	SBS5=0.75;SBS35=0.25		SBS14-SBS41	0.452172	SBS14=0.67;SBS41=0.33		SBS52-SBS_MM1	0.450695	SBS52=0.54;SBS_MM1=0.46		SBS45-SBS51	0.475022
SBS3-SBS85	0.517628	SBS3=1.00;SBS85=0.00		SBS5-SBS7a	0.470204	SBS5=0.96;SBS7a=0.04		SBS25-SBS45	0.463848	SBS25=0.77;SBS45=0.23		SBS14-SBS33	0.465342	SBS14=0.89;SBS33=0.11		SBS32-SBS59	0.492088	SBS32=0.56;SBS59=0.44		SBS14-SBS55	0.441052	SBS14=0.90;SBS55=0.10		SBS14-SBS41	0.41783	SBS14=0.62;SBS41=0.38		SBS3-SBS57	0.4524	SBS3=0.97;SBS57=0.03		SBS1-SBS59	0.479356	SBS1=0.23;SBS59=0.77		SBS25-SBS38	0.495165	SBS25=0.85;SBS38=0.15		SBS14-SBS37	0.450294	SBS14=0.66;SBS37=0.34		SBS7a-SBS14	0.449922	SBS7a=0.14;SBS14=0.86		SBS45-SBS50	0.469572
SBS14-SBS50	0.517151	SBS14=0.51;SBS50=0.49		SBS5-SBS10b	0.470187	SBS5=0.96;SBS10b=0.04		SBS42-SBS52	0.461569	SBS42=0.64;SBS52=0.36		SBS14-SBS54	0.464983	SBS14=0.87;SBS54=0.13		SBS3-SBS45	0.491659	SBS3=0.81;SBS45=0.19		SBS14-SBS38	0.440959	SBS14=0.90;SBS38=0.10		SBS11-SBS14	0.417582	SBS11=0.26;SBS14=0.74		SBS3-SBS7b	0.452357	SBS3=0.98;SBS7b=0.02		SBS59-SBS85	0.479091	SBS59=0.60;SBS85=0.40		SBS5-SBS50	0.495117	SBS5=0.79;SBS50=0.21		SBS13-SBS14	0.44987	SBS13=0.15;SBS14=0.85		SBS15-SBS52	0.44971	SBS15=0.32;SBS52=0.68		SBS3-SBS51	0.469396
SBS52-SBS_MM1	0.517139	SBS52=0.34;SBS_MM1=0.66		SBS5-SBS58	0.469876	SBS5=0.91;SBS58=0.09		SBS35-SBS59	0.454495	SBS35=0.63;SBS59=0.37		SBS47-SBS59	0.464837	SBS47=0.46;SBS59=0.54		SBS30-SBS59	0.488871	SBS30=0.52;SBS59=0.48		SBS14-SBS54	0.439803	SBS14=0.91;SBS54=0.09		SBS14-SBS16	0.417088	SBS14=0.72;SBS16=0.28		SBS3-SBS13	0.452267	SBS3=0.99;SBS13=0.01		SBS14-SBS37	0.479066	SBS14=0.76;SBS37=0.24		SBS5-SBS51	0.492643	SBS5=0.79;SBS51=0.21		SBS14-SBS35	0.449816	SBS14=0.63;SBS35=0.37		SBS13-SBS14	0.449647	SBS13=0.13;SBS14=0.87		SBS5-SBS38	0.466435
SBS5-SBS48	0.517113	SBS5=0.98;SBS48=0.02		SBS33-SBS59	0.469798	SBS33=0.22;SBS59=0.78		SBS44-SBS59	0.454192	SBS44=0.58;SBS59=0.42		SBS1-SBS14	0.464814	SBS1=0.09;SBS14=0.91		SBS42-SBS59	0.488751	SBS42=0.61;SBS59=0.39		SBS14-SBS33	0.439619	SBS14=0.93;SBS33=0.07		SBS3-SBS9	0.416545	SBS3=0.91;SBS9=0.09		SBS13-SBS14	0.452232	SBS13=0.18;SBS14=0.82		SBS14-SBS43	0.47843	SBS14=0.85;SBS43=0.15		SBS3-SBS38	0.490019	SBS3=0.90;SBS38=0.10		SBS25-SBS50	0.44915	SBS25=0.72;SBS50=0.28		SBS10b-SBS14	0.449387	SBS10b=0.13;SBS14=0.87		SBS3-SBS50	0.465562
[truncated: 1,692 more rows]
[truncated: 10 more columns]
