# Supplementary material for: Timing the initiation of multiple myeloma
Source: Nat Commun. 2020 Apr 21;11:1917. doi: 10.1038/s41467-020-15740-9 (PMC7174344; doi:10.1038/s41467-020-15740-9)
Supplement: Supplementary file 10 — Supplementary Data 7 [file 41467_2020_15740_MOESM10_ESM.xlsx]

## Sheet: Supplementary_Table_7_commpass-
Supplementary Data 7. Clinical and biological characterization of 24 multiple myeloma patients included in the CoMMpass study with samples collected at baseline and first relapse.
sampleID	Gender	Age	ecog>2	sct_elig	D_PT_iss	D_PT_therclass	sct	maintenance	ABCF1	ACTG1	ARID2	BCL7A	BHLHE41	BRAF	BTG1	CCND1	CYLD	DIS3	DTX1	DUSP2	EGR1	EHD1	FAM46C	FGFR3	FUBP1	HIST1H1B	HIST1H1D	HIST1H1E	HLA.DRB1	IGLL5	INTS6	IRF1	IRF4	KLHL6	KMT2B	KRAS	LCE1D	LTB	MAX	MYO1E	NFKB2	NFKBIA	NRAS	PABPC1	PIM1	POT1	PRDM1	PRKD2	PTPN11
MMRF_1079	Male	66	0	0	ISS1-2	proteosome-i + IMID	1	0	0	0	0	0	0	0	0	0	1	0	0	0	0	0	0	0	0	0	0	0	0	0	0	0	0	0	0	0	0	0	0	0	0	0	0	0	0	0	0	0	0
MMRF_1153	Female	59	0	0	ISS1-2	proteosome-i + IMID	1	1	0	0	0	0	0	1	0	0	0	1	0	0	0	0	0	0	0	0	0	0	0	0	0	0	0	0	0	0	0	0	0	0	0	0	1	0	0	0	0	0	0
MMRF_1157	Female	69	0	0	ISS1-2	proteosome-i + IMID	1	1	0	0	0	0	0	1	0	0	0	0	0	0	0	0	0	0	0	0	0	0	1	1	0	0	0	0	0	0	0	0	0	0	0	0	0	0	0	0	0	0	0
MMRF_1179	Male	80	0	1	ISS1-2	proteosome-i + IMID	0	0	0	0	0	0	0	0	0	0	0	0	0	0	0	0	0	0	0	0	0	0	0	0	0	0	0	0	0	0	0	0	0	0	0	0	0	0	0	0	0	0	0
MMRF_1309	Female	83	0	1	ISS1-2	proteosome-i + IMID	0	0	0	0	0	0	0	0	0	0	0	0	0	0	0	0	0	0	0	0	0	0	0	1	0	0	0	0	0	0	0	0	0	0	0	0	1	0	0	0	0	0	0
MMRF_1401	Male	82	0	1	ISS1-2	proteosome-i + IMID	0	0	0	0	0	0	0	0	0	0	0	0	0	0	0	0	0	0	0	0	0	0	0	0	0	0	0	0	1	0	0	0	0	0	0	0	1	0	0	0	0	0	0
MMRF_1462	Male	59	0	0	ISS1-2	Kar + IMID	0	0	0	1	0	0	0	0	0	0	0	0	0	0	0	0	0	0	0	0	0	0	0	1	0	0	0	0	0	1	0	0	0	0	0	0	0	0	0	0	0	0	0
MMRF_1639	Female	67	1	1	ISS3	proteosome-i + IMID	0	0	0	0	0	0	0	0	0	0	0	0	0	0	0	0	0	0	0	0	0	0	0	0	0	0	0	0	0	0	0	0	0	0	0	0	1	0	0	0	0	0	0
MMRF_1650	Female	82	0	1	ISS3	proteosome-i + IMID	0	0	0	0	0	0	0	0	0	0	1	0	0	0	0	0	0	0	1	0	0	0	1	0	0	0	0	0	0	1	0	0	0	0	0	0	1	0	0	0	0	0	0
MMRF_1700	Male	75	0	0	ISS3	proteosome-i + IMID	0	0	0	0	0	0	0	0	0	0	0	0	0	0	0	0	0	0	0	0	0	0	0	0	0	0	0	0	0	0	0	0	0	0	0	0	1	0	0	0	0	0	1
MMRF_1783	Male	57	0	0	ISS1-2	proteosome-i + IMID	0	1	0	0	0	0	0	0	0	0	0	0	0	0	0	0	0	0	0	0	0	0	0	0	0	0	0	0	0	0	0	1	0	0	0	0	0	0	0	0	0	0	0
MMRF_1790	Female	76	0	1	ISS3	proteosome-i	0	0	0	0	0	0	0	0	0	0	0	0	0	0	0	0	0	0	0	0	0	0	0	1	0	0	1	0	0	1	0	0	0	0	0	0	0	0	0	0	0	1	0
MMRF_1978	Female	73	0	0	ISS1-2	proteosome-i	0	0	0	0	0	0	0	0	0	0	0	0	0	0	0	0	0	0	0	0	0	0	0	0	0	0	0	0	0	1	0	0	0	0	0	0	0	0	0	0	0	0	0
MMRF_1995	Male	72	0	0	ISS3	proteosome-i	0	0	0	1	0	0	0	0	0	0	0	0	0	1	0	0	0	0	0	0	0	0	1	0	0	0	0	0	0	0	0	0	0	0	0	0	1	0	0	0	0	0	0
MMRF_2017	Male	82	0	1	ISS3	proteosome-i	0	0	0	0	0	0	0	0	0	0	0	1	0	0	0	0	0	0	0	0	0	0	0	0	0	0	0	0	1	0	0	0	0	0	0	0	1	0	0	0	0	0	0
MMRF_2089	Female	66	0	0	ISS3	proteosome-i	0	0	0	0	0	0	0	0	1	0	0	0	0	0	0	0	0	0	0	0	0	0	0	0	0	0	0	0	0	0	0	0	0	0	0	0	1	0	0	0	0	0	0
MMRF_2095	Female	84	0	1	ISS1-2	proteosome-i	0	0	0	0	0	0	0	0	0	0	0	0	0	0	0	0	0	0	0	0	0	0	0	0	0	0	0	0	0	0	0	0	0	0	0	0	0	0	0	0	0	0	0
MMRF_2122	Female	67	0	0	ISS1-2	proteosome-i + IMID	0	0	0	0	0	0	0	0	0	0	0	0	0	0	0	0	0	0	0	1	0	0	0	0	0	0	0	0	0	0	0	0	0	0	0	0	0	0	0	0	0	0	0
MMRF_2126	Male	70	0	0	ISS1-2	proteosome-i + IMID	0	0	0	0	0	0	0	0	0	0	0	0	0	0	1	0	0	0	0	0	0	0	0	0	0	0	0	0	0	0	0	0	0	0	0	0	1	0	0	0	0	0	0
MMRF_2204	Male	82	0	1	NA	IMID	0	0	0	0	0	0	0	0	0	0	0	0	0	0	0	0	0	0	0	0	0	0	0	0	0	0	0	1	0	0	0	0	0	0	0	0	0	0	0	0	0	0	0
MMRF_2401	Male	64	NA	1	ISS3	proteosome-i + IMID	0	1	0	0	0	0	0	0	0	0	0	0	0	0	1	0	0	1	0	0	0	0	0	0	0	0	0	0	0	0	0	0	0	0	0	0	0	0	0	0	1	0	0
MMRF_2490	Female	81	0	1	ISS3	proteosome-i	0	0	0	0	0	0	0	0	0	0	0	1	1	1	1	0	0	0	0	0	0	0	0	0	0	0	0	1	0	0	0	0	0	0	0	0	0	0	1	0	0	0	0
MMRF_2531	Male	70	0	0	ISS3	proteosome-i + IMID	1	1	0	0	0	0	0	0	0	0	0	0	0	0	0	0	0	0	0	0	0	0	0	0	0	0	0	0	0	1	0	1	0	0	0	0	0	0	0	0	1	0	0
MMRF_2613	Female	70	0	0	ISS1-2	proteosome-i	0	0	0	0	0	0	0	0	0	0	0	0	0	0	0	0	0	0	0	0	0	0	0	1	0	0	0	0	0	1	0	0	0	0	0	0	1	0	0	0	0	0	0
[truncated: 48 more columns]
